# Supplementary material for: Utility of a Phylogenetic Perspective in Structural Analysis of CYP72A Enzymes from Flowering Plants
Source: PLoS One. 2016 Sep 26;11(9):e0163024. doi: 10.1371/journal.pone.0163024 (PMC5036807; doi:10.1371/journal.pone.0163024)
Supplement: S5 Fig — (XLSX) [file pone.0163024.s005.xlsx]

## Sheet: Sheet1
CYP72A sequence names and accession numbers for Prall et al, 2016
Genus	Species	Abbr	CYP name	LocusID/Accession#
Zea	mays	Zm	CYP72A26	GRMZM2G021436	AAL60592.1
			CYP72A124	GRMZM2G147752	ACG28404.1
			CYP72A358	GRMZM2G147774
			CYP72A354	GRMZM2G014395
			CYP72A349	GRMZM2G123309
			CYP72A28	GRMZM2G370745
			CYP72A353	GRMZM2G102318
			CYP72A356	GRMZM2G044636
			CYP72A348	GRMZM2G021310
			CYP72A5	GRMZM2G129860
			CYP72A16	GRMZM2G056247
Oryza	sativa	Os	Os_CYP72A17	NP_001043631.1
			Os_CYP72A18	NP_001043632.1
			Os_CYP72A19	EAY75040.1
			Os_CYP72A20	P002839
			Os_CYP72A21	NP_001043635.1
			Os_CYP72A22	BAB87118.1
			Os_CYP72A23	EAZ12776.1
			Os_CYP72A24	BAH01411.1
			Os_CYP72A25	NP_001043638.1
			Os_CYP72A32	AP003278a
			Os_CYP72A33	AP003278b
			Os_CYP72A34	AC119289.1
			Os_CYP72A35	AP002899
Sorghum	bicolor	Sb	CYP72A381	Sb03g028600
			CYP72A388	Sb03g028670
			CYP72A386	Sb03g028630
			CYP72A389	Sb01g036520
			CYP72A40	Sb03g028700
			CYP72A390	Sb0896s002010
Lolium	rigidium	Lr	CYP72A71v2	Lr_AF321869
			CYP72A72v1	Lr_AF321868
			CYP72A72v2	Lr_AF321867
			CYP72A71v3	Lr_AF321866
Brachypodium	distachyon	Bd	CYP72A168	XP_003566917.1
			CYP72A169	XP_003569408.1
			CYP72A170	XP_003569406.2
			CYP72A167	XP_010233466.1
			CYP72A166	XP_003566910.1
			CYP72A161	XP_003569398.1
			CYP72A162	XP_010232048.1
			CYP72A158	XP_003566907.1
			CYP72A165	XP_003569402.1
			CYP72A164	XP_003569401.1
			CYP72A156	XP_003557757.2
			CYP72A159P	*
			CYP72A160	XP_003569397.1
Triticum	aestivum	Ta	CYP72A6v3	AAQ13551.1
Hordeum	vulgare	Hv	CYP72A39	ABG85296.1
Echinochloa	phyllopogon	Ep	CYP72A254v1	BAN19916.1
			CYP72A255	*
Coptis	japonica	Cj	CYP72A84	BAF98466.1
Nelumbo	nucifera	Nn	CYP72A226	XP_010275181.1
			CYP72A227	XP_010275170.1
			CYP72A228	XP_010275158.1
			CYP72A231	*
			CYP72A233	XP_010242111.1
			CYP72A235	XP_010273926.1
			CYP72A236	XP_010241316.1
			CYP72A237	XP_010241317.1
Vitis	vinifera	Vv	CYP72A85	XP_002263652.1
			CYP72A88	XP_002269594.2
			CYP72A98P	XP_002271303.2
			CYP72A92	XP_002271303.2
			CYP72A93	XP_002270326.1
			CYP72A107	XP_002262693.1
			CYP72A108	XP_002268319.1
			CYP72A113	XP_002265784.2
Jatropha	curcas	Jc	CYP72A477	XP_012088220.1
Ricinus	communis	Rc	CYP72A260	XP_002517862.1
			CYP72A261	XP_002517860.1
			CYP72A259	XP_002526971.1
Populus	trichocarpa	Pt	CYP72A43	XM_002331297.1
			CYP72A44	XM_002331295.1
			CYP72A47	XM_002333707.1
Glycyrrhiza	uralensis	Gu	CYP72A153	Gu_BAL45206
			CYP72A154	Gu_BAL45207
			CYP72A155	Gu_BAL45208
Glycine	max	Gm	CYP72A61	XP_003531823.1
			CYP72A69	XP_003546748.1
			CYP72A120	XP_003543170.1
			CYP72A148	XP_006598147.1
			CYP72A151	XP_003543171.1
			CYP72A126	XP_003543172.1
			CYP72A127	XP_006594768.1
			CYP72A128	*
			CYP72A135	XP_003546751.1
			CYP72A136	XP_006598137.1
			CYP72A141	XP_003527236.1
			CYP72A142	XP_003525967.1
Medicago	truncatula	Mt	CYP72A59	DQ335783
			CYP72A67	DQ335780
			CYP72A66	XP_013464435.1
			CYP72A61	XP_003605470.1
			CYP72A62	XP_003628067.1
			CYP72A63	H1A981.1
			CYP72A64	XP_003628063.1
			CYP72A65	XP_003628060.1
			CYP72A68	XP_013463952.1
			CYP72A70	XP_003617766.1
Glycyrrhiza	echinata	Ge	CYP72A153	BAL45206.1
			CYP72A154	H1A988.1
			CYP72A155	BAL45208.1
Cicer	arietinum	Ca	CYP72A478	Ca_004488665
			CYP72A479	Ca_004488669
			CYP72A480	Ca_004488668
			CYP72A481	Ca_004488667
			CYP72A482	Ca_004488695
			CYP72A483	Ca_004511068
Lotus	japonicus	Lj	CYP72A152	BAL45205.1
Fragaria	vesca	Fv	CYP72A493	Fv_XP004295683
			CYP72A494	Fv_XP004294187
			CYP72A495	Fv_XP004307203
			CYP72A496	Fv_XP004294189
			CYP72A497	Fv_XP004300362
			CYP72A498	Fv_XP004295684
			CYP72A499	Fv_XP004294188
			CYP72A500	Fv_XP004301212
Prunus	persica	Pp	CYP72A489	EMJ15121.1
			CYP72A490	EMJ13637.1
			CYP72A491	EMJ28456.1
			CYP72A492	EMJ25358.1
Theobroma	cacao	Tc	CYP72A478	Tc_EOX99507
Arabidopsis	thaliana	At	CYP72A7	AT3G14610.1
			CYP72A8	AT3G14620.1
			CYP72A9	AT3G14630.1
			CYP72A10	AT3G14640.1
			CYP72A11	AT3G14650.1
			CYP72A13	AT3G14660.1
			CYP72A14	AT3G14680.1
			CYP72A15	AT3G14690.1
Capsella	rubella	Cr	CYP72A484	Cr_EOA32448
			CYP72A485	Cr_EOA30312
			CYP72A486	Cr_EOA33347
			CYP72A487	Cr_EOA32211
			CYP72A488	Cr_EOA32266
Brassica	rapa	Br	CYP72A272	XP_009116708.1
			CYP72A262	XP_009135391.1
			CYP72A264	XP_009135394.1
Carica	papaya	Cp	CYP72A82	*
			CYP72A81	*
			CYP72A79	*
			CYP72A73	*
			CYP72A74	*
			CYP72A75	*
Catharanthus	roseus	Cro	CYP72A1v1	AAA17732.1
			CYP72A224	AGX93062.1
			CYP72A225	AHK60841.1
			CYP72A267	*
			CYP72A268	*
			CYP72A269	*
			CYP72A270	*
Nicotiana	tabacum	Nt	CYP72A57	ABC69414.1
			CYP72A58	ABC69422.1
			CYP72A54	ABC69417.1
			CYP72A56	ABC69419.1
			CYP72A53v2	ABC69391.1
			CYP72A55v1	ABC69392.1
			CYP72A52	ABC69389.1
Nicotiana	plumbaginifolia	Np	CYP72A2	AAB05376.3
Solanum	lycopersicum	Sl	CYP72A51	XP_0042487341
			CYP72A171	XP_004243253.1
			CYP72A172	XP_004243254.1
			CYP72A173	XP_004243255.1
			CYP72A174	XP_004243256.1
			CYP72A176	XP_004243257.1
			CYP72A177	XP_004243258.1
			CYP72A178	XP_004243260.1
			CYP72A179	XP_004243259.1
			CYP72A180a	XP_004243261.1
			CYP72A181	XP_004243262.1
			CYP72A182	XP_004243263.1
			CYP72A183	XP_004244382.1
			CYP72A184	XP_004244272.1
			CYP72A185	XP_004244274.1
			CYP72A186	XP_004244273.1
			CYP72A187	XP_004242635.1
			CYP72A188	XP_004243638.1
			CYP72A190	XP_004243845.1
			CYP72A193	XP_004248201.1
			CYP72A194	XP_004248200.1
			CYP72A208	NP_001234494.1
Solanum	tuberosum	St	CYP72A182	XP_006348901.1
			CYP72A181	XP_006348910.1
			CYP72A180	*
			CYP72A217	XP_015164891.1
			CYP72A179	XP_006348908.1
			CYP72A178	*
			CYP72A177	XP_006348907.1
			CYP72A215	*
			CYP72A173	*
			CYP72A172	XP_006348906.1
			CYP72A171	XP_006348911.1
			CYP72A186	XP_006348302.1
			CYP72A185	XP_015164643.1
			CYP72A213	*
			CYP72A209	*
			CYP72A184a	XP_006348304.1
			CYP72A183	*
			CYP72A208a	XP_006361169.1
			CYP72A193	XP_006364091.1
			CYP72A194a	XP_006364092.1
			CYP72A188	XP_006357881.1
			CYP72A189	XP_006363756.1
			CYP72A190	XP_006363763.1
			CYP72A187	XP_006343585.1
			CYP72A29	BAB86912.1
			CYP72A51	XP_006349622.1
Panax	ginseng	Pg	CYP72A219	AEY75218.1
* indicates sequences obtained from David Nelson's curation on the Cytochrome P450 Homepage
http://drnelson.uthsc.edu/CytochromeP450.html
Nelson, DR (2009) The Cytochrome P450 Homepage. Human Genomics 4, 59-65
