# Supplementary material for: Utility of a Phylogenetic Perspective in Structural Analysis of CYP72A Enzymes from Flowering Plants
Source: PLoS One. 2016 Sep 26;11(9):e0163024. doi: 10.1371/journal.pone.0163024 (PMC5036807; doi:10.1371/journal.pone.0163024)
Supplement: S6 Fig — (TXT) [file pone.0163024.s006.txt]

>Vv_CYP72A85
PRRLERCLRRQGLMGNSYRPLH-GDAKK-----VSIMLKEANSR-PI-NLSD---DIVPRVIPFLYKTI---QQY-------GK-NSFTWVGPIPRVNIMKPELIREVF---LEAGRFQK-Q--KP-NPLANFL-LTGLVSYEGEKWAKHRKLLNPAFHVEK----LK--LMSPAFHLSCRQMISKMEE--M--V-S-PE-G--SCELDVWPFLKNLTADALSRTAFGSSYEEGRRLFQLLQEQTYLTMEV-FQS-V-YIPGW-W----YLPTKRNKRMKKIDKEMNTLLNDIITKRDKAMK---D--G-K-TA--N-EDLLGILMES-NSK-EIQ-E-GG--NS--KNAGISMQEVIEECKLFYLAGQETTSNLLLWTMVLLSKHPNWQTLAREEVFQVFGK--NKP-EFAGLSRLKV--V-TMIFYEVLRLYPPGATLNRAVYEDINLG-ELYLPSGVEIVLPTILVHHDPEIWGDDVKEFKPERFSEGVMKATK-G--QVSYFPFGWGPRICIGQNFAMAEAKMALAMILQCFTFELSPSYTHAPTS-VLTLQPQYGAHLILHKI--
>Vv_CYP72A88
PKRLERCLKQQGLAGNSYRLLH-GDLKE-----MFMMIKEASSR-PI-SISD---DIVQRIAPFQYHSI---KKY-------GK-SSFIWMGPKPRVNIMEPELIRDVL---SMHTVFRK-P--RV-HALVKLL-VSGLLFLDGEKWAKHRKIINPAFRLEK----LK--NMLPAFHLSCSDMISKWEG-KL----S-TE-G--SCELDVWPYLQNLTGDAISRTAFGSNYEEGRMIFELQREQAQLLVQF-SES-A-FIPGW-R----FLPTKSNKRMKQIRKEVNALLWGIIDKRGKAMK---A--G-E-TL--N-DDLLGILLES-NFK-EIQ-E-HE--ND--KNVGMSIKDVIEECKLFYFAGQETTSVLLLWTMVLLSKHPNWQARAREEVLHVFGN--NKP-EGDGLNHLKI--V-MMILHEVLRLYPPVPLLARTVYEDIQVG-DMYLPAGVDVSLPTILVHHDHEIWGEDAREFNPERFSQGVLKATK-S--PVSFFPFGWGSRLCIGQNFAILEAKMVLAMILQRFSFSLSPSYSHAPCS-LVTLKPQYGAHLILHGI--
>Vv_CYP72A92
PKKLERCLRQQGLTGNSYRLLH-GDFRE-----MLRMISEANSR-SI-SLSD---DIVQRVLPFHCHSI---KKY-------GK-NYFIWMGPKPVVNIMDPELIRDVF---LKYNAFRK-P--PP-HPLGKLL-ATGLVTLEGEQWTKRRKIINPAFHLEK----LK--HMVPAFQLSCSDMVNKWEK-KL----S-KD-G--SCELDIWPDLENLAGDAISRTAFGSSYEEGRRIFQLQKEQAHLAVKV-FRS-V-YIPGW-R----FVPTKTNKRMRQISNEVHALLKGIIERREKAMK---V--G-E-TA--N-DDLLSLLMES-NFR-EMQ-E-HD--ER--KNVGMSIKDVIEECKLFYFAGQETTSDLLLWTMVLLSKHSNWQARAREEVLQVFGN--KKP-DGDGLNHLKI--V-TIIFHEVLRLYPPVSMLIRTVVADSQVG-GWYFPDGALITLPILLIHHDHEIWGEDAKEFNPERFSEGVSKATK-G--QFAFYPFGYGPRVCIGQNFAMMEAKMALAMILQRFSFELSPSYAHAPSN-IITIQPQYGAYLILHGL--
>Vv_CYP72A93
PKKLERCLRQQGITGNSYRLLH-GDVRE-----MLRMISEANSR-PI-SLSD---EIVQRVLPFHYHSL---KKY-------GK-NYFIWMGPKPVVNIMDPELIRDVF---LRYNAFHK-P--AP-HPLGKLL-ATGLVTLEGEQWTKHRKIINPAFHLEK----LK--HMVPAFQLSCGDMVNKWEK-KL----S-KD-G--SCELDIWPDLENLTGDAISRTAFGSSYEEGRRIFQLQKEQAHLAVKV-FRS-V-YIPGW-R----FVPTKTNKRIRQIRNELHALLKGIIEKREKAML---V--G-E-TA--N-DDLLSLLMES-NFR-EMQ-E-HD--ER--KNVGMSIDDVIEECKLFYFAGQETTSDLLLWTMILLSKHSNWQARAREEILQVFGN--KKP-DGNGLNHLKI--V-TMIFHEVLRLYPPVSMLIRTVFVDSQVG-RWYFPVGSHVALPILLIHHDHEIWGEDAKEFNPERFSEGVSKATKGG--QFAFFPFGYGPRACIGQNFAMMEAKMALAMILQRFSFELSPSYAHAPFN-VITVQPQYGAHLILHGL--
>Vv_CYP72A107
PKKLERCLRQQGLTGNSYSCLY-GDFKE-----MSRMINEANSR-PI-SFSD---DIVQRVLPFHDHSI---QKY-------GK-NSFTWLGPKPVVNIMEPELIRDVF---LKHNAFQK-V--PP-HPLGKLL-ATGVVALEGEQWTKRRKIINPAFHLEK----LK--HMVSAFQLSCSDMVNKWEK-KL----S-LD-G--SCELDVWPYLENLAGDVISRTAFGSSYEEGRRIFQLQREQAHLAIQV-TRS-I-YVPGW-R----FFPTKTNRRMRQISNEVNALLKGIIEKREKAMK---V--G-E-TA--N-HDLLGLLMES-NYR-DMQ-E-ND--ER--KNVGMSIKDVIEECKLFYLAGQETTSVLLLWTMVLLSKHSNWQTRAREEVLRVFGN--KKP-DGDGLNHLKI--V-TMIFHEVLRLYPPVSMLLRTVFADSQVG-GLYLPDGVQIALPILLLHHDHEIWGEDAKEFNPGRFSEGVSKAAK-T--QVSFFPFGYGPRICVGQNFAMMEAKMALAMILQRFSFELSPSYAHAPIS-LITMQPQYGAHLILHGL--
>Vv_CYP72A108
PKKLERCLRQQGLTGNSYRLLH-GDFRE-----MSEMINEANSR-PI-SFSD---DIVQRVLPFHDHSI---QKY-------GK-NSFTWFGPKPVVYIMEPELIRDVL---LKHNVFQK-P--PP-HPLSKLL-ATGVVALEGEQWTKRRKIINPAFHLEK----LK--HMVSAFQLSCSDMVNKWEK-KL----S-LD-G--SCELDVWPYLENLAGDVISRTAFGSSYEEGRRIFQLQREQAHLAIQV-TRS-I-YVPGW-R----FFPTKTNRRMRQISNEVNALLKGIIEKREKAMK---V--G-E-TA--N-HDLLGLLMES-NYR-DMQ-E-ND--ER--KNVGMSIKDVIEECKLFYLAGQETTSVLLLWTMVLLSKHSNWQTHAREEVLRVFGN--KKP-DGDGLNHLKI--V-TMIFHEVLRLYPPVSMLLRTVFADSQVG-GLYLPDGVQIALPILLLHHDHEIWGEDAKEFNPGRFSEGVSKAAK-S--QVSFFPFGYGPRICVGQNFAMMEAKMALAMILQRFSFELSPSYAHAPIS-LLTTHPQYGAHLILHGL--
>Vv_CYP72A113
PKKLERCLRQQGLTGNSYRLLH-GDFRE-----MSRMINEANSR-PI-SFSD---DIVQRVLPFHDHSI---QKY-------GK-NNFIWLGPKPVVNIMQPELIRDVL---LKHNAFQK-P--PP-HPLGKLL-ASGISSLDGEQWTKRRKIINPAFHLEK----LK--HMVSAFQLSCSDMVNKWEK-QL----S-LD-G--SCELDIWPYLQNLTGDVISRTAFGSSYEEGRRIFQLQKEQALLAVQV-TRS-V-YVPGW-R----FFPTKTNRRMRQISSEVDALLKGIIEKREKAMQ---A--G-E-TA--N-DDLLGLLMES-NYR-EMQ-E-ND--ER--KNVGMSIKDVIEECKLFYLAGQETTSVLLLWTMVLLSKHSNWQACAREEVLRVFGN--KKP-DGDDLNHLKI--V-TMIFHEVLRLYPPVPMLTRAVFADSQVG-GLYLPDGVQIALPILLIHHDDKIWGEDAKEFNPGRFSEGVSKAAK-S--QVSFFPFGYGPRICVGQNFAMMEAKMALAMILQRFSFELSPSYAHAPIS-LLTMQPQHGAHLILHGL--
>Vv_CYP72A98
PKRLERCLREQGLAGNSYRLLH-GDFKE-----MSMMLKEAYSR-PI-SLSD---DIAPRVLPFHCHFI---KKY-------GK-NSFAWFGPNPMVNIMEPGLIRDVL---LKSNVFQK-P--PP-HPLGKLL-VSGLVTLEGERWAKRRKIINPAFHLEK----LK--NMLPAFQLSCSDMVTKWKK--L----S-VG-G--SCELDVWP--------VISRTAFGSSYEEGRRIFQLQKELTHLASQV-TMS-V-YIPG--R----FLSTKMNRRMK-ISKEVYALLRGIINKREKAMK---A--G-K--A--N-SELLGILMES-NFR-EIQ-E-HQ--NN--KKIGMSAKD-IEECKLFYLAGQETTSVLLLWTMFLLSEHPNWQACAREEVLQVFGK--KKP-EADGLNHLKI--V-TMIFHEVLRLYPLVAMLNRAVYKDTQVG-DMYFPARVQVALPTILVHHDHEIWGDNAKGFDPERFAEGILKATK-------------TSSACIGQNFAMMEAKIALAMILQHFSFELSPSYAHAPFN-ILTMQPQYGVHLILRGL--
>Zm_CYP72A26
PRRLERALRAQGVRGTSYRFPA-GDLKE-----YGRLAKEAWSK-PL-PLRC--HDTAPRVAPFLHRLV---LEH-------GR-TSMSWFGPSPKVTIVDPELAKDVL--SNKFGHFEK-L--KV-PALSKML-GSGVASHEGEKWVKHRRILNPAFHLEK----LK--RMLPAFSACCEELVNRWAA-ES--L-G-SD-G--SCELDVWPELQNLTGDVISRTAFSSTYREGRRIFQLQAEQRSLVMTN-IRK-IMMIPGY-M----YLPTANNRKMRRNNREVESILREIIGKRIQAME---R--G-E-GT--K-DDMLGLLLET-NMR---------------DDMGMTIEDVIEECKVFYFAGMETTSVLLTWTMVVLSMHPEWQDRAREEVTALFGR-DDKP-EYDGLSRLKV--V-TMVLYEVLRLYPPATSVVRQTYKEMEVG-GVTYPAGVILELPVLLIHHDPDIWGGDAREFRPDRFSDGVSRASK-D--PGAFLPFGWGPRICIGQNFALLEAKMALCMILQRFEFRLAPSYTHAPHT-VITLHPMHGAQLKLRAI--
>Zm_CYP72A124
PRRLGRALRSQGLRGTTYRFPF-GDLKE-----LARLAVAARAK-AM-PLSH---DITPRVNRLYYNVI---GEH-------GK-VSVTWLGPTPRVIVNDPKLVREIL--ANKLGHFQK-R--KH-DGIVRRL-ASGLVNHEGEKWAAHRKLISPAFHLEK----LK--KMLPAFASCSDELIARWAG--Y--V-G-SD-G--AREIDVWPEFQNLTGDVISRTAFGSSFSEGRRIFEIQCEQVQNLVKL-MNT-L-YLPGF-R----FLPTQLNRRLKANAREVQALLRGIVGKRERAMK---D--G-R-AN--N-DDLLGVLMES-NIA-ETR-Q-NG---S--SEPVMTMDDIIGELKLFYFAGMDTTAVLLTWTMVVLSAHPEWQERAREEVRRVFGN--NRP-DLDGIQQLKT--V-TMILYEVLRLYPPVVQLDRQTHNEVELG-GVTYPPGVLLSLPIVFVHHDKDVWGEDADEFSPERFKDGVSRASK-D--SPAFFPFGWGPRICVGQNFALVEAKMAFSSILQHFSFALSQSYTHAPFP-VSTLQPEHGAHLMLKKL--
>Zm_CYP72A358
PRRLGRALRAEGLRGTAYRFPA-GDAKD-----EERLLAAARAK-PMPSLSH---AISARVGPLVHNAI---HEH-------GK-ISVVWIGPTPKVILSDPKLVREVLSKSSKFGDFQK-P--KLPSHFIKLI-AQGLTVHEGEKWAIHRKIIRSAFLVEK----LK--EMLPAFTACTGELMGRWEE-SM----G-CD-G--AREIDVWPEMQDLTGDAISRAAFGSSLIEGRRIFRIQAEQIKIANEM-TNL---YIPGY-T----YLPTKPNRRIKANAREVEALLRGIITKRETAMK---N--G-H-AD--D-SDLLGKLMQS-NVE-EAHGG-GG---S--SKPMMTMEDIIGELKLFYFAGMETTSALLAWTLIVLSMHPEWQDRAREEVLEVFGK--NEP-NINGTNSLKV--V-TMVLYEVLRLYPPIIDLERQTWKEMELG-GVRYPPGVTLLLPILAIHHDPDLWGEDVDQFRPERFADGISKASR-D--TPAFFPFGWGPRICVGQNFALLEAKVALAMLLQRFSFGLSPSYTHAPFS-VSTVQPEHGAQIVVKKI--
>Zm_CYP72A354
PRRLGRALRAQGLTGTAYRFPA-GDLKE-----NARLNDEARSR-PM-QPPC-SHDVVPRVMPHLFNTV---KDH-------GN-ICITWFGPIPRVVITEAELVRDIL--SNKFGHFEK-F--TN-KSLGKMI-ALGVASYDGEKWAKHRRILNPAFHLEK----LK--RMQPAFLTCCTELIDRWDK--E--VAGGSD-G--SFELDVWPEFQSLTGDVISRTAFGSSFMEGRRIFQLQAEQAERVIKA-FQY-I-YIPGF-V----FFPTPNNRRMKEINREIEGTLRGMIEKRERAIE---N--G-E-AS--G-DDLLGLLLQS-NME-------SG---K--GGLRMSTEDVVEECKLFYFAGMETTSVLLTWTLVILGMHPEWQDRAREEVFSVFGR-DKRP-DFDGISRLKT--V-TMILYEVLRLYPPAVTLNRRTFKDMQIG-GITYPAGVILELPVIVVHHDPDVWGKDAHEFRPERFAEGISKATKDQ--QPAFFPFGWGPRICIGQNFALLEAKMALSMILQRFQFRLSPSYTHAPYT-VLLLHPQHGAPIIFDRI--
>Zm_CYP72A349
PRRLGRVLRSQGLRGTAYRSLA-GDARL-----TQRLNREARSR-PM-PLGC--HDVAPRAMPLFHHTM---KEH-------GK-TSITWFGPVPRVTITEPELVREVL--SNKFGHYEK-L--KF-GRLQRML-HNGLGSLEGEKWAKHRRIINPAFHLEK----LK--GMLPAFAACCTELVQRWEG--L--V---AD-G-QPCEVDVWPEMQNLTGDVISRAAFGSSYLEGRRIFQLQGEQVQLVVQA-MHK-L-HIPGH-L----YLPTKTNRRMKQIASEVEELLKGIIAKRENALR---S--G-S-AA-GD-DDLLGLLLES-NME-HCR-G-DG-SDA--ARAGITTDDVIGECKLFYFAGMETTSVLLTWTMVVLSMHPDWQHRAREEVLHVLGHTTTAP-DYDALSRLRI--V-TMVLYEVLRLYTPLTALQRQTYKPMELG-GVRYPAGVMLMLPLLCIHHDKDVWGPDASEFRPERFAEGVSKASR-D--APAFFPFGWGPRTCVGQNFALLEAKMGLAMILQRFAFELSPAYTHAPFP-HGMLQPEHGAQIVLRAL--
>Zm_CYP72A28
PRRLARALRSQGLCGTSYRSLA-GDAPL-----TEELNREARSR-PL-PLGC--HDVAPRAMPLFHQTM---KEH-------GK-TSITWFGPVPRVTITKPELVREVL--SNKFGHYEK-L--KL-RKLQRML-HNGLGSHEGDKWAKHRRIINPAFHLEK----LK--RMLPAFAACCTDLVERWEG--L--V---AD-GQQPCEVDVWPEMQNLTGDVISRAAFGSSYLEGRRIFQLQGEQVQLVVQA-MHK-L-HIPGY-L----YLPTKTNRRMKRIASEIQELLKGIIAKRENALR---T--G-G-GA-AS-DDLLGLLLES-NME-HCR-G-DG-GKS--KASGITTDDVIGECKLFYFAGMETTSVLLTWTMVVLSMHPEWQDRAREEVLHVFGD-RTTP-DYDGLSRLRI--V-TMVLYEVLRLYTPLTALQRQTYKPMELG-GVRYPAGVMLMLPLLCIHHDKDVWGPDASEFRPQRFAEGVSRASR-D--APAFFPFGWGPRTCIGQSFALLEAKMGLSMILQRFAFELSPAYTHAPFA-HGMLQPEHGAQVMLRRL--
>Zm_CYP72A353
PRRVNRALRAQGLRGTRYRLLC-GDLIE-----EQRLRAAALAR-PV-PVDR-PHDFLPRVAPFLHRVL---QEH-------GK-LSFTWFGPTPRVLITDPELAREVL--SNKCGDFVK----SLLSPLSTLL-VAGLVVLDGEKWVKHRRILNPAFHAEK----LK--GMLPAFLACCNELVDRWEK-QI--SAS-AE----PTELDVWPEFQNLSGDVISRAAFGVSYEEGRRIFLLQAEQAERLVQS-FKT-N-YIPGF-S----LLPTENNRRMNEIDREVKTILRGIIEKRQKAAK---N--G-E-AT--KDDDLLGLLLES-NMN-YSD-S-DG---K--SSKGITVEEVIGECKVFYFAGMETTAVLLTWTVAVLSMHPEWQDRAREEVLQVFGE--NKP-DFNGVARLKV--V-TMVLYEVLRLYPPVAAINRRTRQPTKLG-GVTYPAGVMLTTPVMFIHRDPALWGSDADEFNPGRFADGVSKACR-D--PGAFAPFSWGPRVCIGQNFALLEAKLAVSMILQRFAFEVSPAYVHAPYT-VLTLHPQHGAPVRLRRL--
>Zm_CYP72A356
PRRLQRELRAQGVRGTAYRPPA-GDAPL-----ADRLGREARSRPPL-PPGF--HGIVPRALPLVHHGM---KEH-------GK-NSVTWFGPMPTVTLTEPELVRQVL--SNKFGHFEK-V--NF-GQLTRLL-HNGLSSHEGDKWAKHRRIIKPAFHLEK----LK--LMLPAFAACCADMVSRWEG--L--VAA-AA-G-EPCEVDVWPEMQRLTGDVISRAAFGSSYLEGRRIFELQGEQVRLGTLI-ANK-I-HIPGY-M----MLPTRINRRMKRIAAEIEGILRGMIANRESALR---A--G-K-AA--S-DDLLGLLLES-NME-QLRASNGGGRGTSSGGGGMTSDDVIGECKLFYFAGMETSAVLLTWTTVLLSMHQDWQDRAREEVRRVFGGGAGVP-DYDGLSRLKI--V-TMVLHEVLRLYTPLPAIPRRTYKPTELG-GVRYPAGVMLMLPTLYIHHDKDVWGPDADEFRPERFAEGVARASAGD--APAFFPFGGGPRTCIGQTFALLEAKMWLAVMLANFAFELSPSYSHTPFP-VGLLRPEHGAQVKLRKL--
>Zm_CYP72A348
PRRLERALRAQGLRGTSYRFLT-GDLRE-----FGRLNKEAWARPPL-PLGC--HDIVPRVTPFLCGNV---REH-------GK-TCFSWFGPIPNVTITDPALVRDVL--SNKFGHFGK-P--QF-PALTKLL-SDGLTSHEGEKWVRHRRILNPAFHLEK----LR--LMLPTFSACCEELVGRWAA-RC--LGP-DG-G--SCELDVWPELQALTGDVISRTAFGSSYLEGRRIFELQSEQAERFVGA-IQK-I-VIPGY-M----YLPTKNNRRMRQINKEVNSILRGVVGKRMRAMAMREG--G-E-STTGA-DDLLGLLLESNNTRHEGETG-HG--QQ--SALGMTIEDVIEECKLFYFAGMETTSVLLTWAMVLLSMHREWQDRAREEVTGLFGRDDNKP-EYEGLSRLKT--V-NMILYETLRLYPPAVVFSRKAYKEMKVG-GVTLPAGAIIEIPVLFIHHDPDTWGDDAHEFKPERFAEGVSRACNGA--SGAFIPFGWGPRTCIGQSFALLEAKMALCVILQRFEMELAPSYTHAPHT-VMTLHPMHGAQIKLTAI--
>Zm_2CYP72A5
PWRLERALRVQGLKGTRYRLFT-GDLRE-----TARANREARKK-PL-PLGS--HDIAPRVQPMHHSTI---KEY-------GK-LSFTWFGPTPRVMIPDPELVKEVL--SNKFGHFGK-P--RS-NRIGRLL-ANGLVNHDGEKWAKHRRILNPAFHHEK----IK--GMMPVFSTCCIEMITRWDN-SM----P-SE-G--SSEIDVWPEFQNLTGDVISRTAFGSNYQEGRRIFELQGELAERLIQS-VQT-I-FIPGY-W----FLPTKNNRRMRAIDVEIRKILREIIGKREKDTK---N--R-E-TN--N-DDLLGLLLES-NTR-QSN----G---N--ASLGLTTEDVIEECKLFYFAGMETTSVLLTWTLIVLSMHPEWQERAREEVLSHFGR--TTP-DYDSLSRLKT--I-TMILHEVLRLYPPATFLTRRTYKEMELG-GIKYPAGVDLLLPVIFIHHDPDIWGKDASEFNPERFANGISSATR-H--QAAFFPFGGGPRICIGQSFALLEAKMTLCTILQRFSFELSPSYTHAPYT-VITLHPQHGAQIRLKKL--
>Zm_CYP72A16
PRRLDRALRAQGLKGTRYRLLT-GDVRE-----NARLNREARTK-PL-PLGS--HDIIPRVLPMFHNAV---KEN-------GT-NSFTWFGPIPRVIIPDPELMREVL--SNKFGHFGK-P--LF-SRVGKLL-ANGLANHEGEKWAKHRRILNPAFHHEK----IK--RMLPVFATCCADMINRWEN-SM----S-SK-E--PSEMDVWPEFQNLTGDVISRTAFGSNYQEGRNIFQLQGEQAERLIQS-FQT-I-FIPGY-W----LLPTKNNRRMKEIDREIRKILHGIIRKRERAFI---D--S-E-GT--N-DDLLGLLVES-NMR-ESN----G---N--AKLGMTTEDIIEECKLFYFAGMETTSVLLTWTLILLSMHPEWQEQAREEVLNHFGM--GTP-DFDNLNRLKI--V-TMILYEVLRLYPPVVFLSRRTYKEMELG-GIKYPSGVSLLLPIIFIHHDPNIWGKDASEFNPQRFEDGISNATK-H--QAAFFPFGWGPRICIGQNFALLEAKMALSTILQRFSFELSSSYTHAPYT-VITLHPQHGAQIRLKKL--
>Nt_CYP72A57
PKKLEKLLRKQGLKGNSYKILY-GDMKE-----LSGMIKEANSK-PM-NLSD---DIAPRLVPFFLDTI---KKY-------GK-KSFVWLGPKPLVLIMDPELIKEIF---SKYYLYQK-P--HG-NPVTKLL-VQGLVSLEEDKWAKHRKIINPAFHLEK----LK--HMLPAFCLSCTEMLCKWED--I--V-S-IK-G--SHEIDVWPHLEQLSSDVISRTAFGSNFEEGKRIFELQKEQAQYFVEA-IRS-V-YIPGW-R----FLPTKRNRRMKEVEKDVRASIRGIIDKRVKAMK---A--G-E-AS--N-EDLLGILLES-NFT-EAE-Q-HR---H--KDSAMSIEEVIQECKLFYVAGQETTSVLLVWTLILLSRHQDWQSRAREEVFQVFGN--QKP-DFDGLNRLKV--V-TMILYESLRLYSPVVSLIRRPNEDAILG-NVSLPEGVLLSLPVILLHHDEEIWGKDAKKFNPERFRDGVSSATK-G--QVTFFPFTWGPRICIGQNFAMLEAKTALAMILQRFSFELSPSYAHAPQS-ILTMQPQHGAPLILHKI--
>Nt_CYP72A58
PKKLELLLRKQGLEGNSYKVLY-GDMKE-----FSGMIKEAYSK-PM-SLSD---DVAPRLMPFFLETI---KKY-------GK-RSFIWFGPRPLVLIMDPELIKEVL---SKIHLYQK-P--GG-NPLATLL-VQGIATYEEDKWAKHRKIINPAFHLEK----LK--LMLPAFRLSCSEMLSKWED--I--V-S-AD-S--SHEIDVWSHLEQLTCDVISRTAFGSSYEEGRKIFELQKEQAQYLVEV-FRS-V-YIPGR-R----FLPTKRNRRMKEIKKDVRASIKGIIDKRLKAMK---A--G-D-TN--N-EDLLGILLES-NIK-EIE-Q-HG---N--KDFGMSIEEVIEECKLFYFAGQETTSVLLLWSLVLLSRYQDWQARAREEILQVFGS--RKP-DFDGLNHLKI--V-TMILYESLRLYPSLITLTRRCNEDIVLG-ELSLPAGVLVSLPLILLHHDEEIWGEDAKEFKPERFREGISSATK-G--QLTYFPFSWGPRICIGQNFAMLEAKMALSMILQRFSFELSPSYAHAPRS-IITVQPQYGAPLIFHKL--
>Nt_CYP72A54
PKKMEKRLKMEGFKGSSYKLLF-GDMKE-----INTMVEEAKTK-PM-NFTN---DYVARVLPHFTKLM---LQY-------GK-NSFMWLGPKPTMFITDPELIREIL---SKSYIYQE-I--QG-NPITKLL-AQGLVSYEAEKWAKHRKIINPAFHLDK----LK--HMLPSFYLSCCDMLRKWES--I--A-S-SE-G--S-EIDVWPFLETLTSDAISRTAFGSNYEDGRQIFELQKEQAELILQA-ARW-L-YIPGW-R----FVPTKRNKRMKQIAKEVRSLVLGIINKRIREMK---A--G-E-AA--K-DDLLGILLES-NFK-EIQ-M-HG---N--KNFGMTIDEVIEECKLFYFAGQETTSVLLVWTLILLSKHVDWQERAREEVHQVFGS--NKP-DYDALNQLKV--V-TMIFNEVLRLYPPGITISRTVHEDTKLG-NLSLPAGIQLVLPAIWLHHDNEIWGDDAKEFKPERFSEGVNKATK-G--KFAYFPFSWGPRICVGLNFAMLEAKMALALILQHYAFELSPSYAHAPHT-IITLQPQHGAPLILRKL--
>Nt_CYP72A56
PKKMEKCLRQRGLKGNPYKLLY-GDLNE-----LTKSIIEAKSK-PI-NFSD---DIAQRLIPFFLDAI---NKN-------GK-NSFVWLGPYPIVLITDPEHLKEIF---TKNYVYQKQT--HP-NPYAKLL-AHGLVSLEEDKWAKHRKIISPAFHVEK----LK--HMLPAFYLSCSEMISKWEE--V--V-P-KE-T--SFELDVWPDLQIMTSEVISRTAFGSSYEEGRIVFELQKEQAEYVMDI-GRS-I-YIPGS-R----FLPTKRNKRMLEIEKQVQTTIRRIIDKRLKAME---E--G-E-TS--K-DDLLGILLES-NLK-EIE-L-HG---R--NDLGITTSEVIEECKLFYFAGQETTSVLLVWTMILLCLHPEWQVRARKEVLQIFGN--DKP-DLEGLSRLKI--V-TMILYETLRLFPPLPAFGRRNKEEVKLG-ELHLPAGVLLVIPAILVHYDKEIWGEDAKEFKPERFSEGVSKATN-G--QVSFIPFSWGPRVCIGQNFAMMEAKMAVTMILQKFSFELSPSYTHAPFA-IVTIHPQYGAPLLMRRL--
>Nt_CYP72A53
PKELEKYLRQQGFKGNSYKFLF-GDMKE-----MKKMGEEAMSK-PI-NFSH--DMIWPRVMPFIHKTI---TNY-------GK-NCIVWFGPRPAVLITDPELVKEVL---TKNFVYQK-P--LG-NPLTKLA-ATGIAGYETDKWATHRRLLNPAFHLDK----LK--HMLPAFQFTASEMLSKLEK--V--V-S-PN-G---TEIDVWPYLQTLTSDAISRTAFGSSYEEGRKIFDLQKEQLSLILEV-SRT-I-YIPGW-R----FLPTKRNKRMKQIFNEVRALVFGIIKKRMSMIE---N--G-E-AP----DDLLGILLAS-NLK-EIQ-Q-HG--NN--KKFGMSIDEVIEECKLFYFAGQETTSSLLVWTMILLCKYPNWQDKAREEVLQVFGS--REV-DYDKLNQLKI--V-TMILNEVLRLYPAGYVINRMVNKETKLG-NLCLPAGVQLVLPTMLLQHDTEIWGDDAMEFNPERFSDGISKATK-G--KLVFFPFSWGPRICIGQNFAMLEAKMAMAMILKTYAFELSPSYAHAPHP--LLLQPQYGAQLILYKL--
>Nt_CYP72A55
PKKLESCLRKQGLKGNSYGLFY-GDMKE-----LSKSLKEINSK-PIINLSN---EVAPRIIPYYLEII---QKY-------GK-RCFVWQGPTPAILITEPELIKEIF---GKNYVFQK-P--NNPNPLTKLL-ARGVVSYEEEKWAKHRKILNPAFHMEK----LK--HMLPAFYLSCSEMLNKWEE--I--I-P-VK-E--SNELDIWPHLQRMTSDVISRAAFGSSYEEGRRIFELQEEQAEYLTKT-FNS-V-YIPGS-R----FFPNKMNKRMKECEKEVRETITCLIDNRLKAKE---EGNG-K-AL--N-DDLLGILLES-NSI-EIE-E-HG---N--KKFGMSIPEVIEECKLFYFAGQETTSVLLVWTLILLGRNPEWQERAREEVFQAFGS--DKP-TFDELYRLKI--V-TMILYESLRLYPPIATRTRRTNEETKLG-ELDLPKGALLFIPTILLHLDREIWGEDADEFNPERFSEGVAKATK-G--KMTYFPFGAGPRKCIGQNFAILEAKMAIAMILQRFSFELSPSYTHSPYT-VVTLKPKYGAPLIMHRL--
>Nt_CYP72A52
PKELEKCIRQQGFKGNSYKFLF-GDMKE-----IKKMGEEAMSK-PI-NFSH--DMIWPRVMPFIHKTI---TNY-------GK-NCFVWFGPRPAVLITDPELVKEVL---TKNFVYQK-P--PG-TPLTKLA-ATGIAGYETDKWATHRRLLNPAFHLDK----LK--HMLPAFQFTACEMLSKLEK--V--V-S-PN-G---TEIDVWPYLQTLTSDAISRTAFGSSYEEGRKLFELQKEQLSLILEV-SRT-I-YIPGW-R----FLPTKRNKRMKQIFNEVRALVLGIIKKRLSMIE---N--G-E-AP----DDLLGILLAS-NLK-EIQ-Q-HG--NN--KKFGMSIDEVIEECKLFYFAGQETTSSLLVWTMILLCKHPSWQDKAREEVLQVFGS--REV-DYDKLNQLKI--V-TMILNEVLRLYPAGYAINRMVTKETKLG-NLCLPAGVQLLLPTILLQHDTEIWGDDAMEFNPERFSDGISKATK-G--KLVFFPFSWGPRICIGQNFAMLEAKMAMAMILKNYAFELSPSYAHAPHP--LLLQPQYGAQLILYKL--
>Mt_CYP72A59
PKKLEKLLREQGLKGNSYRLLV-GDMND-----LLKMRKEATSK-PM-NLSD---DIVPRVYSFVHQSV---TKH-------GK-NSFIWFGPTPRVNITDPDQIKDVL---NKIYDFQK-P--NA-NPLVRLL-ANGLVSLEGEQWSKHRKIINPAFHLEK----LK--IMLPIFHKSCDDLISKWEK--M--L-S-SD-G--SCEMDVWPFLQNFASDVISRAAFGSSYEEGKRIFQLQTEQAELTTKI-MMK-V-YIPGW-R----FLPTATPRRMKEIDRDIKASLTDMINNRERALK---A--G-E-AT--K-DDLLGILLES-NHK-EME-E-HG--NN--KDVGMSLDDVIEECKLFYFAGQETTSVLLVWTMVLLSRYPDWQARAREEVLQVFGN--NKP-DFDGLSHLKI--V-TMILYEVLRLYPPVIALARRVHKDVKLG-NLALPAGVQVFLSIIMVHHDIELWGEDAKVFNPERFSEGVLKATN-G--RNSFFPFAGGPRICIGQNFSMLEAKMAIAMILQRFSFELSPSYAHAPAT-VITLQPQYGAHIILHKLEL
>Mt_CYP72A67
PKRLEKLLREQGCNGNSYRLVL-GDLKD-----SYKMGKKAKSK-PM-ELSD---DIIPRVIPYIQQLV---QIY-------GK-NPFIWSGTTPRLILTEPELIKDVL---NRTSELQK-P--K--YEIFKFL-FSGLIIHEGEKWRKHRRLMNAAFQLEK----LK--IMAPSFLTSCIDMISKWES-TL----S-SD-G--SGEIDIWPSLQNLTSDVISRNAFGSSYEEGKRIFDLQREQGELVMKN-LVK-S-LIPLW-R----FIPTATQRRMHEIEKDIDSSLRYIINKREKAMK---A--G-E-AT--E-NDLLGLLLES-NHQ-EIR-D-HG--NN--KNMGMSLEDVVGECKLFYLAGQESTSTMLVWTMILLSRYPDWQERAREEVLQIFGN--KKP-DYEGLNKLKI--L-PMILYEVLRLYPPAFGVTRYVGKDIKFG-NMEVPAGVEVFLPIILLQHNNELWGDDAKMFNPERFAEGISKATN-G--RFIYFPFGGGPRVCMGQNFSLLEAKMAVSMILQNFYFELSPTYAHTPNL-VMTIQPEKGAHVILRKVKA
>Mt_CYP72A66
PKKLEKLLREQGLKGNQYRLLV-GDMKE-----YFNMEKEAKSK-SM-NLSD---DITPRVIPYYNESV---RIH-------GK-NSFIWFGIKPRLTLTEPEQIKDVL---NKMSDFPK----TN-YKIFKLL-ASGLASYGGEKWSKHRRLINPAFHLEQ----LK--IMTPAFFTSCNDMISKWEE--M--L-S-SD-G--SCEIDVWPSLQNLASDAISRTAFGSSYEEGKRIFQLQREQAELITTV-VMK-S-TIPLW-M----FLPIFVHRKMNEIDKEITSSLKDMINKREKELK---A--G-E-ST--K-NDLLSILLES-NHK-EIE-N-NN--NN--KSVGMSLDHVVEECKLFHFAGQETTSVLLVWTMILLSRYPDWQTRAREEVLHVFGN--KKP-DFDGLNNLKI--V-TMILYEVLRLYPPVMGLARNVVKDMKLG-NLTLPAGVEVFLPILLIHHDCKLWGDDAKMFNPERFSGGISKATN-G--RVSFFPFGWGPRICIGQNFSLMEAKMALSMILQHFSFELSSTYAHAPST-VITLQPQYGAHIIIRKVET
>Mt_CYP72A61
PKRIEKRLKQQGLKGNSYRLMV-GDIRD-----MVKMIKEAKSK-PM-DPYS--NDIAPRVLPFVVHTI---AKY-------GK-SSFMWLGPRPRVFIMEPDKIKEMT---TKVYDFQK-P--DT-SPLFKLL-ASGFANYDGDKWAKHRKIVSPAFNVEK----MK--MLIPIFCHSCDDMINKLDQ--V--VSS-SN-G--PCELDIWPFVQNVSSDVLARAGFGSSFEEGKRVFQLQKEMISLTMTL-FKF-A-FIPGY-R----FLPTYTNRRMKAIDLEIRTSLMKIINRRLKAIK---A--G-E-PT--N-NDLLGILLES-NYK-ESE---KG---N--GGGGMSLRDVVDEVKLFYLAGQEANAELLVWTLLLLAKNPEWQAKAREESFQVFGN--ENP-DFEKIGQLKI--V-SMILQESLRLYPPVIMLSRFLRKDTKLG-DLTLPAGVELIVPVSMMHQEKEFWGDDAGDFKPERFSEGVSKATN-G--KVSYLPFGWGPRLCIGQNFGLLEAKIAVSMILRQFSLEFSPSYTHAPSF-IITLQPEHGAHLILHKL--
>Mt_CYP72A62
PKRFEKLLKAQGFQGEPYNLSVFKDKSR--QNYMLKLQQEDKSK-FI-GLSK---EAAPSIFTHVHQTV---HKY-------GK-KSFLWEGTTPRVIIADPDQIKEVF---NKIEDFPK-P--IL-KSIAKYL-SVGIIHYEGKKWAKHRKIANPAFHLEK----LK--GMLPAFSYSCNEMISKWKE--L--L-S-SD-G--TCEVDVWPFLQNFTCDVISRTAFGSSYAEGEKLFQLLKKQGFLLMTG-RQT---NNPLW-G----LLATTTKTKMKEIDREIHDSLEGIIEKREKALK---N--G-E-PT--N-DDLLGILLQS-NHA-EKQ-G-HG--NS--KSNGMTTQDVIDECKLFYIAGQETTSSLLVWTMVLLGRYPEWQARARQEVLQVFGN--QNP-NIEGLNQLKI--V-TMILYEVLRLFPPLIYFNRALRKDLKLG-NVSLPEGTQISLPILLIHQDHDLWGDDAKEFKPERFAEGIAKATK-G--KVSYFPFGWGPRICLGQNFALLEAKIAISLLLQNFSFELSPNYVHVPTT-VLTLTPKNGASIILHKL--
>Mt_CYP72A63
PKRFEKLLKAQGFQGEPYNLSVLKDKSK--QNYMLKLQQEDKSK-SI-GLSK---EAAPSIFTPVHQTV---RKY-------GN-NSFLWEGTTPRVIITDPDQIKDVF---NKIDDFPK-P--KL-RSIAKYL-SVGILDHEGKKWAKHRKIANPAFHLEK----LK--VMLPAFSHSCNEMISKWKE--L--L-S-SD-G--TCEIDVWPSLQNFTCDVISRTAFGSSYAEGTKLFQLLKKQGFLLMTG-RHT---NNPLW-G----LLATTTKTKMKEIDREIHDSLEGIIEKREKALK---N--G-E-TT--N-DDLLGILLQS-NHA-EKQ-G-QG--NS--KNIGMTTQDVIDECKLFYLAGQETTSSLLVWTMVLLGRYPEWQARAREEVLQVFGN--QNP-NNEGLSQLKI--V-TMILYEVLRLFPPLIYFNRALRKDLKLG-NLLLPEGTQISLPILLIHQDHDLWGDDAKEFKPERFAEGIAKATK-G--QVSYFPFGWGPRICLGQNFALLEAKIAVSLLLQNFSFELSPNYVHVPTT-VLTLQPKNGASIILHKL--
>Mt_CYP72A64
PKRFEKLLKAQGLQGEPYKLPFFVDNSK--QNYMLRLQHEDKSK-FI-GLSK---EAAPSIFSPFHQTL---HKY-------GN-NSFLWEGTIPRVIITDPDQIKDVF---NKTEDFPK-Q--KL-RPIALYL-SVGIVHHEGEKWATHRKIVNPAFHIEK----LK--GMLPAFSHSCNEMISKWNG--L--L-S-SD-G--TCEIDVWPFLQNLTCDVISRTAFGSSYAEGTKLFQLLKKQGVLLMKE-LQT---NTPLW------PLPTTNERMMKEIERDIRDLLEGIIRKREKELR---N--G-E-TT--N-DDLLGMLLQS-NHA-ENQ-G-HG--NS--KSIGMTTQEVIDECKLFYLAGQETTSSLLVWTMVLLGRYPEWQERARQEVLQVFGN--QNP-NFEGLSQLKI--V-TMILYEVLRLYPPIIGLVRALRKDLKLG-NLLLPGGTQVSLPVHLIHQDQDLWGDDAKKFNPERFSEGIAKATK-G--QVSYIPFGWGPRICLGQNFALLEAKIAISLLLQNFSFELSPNYVHVPIT-VLTLQPKNGASIILHKL--
>Mt_CYP72A65
PKRLEKLLKGQGLQGEPYNLSVLKDKSK--QNYMLKLQQEDKSK-SI-GLSK---EVAPSIFSTLHEAV---HKY-------GK-NSFLWDGATPSVIITDPDQIKEIF---NRMEDFPK-S--KF-ISISKYF-GVGIAHQEGEKWAKHRKIVNPAFHIEK----LK-GGMLPAFSHSCNEMISKWKG--L--L-S-SD-G--TCELDVWPFLQNLTCDVISRTAFGSSYAEGAKIFQLLKKQGFILMTA-PRT---NIPLW-R----LLPTTAERRMKEIERDIRDSLEGIIEKREEALK---N--G-E-AT--N-DDLLGILLQS-NHA-EKQ-G-HG--NS--KNIGMTTHDVIDECKLFYLAGQETTSSLLVWTMVLLGRYPEWQERARQEVLQVFGN--QNP-NSEGLSQLKT--V-TMILYEVLRLYPPVIYFNRAVQKDLKLG-KLLLPTGTNVALPIVLIHHDQDLWGDDAKEFKPERFAEGIAKATK-G--QVSYFPFGWGPRICLGQNFTLLEAKIAISLLLQNFSFELSPNYAHLPTM-VLTLMPKNGAIIILHKL--
>Mt_CYP72A68
PKKIEKLLREQGLQGNPYRLLL-GDAKD-----YFVMQKKVQSK-PM-NLSD---DIAPRVAPYIHHAV---QTH-------GK-KSFIWFGMKPWVILNEPEQIREVF---NKMSEFPK-V--Q--YKFMKLI-TRGLVKLEGEKWSKHRRIINPAFHMEK----LK--IMTPTFLKSCNDLISNWEK--M--L-S-SN-G--SCEMDVWPSLQSLTSDVIARSSFGSSYEEGRKVFQLQIEQGELIMKN-LMK-S-LIPLW-R----FLPTADHRKINENEKQIETTLKNIINKREKAIK---A--G-E-AT--E-NDLLGLLLES-NHR-EIK-E-HG---N-VKNMGLSLEEVVGECRLFHVAGQETTSDLLVWTMVLLSRYPDWQERARKEVLEIFGN--EKP-DFDGLNKLKI--M-AMILYEVLRLYPPVTGVARKVENDIKLG-DLTLYAGMEVYMPIVLIHHDCELWGDDAKIFNPERFSGGISKATN-G--RFSYFPFGAGPRICIGQNFSLLEAKMAMALILKNFSFELSQTYAHAPSV-VLSVQPQHGAHVILRKIKT
>Mt_CYP72A70
PKKLEKLLREQGLQGNPYRILY-GDIKD-----LLKMEKEARSK-SM-NLTD---DIMPRVIPYIQHNV---KIH-------GK-NSFMWFGTKPRVILTEPEQIIDVL---NNISDFPK----NN-HKIFKLL-VSGLASLEGEKWSKHRRLINPAFHSEK----LK--VMTPTFFTSCNDLIRKWEE--M--L-S-PD-G--SCEIDIWPSLQNLASDVISRTTFGSSYEEGRRIFQLQIEQAELMTKV-QMN-F-YIPLW-R----FVPTMVNRRINEIGKDIKSSLKDMINKRVKILK---E--G-G-EN--K-NDLLGILIET-NHK-EIK-E-HG--NN--VNVGMNIEDVIQECKLFYFAGQETTSTLLVWTMVLLSRYPEWQARAREEVLQIFGN--KKP-NFDGLNNLKI--V-TMILYEVMRLYPPIIELSRNVEKNVKLG-NLTLSAGVEVFMPIILLHHDCELWGDDAKMFNPERFSGGISKATN-G--RVSFFPFGWGPRICIGQNFSLLEAKMAMTLILQHFSFQLSPAYAHAPAT-VIALKPQYGAHIILRKLET
>Os_CYP72A17
PRRMERALRAQGLRGTQYRFLH-GDLTE-----DLRLVTAARSK-PV-PMDR-PHDFIPRVAPLLHRAL---EEH-------GR-VSFTWFGPMPRVTITDPDLVREVL--SNKFGHFEK-T--KLATRLSKLL-VGGLVILHGEKWVKHRRIMNPAFHAEK----LK--RMLPAFSASCSELIGRWEN--A--VAA-SV-G--KAELDIWPDFQNLSGDVISRAAFGVRHHEGRQIFLLQAEQAERLVQS-FRS-N-YIPGL-S----LLPTENNRRMKAIDREIKSILRGIIEKRQKATK---N--G-E-AS--K-DDLLGLLLQS-NMDYYSD-E-DG---K--SSKGMTVEEIIDECKLFYFAGMETTAVLLTWTMVALSMHPEWQDRAREEILQVFGR--NKP-DINGVSRLKV--V-TMVLHEVLRLYPPVVMMNRRTYKEIELG-GVRYPAGVMLSLPVLFIHRDAAAWGHDAGEFDPGRFAEGVARACK-DPGAGAFFPFSWGPRICIGQNFALLEAKVALGMILQRFAFELSPAYAHAPYT-VLTLHPQHGVPVRLRRL--
>Os_CYP72A18
PRRLERALRAQGIRGNRYRLFT-GDVPE-----NVRLNREARKK-PL-PLGC--HDIIPRVLPMFSKAV---EEH-------GK-PSFTWFGPTPRVMISDPESIREVM--SNKFGHYGK-P--KP-TRLGKLL-ASGVVSYEGEKWAKHRRILNPAFHHEK----IK--RMLPVFSNCCTEMVTRWEN-SM----S-IE-G--MSEVDVWPEFQNLTGDVISKTAFGSSYEEGRRIFQLQAESAERIIQA-FRT-I-FIPGY-W----FLPTKNNRRLREIEREVSKLLRGIIGKRERAIK---N--G-E-TS--N-GDLLGLLVES-NMR-----ESNG---K--AELGMTTDEIIEECKLFYFAGMETTSVLLTWTLIVLSMHPEWQERAREEVLHHFGR--TTP-DYDSLSRLKI--V-TMILYEVLRLYPPVVFLTRRTYKEMELG-GIKYPAEVTLMLPILFIHHDPDIWGKDAGEFNPGRFADGISNATK-Y--QTSFFPFGWGPRICIGQNFALLEAKMAICTILQRFSFELSPSYIHAPFT-VITLHPQHGAQIKLKKI--
>Os_CYP72A19
PRRLERALRAQGVRGTSYRFLT-GDLKD-----YGRLSKEAWAR-PL-PLRC--HDIAPRVAPFVHRTI---AEH-------GK-ACLSWFGPIPKVTIADAEIAKDVL--SNKMGHFEK-L--KF-PVLSKLL-ADGVANYEGEKWAKHRRILNPAFHLEK----LK--LMLPAFSACCEELVGRWAA-SL----G-SD-G--SNEIDVWPEMQSLTGDVISRTAFGSSYLEGRRIFQLQAEQQELFMGA-IQK-I-SIPGY-M----SLPTKNNRRMYQIKNEVESIIRDLVQKRMHAMK---D--G-E-RT--K-DDLLGILLES-STR-HAD-E-NG---H--SGPGMTIEEVMEECKVFYFAGMETTAILLTWTMVVLSMHPEWQHRAREEVLSLFQK--NKL-DYEGLSKLKT--V-TMILYEVLRLYPPGIGFVRQTYKEMEIG-GVKYPAGVMIELPLLFIHHDPDIWGSDVNEFKPERFAEGISRASN-D--HGAFFPFGWGPRICMGQNFALLEAKMALCMILQRFEFELAPSYTHAPHI-VLMLRPMHGAPIKLRAI--
>Os_CYP72A20
PRRVAGALQGQGLRGTAYRFPA-GDLPE-----NARRSKEARAK-PM-PPCH---DIVPRVAPLLQDIV---KEY-------GN-VCITWFGTTPRVVIAEPELVKDIL--SNKFGHFEK-F--TL-KSLGKLI-ALGLASYEGEKWARHRRILNPAFHLEK----LK--HMLPAFSTCCSEMIDRWDS--K--LAG-SD-G--PFELDIWQEFQNLTGDVISRTAFGSSFMEGRRIFQLQEEQADRIIKT-IQY-I-YIPGY-LVSCRYFPTENNRRMKENSREIEGLLRGIIEKRSRAVE---N--G-E-LS--G-DDLLGLMLKS-NMD-------SG--EP--SNLRMSTEDVIEECKLFYFAGMETTSVLLTWTLVVLSMHPEWQHRAREEVLSAFGR--DKP-NFDGLSRLKT--V-TMILHEVLRLYPPAVTLSRRTFKEIQIG-GITYPAGVGLELPIILIHHNTDVWGKDAHEFKPERFADGISKATKTN--QQAFFPFGWGPRICIGQNFAMLEAKMALCVILQNFEFQLSPSYTHAPYA-SVTLHPQHGAQIILTRL--
>Os_CYP72A21
PRRLELALRAQGLRGTRYRFLT-GDLGE-----HGRLNREAWAR-PL-PLRC--HDIAPRVAPFLHNAV---REH-------GS-ACFTWFGPTPKVTITDPDLAKGVL--SNKFGHFEK-P--KF-PTLTKLF-SDSLANHEGEKWVKHRRILNPAFHLEK----LK--LMLPAFSACCEELVSKWME-SL----G-SD-G--SYEVDVWPEMQILTGDVISRTAFGSSYLEGRRIFQLQAEQTERLLKC-MQK-I-VIPGY-M----SLPTKNNRKMHQIKKETDSILRGLVDKRMQAMK---E--G-E-CT--K-DDLLGLLLES-NMR-HTE-E-DG---Q--SNHGLTIEEVIEECKLFYFAGMETTSVLLTWTILLLSMHPEWQDRAREEILGLFGK--NKP-EYEGLSRLKI--V-TMILYEVLRLYPPAVTFTRKTYKQMEIG-GVTYPAGVIVELPVLLIHHDPNIWGSDAHEFKPDRFVEGISKASK-N--PGAFLPFGWGPRICIGQNFALLEAKMALCMILQCFKLELMPSYTHAPYS-MVTLRPMHGAQIKLRAI--
>Os_CYP72A22
PRRLELALRAQGLRGTRYRFLT-GDLGE-----HGRLNREAWAR-PL-PLRC--HDIAPRVAPFLHSSV---REH-------GK-ACFSWFGPIPKVTIANPDLAKDVL--SNKFGHLEK-H--KF-QGLTKLL-SDGVASHEGEKWVKHRRILNPAFHLEK----LK--RMLPAFSTCCEELISRWME-SL----G-SE-G--SYEVDVWPEMQSLTGDVISRTAFGSSYLEGRRIFQLQAEQAERLLKC-VQK-I-IIPGY-M----SLPTKNNRKMHQIKKEIDSILRGLIGKRMQAMR---E--G-E-ST--K-DDLLGLLLES-NMR-HTA-E-HG---Q--SSQGLTIEEVIEECKLFYFAGMETTSVLLTWTMLLLSMHPEWQDHAREEILGLFGK--NKP-EYEGLSRLKI--V-TMILYEVLRLYPPAVTLTRQTYKQIEIG-GVTYPAGVIIELPLLLIHSDPDIWGSDVHKFNPERFAEGISKASK-D--PGAFLPFSWGPRICIGQNFALLETKMALCMILQHLELELALSYTHAPQS-IITLRPTHGAQIKLRAI--
>Os_CYP72A23
PRRLERALRAQGLRGTAYRFLL-GDLRE-----FGRLNEEAWSSAPL-PLGC--HDIVPRVTPFVHRNV---RDN-------GRPCCFSWFGPIPSVTITDPAQVRDVL--SNKLGHFEK-P--KL-PALTKLL-ADGLTSHDGEKWVKHRRIMNPAFHLEK----LK--LMLPAFSTCCEELVGKWMD-SL----G-PD-G--SCELDVWPEMQSLTGDVISRTAFGSSYSEGRRIFQLQTEQAELFIGA-IQK-F-VIPGY-M----YLPTKKNRRMRRINSEVESILRGIIGKRMQAIA---E--G-E-ST--N-DDLLGLLLES-NMR-HAD-E-NG---R--SSPGMTTEDVIEECKLFYFAGMETTSVLLTWTMVVLSMHPEWQDRAREEVLGLFGR--DKP-EYEGLSRLKT--V-TMVLYEVLRLYPPAIVFSRKTYKEMEIG-GVVYPRGVILELPVLFIHHDREIWGRDVHEFRPERFAEGISRASN-D--RGAFLPFGWGPRVCIGQNFALLEAKMALCMILQRFEFELAASYTHAPHT-VMTLHPMHGAQMKLRMI--
>Os_CYP72A24
PRRLERALRAQGLRGTPYRSPA-GDAPL-----NVQLSAEARAR-TM-PLGC--HDVVPRAMPLFHQAM---KEH-------GK-VSITWFGPVPRVTITKPELVREVL--SNKFGHFEK-L--KF-GRFQRLL-HNGLGSHEGEKWAKHRRIINPAFHLEK----LK--RMLPAFAACCTELVDKWEG--L--AKG-GD-E--PYEVDVWPEMQSLTGDVISRAAFGSSYLEGKRIFQLQGEQIELIVAT-MNK-I-HIPGY-I----HLPTKSNRRMKQIAAEIEGMLKRIIAKRESALK---A--G-E-AS-SD-DDLLGLLLES-NLD-HSK-G-NG--GA--ASSGISIDDVIGECKLFYFAGMETTSVLLTWTMVVLSMHPEWQDRAREEVLHVFGS--RAP-DYDGLSRLRI--V-TMVLYEVLRLYTPLTALQRKTYKPMELG-GVRYPAGVVLTLPLLCVHHDKDVWGADADEFRPERFAEGISKASR-E--APAFFPFGWGPRICIGQNFALLEAKMGLSMILQRFSFDLSPSYTHAPFP-VGLLQPEHGAQVRLTRL--
>Os_CYP72A25
PRRLGRALRSQGLRGTDYRFPS-GYLKE-----FARLLAAALAA-PMPPLSH---DVASRALPFELAAI---KQH-------GN-VCVTWFGPEVRVIVSDPKLFREIL--ANKNGRFGK-Q--KSILWVQNLL-ADGLTSHQGEKWVAHRRIMNHAFHLEK----LKVQRMLPAFAACSSELISRWQD-SV----G-AD-G--AQEIDVWPEFQNLTGDVISRSAFGSSFSEGRRIFQLQSEQARNVMKM-AKA-L-YFPGY-R----FLPTELNRRTKANAREVRELLKGIITKRESAMK---D--G-H-AV--N-DDLLGLLLET-NIK-ESQ-E-AG---S--SKPTMTTKDIIEELKLLYFAGSDTTAVLLTWTMVLLSMHPEWQDRAREEVLRVFGK--NSP-DFEGINHLKV--V-TMILHEVLRLYPPILLLGREAYEETELG-GVTYPPGVTFALPIAGIHHDPDVWGEDVGEFKPERFAEGVSRASK-D--SPALVPFSWGPRICVGQNFALLEAKMALSMILQRFSFGLSPSYTHAPFP-IPTLQPQHGAQIKLTKL--
>Os_CYP72A32
PRRLEKALRARGLRGSSYRFLT-GDLAE-----ESRRRKEAWAR-PL-PLRC--HDIAPRIEPFLHDAVVRPEQHY------GK-PCITWLGPTPEVHVTDPELAKVVM--SNKFGHFEK-I--RF-QALSKLL-PQGLSYHEGEKWAKHRRILNPAFQLEK----LK--LMLPVFSACCEELISRWMG-AI----G-SD-G--SYEVDCWPELKSLTGDVISRTAFGSSYLEGRRIFELQGELFERVMKS-VEK-I-FIPGY-M----YLPTENNRKMHQINKEIESILRSMIGKRMQAMK---E--G-E-ST--K-DDLLGILLES-NMR-HTE-E-NS---Q--SSQGLTIKDIMEECKLFYFAGADTTSVLLTWTILLLSMHPEWQDRARKEILGLFGK--NKP-EYDGLNNLKI--V-TMILYEVLRLYPPFIELKRRTYKEMKIG-GVTYPAGVIINLPVLFIHHDLKIWGSDVHEFKPERFSEGISKASK-D--PGAFLPFGWGPRICIGQNFALLEAKMALCLILQRLEFELAPTYTHAPHT-MITLHPMHGAQIKIRAI--
>Os_CYP72A33
PRRLEKALRARGLRGSRYRFLT-GDLAE-----EGRRRKEAWAR-PL-PLRC--HDIAPRVEPFLHGAVGVGAAH-------GK-PRITWFGPTPEVHVADPELARVVL--SNKFGHFEK-V--SF-PELSKLI-PQGLSAHEGEKWAKHRRILNPVFQLEK----LK--LMLPVFSACCEELISRWMG-SI----G-SD-G--SYEVDCWPEFKSLTGDVISRTAFGSSYLEGRRIFELQGELFERVIKS-IQK-M-FIPG-------YLPTENNRKMHQMNKEIESILRGMIGKRMQAMK---E--G-E-ST--K-DDLLGILLES-NTR-HME-V-NG---Q--SNQGLTIKDIMEECKLFYFAGADTTSVLLTWTMLLLSMHPEWQDRAREEILGLFGK--NKP-DYDGLSRLKI--V-TMILYEVLRLYPPFIELTRKTYKEMEIG-GITYPAGVIINLPVMFIHHDPEIWGSDVHEFKPERFSEGISKASK-D--PGAFLPFGWGPRICIGQNFALLEAKMALCLILQRLEFELATSYTHVPHT-IISLHPMHGAQIKVKSY--
>Os_CYP72A34
PRRLERALRAQGVGGGRYQLLLGGDVAE-----NGRLNREAWSR-PL-PLGC--HRIAPRVLPLLWNAV---RDH-------GK-LSFIWFGPVPRVMIPDPELVREVF---NKFDQFGK-P--KM-IRVGKLL-ATGVVSYEGEKWAKHRRILNHAFHHEK----IK--RMLPVFANCCTEMVTRWEN-SI----S-LE-A--ASEIDVWPEFRNLTGDVISRTAFGSSYQEGRRIFQLQEELAQYLTEA-LQK-L-FIPGY-W--YRYLPTKNNRRMREIDREVRKILLEIIGNKERAIT---N--G-E-NS--N-DDMLGLLVES-NTK-----Q---------PELRMSTDDIIEECKLFYFAGMETTSVLLTWTLIVLSMHPEWQERAREEVLHHFGR-TTTP-DYDSLSRLKI--V-TMILYEVLRLYPPVVLLNRRTFKETNLG-GIKFPADMNLILPILFIHHDPEIWGKDASEFNPGRFADGISNASKYH--DASFFPFGWGPRICIGQSFALLEAKMALSMILQRFSLELSPSYIHAPYI-VLTLRPQHGAQIKLKRI--
>Os_CYP72A35
PRRLERALRAQGLRGTRYRLFI-GDVAE-----NGRLNREAASR-PL-PLGS--HDVVPRVMPFFCNVL---KEH-------GK-LSFVWTGPKPFVIIRDPDLAREIL--SNKSGNFAK----QTTAGIAKFV-VGGVVTYEGEKWAKHRRILNPAFHQEK----IK--RMLPVFLACCTKMITRWVN-SM----S-SE-G--ISELDVWDEFQNLTGDVISRTAFGSSYQEGWRIFQLQEEQAKRVLKA-FQR-I-FIPGY-W----YLPIENNRRIREIDQEIRTILRGIIVKRDKAVR---N--G-E-GS--N-DDLLGLLVES-NMR-QSN-E------K--EDVGMSIEDMIEECKLFYAAGSETTSMLLTWTLILLSMHPEWQEQAREEVMHHFGR--TTP-DHDGLSRLKI--V-TMILHEVLRLYPPVVFLQRTTHKEIELG-GIKYPEGVNFTLPVLSIHHDPSIWGQDAIKFNPERFANGVSKATK-F--QTAFFSFAWGPRICLGQSFAILEAKMALATILQSFSFELSPSYTHAPHT-VLTLQPQYGSPIKLKKL--
>Sb_CYP72A381
PRRLDRALRAQGLKGTKYRLLT-GDVRE-----NARLNREARTK-PL-ALGS--HDIIPRVLPMLHNVV---KEY-------GT-NSFTWFGPVPRVIIPDPELVREVL--SNKFGHFGK-P--RF-SRLGKLL-ANGLANHEGEKWAKHRRILNPAFHHEK----IK--RMLPVFATCCTDMINRWEN-SM----S-SE-G--SSEIDVWPEFQNLTGDVISRTAFGSNYQEGRNIFQLQGEQAERLIQS-FQT-I-FIPGY-W----FLPTKNNRRMKEIDREICKVLHGIIRKRERAFI---D--G-E-GS--N-DDLLGLLVES-NMR-ESN----G-----NAKLGMSTKDIIEECKLFYFAGMETTSVLLTWTLIVLSMHPEWQERARDEVLNHFGR--GRP-DFDSLNRLKI--V-TMILYEVLRLYPPVILLTRRTYKEMELG-GITYPSGVSLLLPIIFIHHDPNIWGKDASEFNPQRFEDGISNATK-H--QAAFFPFGWGPRICIGQNFALLEAKMALCTILQRFSFELSPSYTHAPYT-VITLHPQHGAQIRLKKL--
>Sb_CYP72A388
PRLLELALRAQGIRGTSYRFPA-GDLKE-----YGRLAKEAWSK-PL-PLRC--HDIAQRVTPFVHQLV---REH-------GK-TSMSWFGPSPKVTIVDPELARDVL--SNKFGHFEK-L--KF-PALSKML-GAGVANHEGEKWVKHRRILNSAFHLEK----LK--RMLPAFSSCCEELVSRWAE-SL----G-SD-S--ACELDVWPELQNLTGDVISRTAFSSSYHEGRRIFQLQAEQASLVMTN-IRK-IMMIPGY-L----SLPTANNRKMSRNNKEVESILRDIIGKRIQSMK---Q--G-E-ST--K-DDLLGLLLET-NMR-DTD-G-NNNSQP--TGTAMTIEDVIEECKVFYFAGMETTAVLLTWTMIVLSMHPEWQDRAREEVTGLFGK--NKP-EYEGLSRLKT--V-TMVLYEVLRLYPPAISFVRRTYKEQEMG-GIRYPAGVILELPVLLIHHDPDIWGSDAREFRPDRFAEGISKACK-D--SGAFLPFGWGPRICIGQNFALLEAKMALCMILQRFEFELAPSYTHAPHT-VITMHPMHGAPLKLRAI--
>Sb_CYP72A386
PRRLNRALRAQGLSGTEYLFPA-GDLKE-----NNRLNDEARSR-CM-PLSH---DIVPRVMPHLFNTV---KEH-------GN-ISITWVGPIPKVIITEAELIRDVL--LNKSGHFKKVI--TN-KRLIKML-ALGIASHDGEKWAKHRRILKPAFHQEK----LK--RMLPAFSTCSTELIDRWEK--K--LAG-SD-G--SYELDIWPEFQNLTGDVISRTAFGSSFMEGRRIFQLQGEQAERLFKA-FQY-M-YIPGF-I----FFPTQNNRRMKEINREIEGTLRGMIEKRERAIE---N--G-E-TS--G-NDLLGLLLQS-NME-------SG---K--GNLRMSTEDMIEECKLFYFAGMETTAVLLTWTLVILGMHPEWQDRAREEVLSVFGR-DKQP-NFDGLGRLKTASV-TMILYEVLRLYPSVVTLNRRVSKDMHIG-GITYPAGVILELPIIVLHHNPDVWGKDAHEFKPERFAEGISKATK-D--QPAFFPFGWGPRICIGQNFALLEAKMALSMILQRFEFQLSPSYTHAPYT-VATLHPQHGAPIIFKKI--
>Sb_CYP72A389
PRRLERALRSQGLRGTSYRFLT-GDLTE-----FGRLNKEAWAARPL-PLGC--HDVVPRVTPFLHNNV---REH-------GK-TCFSWFGPIPNVTITDPALVRDVL--SNKFGHLEK-P--QF-PALTKLI-SDGLTSHEGEKWVKHRRILNPAFHLEK----LK--LMLPAFSACCEELVSRWAQQSF----G-SD-G--WCELDVWPELQALTGDVISRTAFGSSYLEGRRIFELQSEQAERFVGA-VQK-I-AIPGY-M----FLPTKNNRRMRQINKEVNSILRGLIGKRMQAMK-DEE--G-E-SRTSD-DDLLGLLLES-NTR-HAD-E-NG---Q--STLGMTIEDVIEECKLFYFAGMETTSVLLTWTMVLLSMHPEWQDRAREEVIGLFGR--NKP-DYEGLSRLKT--V-NMIIYEILRLYPPAVVFSRKTYKEMKVG-DVTLPAGAFIELPVLFMHHDPDTWGNDVHDFKPERFAEGISKASK-E--PGAFLPFGWGPRICIGQNFALLEAKMALCMILQRFEFELAPSYTHAPHT-VITMHPMHGAQIKLRAI--
>Sb_CYP72A40
PRRLGRALQSQGLRGNAYRFPF-GDLKE-----LARLAMAARAK-PM-PLSH---DITPRVNRLYYNLIREHGKH-------GK-ISVTWLGPTPRVIVNDPKLVREIM--ANKLGHFQK-R--KH-TGIVRQF-ANGLVNHEGQKWAAHRKIINPAFHLEK----LK--KMLPAFAACSNELITRWVG--Y--V-E-SD-G--AKEIDVWPEFQNLTGDVISRTAFGSSFSEGRRIFEIQCEQVQNLVKL-MNS-L-YLPGF-R----FLPTQLNRRIKANARELQTLLRGIVSKREKAMK---E--G-R-AN--N-DDLLGLMMDS-NIA-ETK-Q-AG---N--SKPIMTMDDIIGELKLFYFAGMDTTAVLLTWTMVVLSIHPEWQHRAREEVQRAFGD--NQP-DLDGIQQLKI--V-TMILYEVLRLYPPVVQLDRQTYTEVELG-GVTYPPGVLLSLPIVFIHHDKDVWGEDADEFRPERFKDGISKASK-D--SPAFFPFGWGPRICVGQSFALVEAKMALTSILQHFSFGLSQSYTHAPFP-VSTLQPEHGAHIMLKKL--
>Sb_CYP72A390
PRRLARVLRSQGLRGTAYRSLA-GDAPL-----TEQLNREATSR-TL-PLGC--HDVAPRAMPLFHQTM---KEH-------GK-TSITWFGPVPRVTITKPELVREVL--SNKFGHYEK-L--KF-GKLQRML-HNGLGSHEGEKWAKHRRIINQAFHLEK----LK--RMLPAFAACCTDLVRRWEG--L--V---AD-G-QPCEVDVWPEMQNLTGDVISRAAFGSSYLEGRRIFQLQGEQVQLVVQA-MHK-L-HIPGY-L----YLPTKTNRRMKQIASEIEALLKGIIAKRENALR---T--G-S-AA--S-DDLLGLLLES-NME-HCR-G-DGNGNN--SKAGITTDDVIGECKLFYFAGMETTSVLLTWTMIVLSMHPEWQDRAREEVLHVFGD--KTP-DYDGLSRLRI--V-TMVLYEVLRLYTPLTSVQRQTYKPMELG-GVRYPAGVMLMLPLLCIHHDKDVWGPDASEFRPQRFAEGISKASR-D--APAFFPFGWGPRTCIGQSFALLEAKMGLSMVLQRFAFQLSPAYTHAPFP-HGMLQPEHGAQIMLRAL--
>CYP734A1_ogrp
PRKIEEHFSKQGIRGPPYHFFI-GNVKE-----LVGMMLKASSH-PM-PFSH---NILPRVLSFYHHWR---KIY-------GA-TFLVWFGPTFRLTVADPDLIREIF---SKSEFYEK----NEAHPLVKQLEGDGLLSLKGEKWAHHRKIISPTFHMEN----LK--LLVPVVLKSVTDMVDKWSD-KL------SENG--EVEVDVYEWFQILTEDVISRTAFGSSYEDGRAVFRLQAQQMLLCAEA-FQK-V-FIPGY-R----FFPTRGNLKSWKLDKEIRKSLLKLIERRRQNAI---DGEG-EECKEPAAKDLLGLMIQA-----------KN----------VTVQDIVEECKSFFFAGKQTTSNLLTWTTILLSMHPEWQAKARDEVLRVCGS-RDVP-TKDHVVKLKT--L-SMILNESLRLYPPIVATIRRAKSDVKLG-GYKIPCGTELLIPIIAVHHDQAIWGNDVNEFNPARFADGVPRAAK-H--PVGFIPFGLGVRTCIGQNLAILQAKLTLAVMIQRFTFHLAPTYQHAPTV-LMLLYPQHGAPITFRRL--
>At_CYP72A7
PKMLESSLKRQGLTGTPYTPLV-GDIKR-----NVDMMMEARSK-PI-NVTD---DITPRLLPLALKML---NSH-------GK-TFFIWIGPLPTIVITNPEQIKEVF---NKVNDFEK-A--ST-FPLIRLL-AGGLASYKGDKWASHRRIINPAFHLEK----IK--NMIPAFYHCCSEVVCQWEK--L--F-T-DK-E-SPLEVDVWPWLVNMTADVISHTAFGSSYKEGQRIFQLQGELAELIAQA-FKK-S-YIPGS-R----FYPTKSNRRMKAIDREVDVILRGIVSKREKARE---A--G-E-PA--N-DDLLGILLES-NSE-ESQ----G--------NGMSVEDVMKECKLFYFAGQETTSVLLVWTMVLLSHHQDWQARAREEVMQVLGE-NNKP-DMESLNNLKQ--M-TMIFNEVLRLYPPVAQLKRVVNKEMKLG-ELTLPAGIQIYLPTILVQRDTELWGDDAADFKPERFRDGLSKATK-N--QVSFFPFGWGPRICIGQNFAMLEAKMAMALILQKFSFELSPSYVHAPQT-VMTTRPQFGAHLILHKL--
>At_CYP72A8
PKKNEAYLKRQGLSGTPFTFLV-GDIKR-----EASMVEQEKSR-PI-NLTD---DYTHRVMPLIQQTV---KDH-------GK-TSYMWMGPIASVIVTKPEHIKDVL---NRVYDFPK-P--PV-HPIVELF-ATGVALYEGEKWSKHRKIINPSFHLEK----LK--IMIPAFYESCSEMISKWEK--L--V-T-EQ-G-SSNEIDVWPYLGDLTSDVISRTAFGSSYEEGKRIFELQEEQGRRVLKA-LEL-A-FIPGF-R----FLPTKNNLRMRQINKEVKSRLREIIMKRQRGMD---T--G-E-AP--K-NDLLGILLES-NSG-------DH---------GMSIEDVVEECRLFHFAGQETTAVLLVWTMIMLSHHQKWQDQAREEILKVIGK-NNKP-NFDALSRLKT--M-SMILNEVLRLYPPGILLGRTVEKETKLGEDMTLPGGAQVVIPVLMVHRDPELWGEDVHEFNPERFADGISKATK-N--QVSFLPFGWGPRFCPGQNFALMEAKMALVLILQRFSFELSPSYTHAPHT-VLTLHPQFGAPLIFHML--
>At_CYP72A9
PKMLESYLRRQGLVGTRYTPLV-GDVRR-----SFSMLKEARSK-PM-KPTD---DLISLVMPYSFHML---NTY-------GK-TFFTWSGPIPAITIMNPQLIKEVY---NKFYDFEK-T--HT-FPLTSLL-TDGLANADGDKWVKHRKIINPAFHFEK----IK--NMVPTFYKSCIEVMCEWEK--L--V-S-DK-G-SSCELDVWPWIVNMTGDVISRTAFGSSYKEGQRIFILQAELAHLIILA-LGK-N-YIPAY-X----HFPTKNNRRMKTIVKEIQVILRGIISHREKARD---A--G-E-AP--S-DDLLGILLKS-NSE-QSK----G--------NGLNMEEIMEECKLFYFAGQETTSVLLAWTMVLLSQHQDWQARAREEVMQVFGH--NKP-DLQGINQLKV--M-TMIIYEVLRLYPPVIQMNRATHKEIKLG-DMTLPGGIQVHMPVLLIHRDTKLWGDDAAEFKPERFKDGIAKATK-N--QVCFLPFGWGPRICIGQNFALLEAKMALALILQRFSFELSPSYVHSPYR-VFTIHPQCGAHLILHKL--
>At_CYP72A10
PKMLESYLRRQGLAGTPYTPLI-GDLKR-----NVNMLTEATSK-PI-KLTE---DITPRVLPHPFQML---KTH-------GR-TFFTWLGPKPTITIMDPELIKEVF---NKVYDYPK-A--QT-FLLGRLI-ATGIINYDGDKWAKHRRIINPAFHIEK----IK--NMVPAFHQSCSDVVGEWSK--L--V-S-DK-GSSSCEVDVWPWLVSMTGDVISRTAFGSSYKEGQRIFELQAELVHLILQA-FWK-V-YIPGY-R----YLPTKSNRRMKAAAREIQVILKGIVNKRLRARE---A--G-KAAP--N-DDLLGILLES-NLG-QAK----G--------NGMSTEDVMEECKLFYFAGQETTSVLLVWAMVLLSHHQDWQARAREEVKQVFGD--KEP-DTECLSQLKV--M-TMILYEVLRLYPPVTHLTRAIDKEMKLG-DLTLPAGVHISLPIMLVQRDPMLWGTDAAEFKPERFKDGLSKATK-S--QVSFFPFAWGPRICIGQNFAMLEAKMAMALILQTFTFELSPSYVHAPQT-VVTIHPQFGAHLILRKL--
>At_CYP72A11
PKMLESYLRRQGLAGTPYTPLV-GDLKK-----NFSMRAEARSK-PI-NLTD---DITPRIVPYPLQML---KTH-------GR-TFFTWFGAIPTITIMDPEQITEVL---NKVYDFQK-A--HT-FPLGRLI-ATGVLSYDGDKWAKHRRIINPAFHLEK----IK--NMVPAFHQSCSEIVCKWDK--L--V-S-DK-E-SSCEVDVWPGLVSMTADVISRTAFGSSCVEGQRIFELQAELAQLIIQT-VRK-A-FIPGY-S----YLPTKGNRRMKAKAREIQVILRGIVNKRLRARE---A--G-E-AP--N-DDLLGILLES-NLG-QTK----G--------NGMSTEDLMEECKLFYFVGQETTSVLLVWTMVLLSQHQDWQARAREEVKQVFGD--KEP-DAEGLNQLKV--M-TMILYEVLRLYPPIPQLSRAIHKEMELG-DLTLPGGVLINLPILLVQRDTELWGNDAGEFKPDRFKDGLSKATK-N--QASFFPFAWGSRICIGQNFALLEAKMAMALILQRFSFELSPSYVHAPYT-VFTIHPQFGAPLIMHKL--
>At_CYP72A13
PKMLESYLRRQGLAGTPYTPLV-GDLKR-----NFSMLAEARSK-PI-NLTD---DITPRIVPYPLQML---KTH-------GR-TFFTWFGPIPTITIMDPEQIKEVF---NKVYDFQK-A--HT-FPLGRLI-AAGLVSYDGDKWTKHRRIINPAFHLEK----IK--NMVPAFHQSCSEIVGEWDK--L--V-T-DK-Q-SSCEVDIWPWLVSMTADVISRTAFGSSYKEGQRIFELQAELAQLIIQA-FRK-A-IIPGY-R----YFPTKGNRRMKAAAREIKFILRGIVNKRLRARE---A--G-E-AP--S-DDLLGILLES-NLG-QTK----G--------NGMSTEELMEECKLFYFAGQETTTVLLVWTMVLLSQHQDWQARAREEVKQVFGD--KEP-DAEGLNQLKV--M-TMILYEVLRLYPPVVQLTRAIHKEMQLG-DLTLPGGVQISLPILLIQRDRELWGNDAGEFKPDRFKDGLSKATK-N--QVSFFPFAWGPRICIGQNFALLEAKMAMTLILRKFSFELSPSYVHAPYT-VLTTHPQFGAPLILHKL--
>At_CYP72A14
PKMLERSLRRQGLSGTSYTPLI-GDFKK-----MISMFIEATSK-PI-KPTD---DITPRVMPHPLQML---KTH-------GR-TNLTWFGPIPTITIMDPEQIKEVF---NKVYDFQK-A--HT-FPLSKIL-GTGLVSYDGDKWAQHRRIINPAFHLEK----IK--NMVHVFHESCSELVGEWDK--L--V-S-DK-G-SSCEVDVWPGLTSMTADVISRTAFGSSYREGHRIFELQAELAQLVMQA-FQK-F-FIPGY-S----YLPTKGNRRMKTAAREIQDILRGIINKRERARE---S--G-E-AP--S-EDLLGILLES-NLG-QTE----G--------NGMSTEDMMEECKLFYLAGQETTSVLLVWTMVLLSQHQDWQARAREEVKQVFGD--KQP-DTEGLNQLKV--M-TMILYEVLRLYPPVVQLTRAIHKEMKLG-DLTLPGGVQISLPVLLVHRDTELWGNDAGEFKPERFKDGLSKATK-N--QVSFFPFAWGPRICIGQNFTLLEAKMAMSLILQRFSFELSPSYVHAPYT-IITLYPQFGAHLMLHKL--
>At_CYP72A15
PKMLEHYLRRQGLAGTPYTPLV-GDLKK-----NFTMLSEARSK-PL-KLTD---DISPRVVPYPLQMF---KTY-------GR-TYFTWFGPIPTITIMDPEQIKEVF---NKVYDFQK-P--HT-FPLATII-AKGLANYDGDKWAKHRRIINPAFHIEK----IK--NMVPAFHQSCREVVGEWDQ--L--V-S-DK-G-SSCEVDVWPGLVSMTADVISRTAFGSSYKEGQRIFELQAELAQLIIQA-FRK-A-FIPGY-S----YLPTKSNRRMKAAAREIQVILRGIVNKRLRARE---A--G-E-AP--S-DDLLGILLES-NLR-QTE----G--------NGMSTEDLMEECKLFYFAGQETTSVLLVWTMVLLSQHQDWQARAREEVKQVFGD--KEP-DAEGLNQLKQ--M-TMILYEVLRLYPPVTQLTRAIHKELKLG-DLTLPGGVQISLPILLVQHDIELWGNDAAEFNPDRFKDGLSKATK-S--QVSFFPFAWGPRICIGQNFALLEAKMAMALILRRFSFEISPSYVHAPYT-VITIHPQFGAQLIMHKL--
>Sl_CYP72A51
PKYLEKQLRKQGFKGHTYKFLF-GDMKE-----MSKMGEEAWSK-PV-NFSH--DTIWPRVNPFIHKII---TNY-------GK-NCFVWFGPRPAVVIMDPEVIKEVM---MKNYVFQK-P--GG-NPLTKLL-ATGIADYEADKWAVHRRLLNPAFHLDK----LK--HMLPAFKLTGNEMLSKWEK--I--V-S-RE-G---SEIDVLPYLQTLTSDAISRTAFGSSYEEGIKIFELQKEQIQLILEV-SRT-I-YIPGW-R----FLPTKRNKRMKQIFNEVRTLILEIINKRMRMIE---A--G-E-SH----DDLLGILLSS-NLK-EIQ-Q-HG---N--KKFGMSIDEVIEECKLFYFAGQETTSTLLVWTMILLSQHPNWQDRAREEVLQVFGS--NEV-DYDKLNQLKV--V-TMILNEVLRLYPAGYMMTRMVKTKTKLG-NLCLPGGVQLLLPTILLQHDTKIWGDDAMEFNPERFSDGILKATK-G--QLVFFPFGWGPRICIGQNFAMLEAKMAMAMILKHYAFELSSSYSHAPHP--LMLQPQFGAPLILYKL--
>Sl_CYP72A171
PRKLEKCLRKQGLKGNSYKLIF-GDLKE-----LAKSFEDVKSK-PL-NVFD--DDITPRIVPYFVDTI---KKH-------GK-NCFIWIGPKPMVLVNDAEVIRDVF---NKYVLYQK-P--KP-TPLTKLL-AQGLASYEEDKWAMHRKILNPAFHMEK----IK--NMVPAIHLSCTEMVSQWEE--S--I-S-TK-G-TSCEIDIWPYLQKLSSDVISRTAFGSNYEEGRMIFELQKEQAQHFIEA-TRT-L-YILGS-R----FLPTKKNRRMKEIDKNVQAMIRGIIDKRVKALK---A--G-E-AN--T-DDLLGMLLES-NFK-QIE-Q-HG---N--KDFGMSTREIIEECKLFYFAGQETTSVLLVWTMILLSRHLDWQTRAREEVLQVFGD--SKL-EFDGLNRLKI--V-TMILNESLRLYPPADSLNRKTTTNTKLG-ELSLPAGVMLVLPIILLHHDKEIWGEDATEFKPERFSEGVSKATK-G--QMTFFPFGGGPRICIGLNFTMIEAKMALAMILQHFSFELSPSYTHAPQS-VITIQPQYGAPLILHKL--
>Sl_CYP72A172
PKKLEKFFRQQGLCGNSYRLLH-GDLKE-----FSKSIKEAQSK-PINNLSN---DIAPRIIPYFIQTI---SKY-------GK-NCFVWFGPKPMILIMESEQIREIF---AKNYVYQK-P--HHSNPVANLL-ARGIANYEEDKWAKHRKILKPAFHMEK----LK--LMLPAFYLSCIEMLKEWEQ--I--I-P-YE-G--SKELDIWPQFQKLTSDMISRTAFGSSYEEGRRIFELQKEQAEIIMKQ-FNS-I-YIPGS-R----FLPTKSNKKMKETEKEVQESIRRLIDNRLKAKE---A--G-Q-EF--G-DDLLGTLLES-NSN-EIE-E-QG---S--KEFGLTIDEVIRECKLFYFAGQETTSVWLVWTMILLSRHQNWQAKAREEVLQAFGS--DQP-AFDELSRLKI--V-TMILYESLRLYPPLATRIRRTNEETKLG-NMYLPNGSLLFIPTILLHHDKEIWGEDAEEFKPERFSEGVLNATK-G--QMTFFPFGAGPRICIGQNFAMLEAKMAIALILQRFEFELSPSYIHVPHC-IVALQPKYGAPLLLQKL--
>Sl_CYP72A173
PKKLENCLRQRGLKGNPYKLLY-GDLNE-----LTKSIVEAKSK-PI-NFSD---DIAQRLIPFFLNSI---NKN-------GK-SSFIWLGPYPIVLITKPEHVKEIF---TKNYVYLKQT--HP-NPFTKLL-AKGLVSLEEDKWAKHRKIINPTFHVEK----LK--HMLPAFYVCCSEMISKWEE--I--V---PK-G-TSTEIDVWPDLEKMTSEVISRTAFGSSYEEGRIVFELQKEQAEHVMEV-ARS-I-YIPGS-R----FLPTKRNKRMLEIEKEIQTTIRRIIDKRLRAME---G--G-E-TS--K-DDLLGILLES-NMK-EIE-Q-HG---S--KDFGMTTVEVIEECKLFYFAGQETTSVLLVWTMILLCLHPEWQVRAREEVLQVFGN--DKP-DLEGLGRLKI--V-TMILYETLRLFPPLPTFGRTNKEEVKLG-ELNLPAGVILIVPAILVHYDKEIWGEDAKEFKPERFSEGVSKATK-G--QFSFIPFGGGPRICIGQNFAMMEAKMALAMILQRFSFELSPSYTHAPFA-VVTIHPQYGAPLLMRKL--
>Sl_CYP72A174
PKKLEKYFIQNGLKGKPYKLLY-GDLNE-----LTKSIVEAKSK-PI-NFSD---DIAQRLIPFFLDSI---NKN-------GK-SSFMWLGPYPVILITDPEHVKEIF---TKNYVYLKQT--HP-NPMTKLL-AQGLANIEGDKWAKHRKIINPVFHVEK----LK--HMLPAFYMSCSEMLSKWEE--I--V---PT-G-TSFELDVWPDLQIMTSEVISRTAFGSSYEEGRTVFELQKEQAEYVIEK-GQS-I-YIPGS-R----FLPTKRNKRMLEIEKEIQTTIRCIIDKRLRAME---A--G-D-TS--K-DDLLGILLES-NLK-EIE-L-HG---K--KDFGMTISDVVDECKLFYFAGQETTSVLLVWTMILLCLHPEWQVRAREEVLQIFGN--NKP-DLEGLNRLKI--V-TMILYETLRLFPPLPIFGRRTEEEVKLR-ELNLPAGVLLIIPTILVHYDKEIWGEDAKEFKPERFSEGVSKATK-G--QVSFIPFSWGPRVCIGQNFAMMEAKMALAMILQRFSFELSPSYTHAPFA-VVTIHPQYGAPLLMHKL--
>Sl_CYP72A176
PKKFEKYLRKSGLNGNPYKLLY-GDLKE-----LTNKLNEAKSK-PI-SFSG---DVPQRLIPFFCDSI---NKN-------GK-NSFAWLGPKPIVFITEPSLIKKIF---EKHYVYHKNK--HS-NPFAKLL-VQGLVTLEEQKWAKHRKIINPAFHFEK----LK--HMVPAFYQSCSEMLRKWEE--A--V-P-KE-T--SAELDVWPHFQLMTGDVISRTAFGSSYEEGRIIFELQKEQAEYVMEQ-IFS-I-YIPGS-R----FLPSKKKKRMVEIEKEIQTTIRRIIEKRLMTMK---A--G-E-TSNNN-EDLLGILLES-NTK-EIE-Q-HG---N--KDFGMTITEVIDECKLFYFAGQDTTSVLLVWTMILLCQHPEWQVRAREEVLNVFGN--EKP-DFEGLSRLKI--V-TMILYETLRLFPPALLYGRTNKDEVKLG-ELSLPAEVLLIIPAILVHYNKELWGEDAKEFKPDRFSEGVSKATN-G--QVSFIPFGWGPRICIGQNFVMTEAKMTIAMILQKFSFELSPSYTHAPVA-VVSIHPQYGAPLHMRKL--
>Sl_CYP72A177
PKKLEKYLRKSGLKGNPYKLFY-GDLNE-----ITNKVNEARSK-PI-NFSD---DIAQRLIPFFLDSI---NKN-------GK-RSFVWLGPNPAVLITDPEHVKEIF---TKNYAYQKIP--HP-NPFANSF-AKGLAFLEEDKWTKHRKIINPAFHFEK----FK--HMLPAFYQSCSEMISKWKE--I----N-PK-G-TSVELDVWPDIQLMTGEVISRTSFGSCYEEGRKVFELQREQAEYVMDM-THS-V-YIPGS-R----FLPTKRNKRMLEIEKQIQTTIRHIIDKRLRAME---A--G-E-AS--K-NDLLGILLES-NMK-EIE-Q-HG---N--KDFGMTTTELIEECKLFYFAGQEGNSVLLVWTMILLCLHPEWQVRAREEVLQVLGN--ERP-NLEGLNRLHI--V-TMILNETLRVFPPVAMFRRRIKDEVKLG-ELSLPAGVLLFIPTVLIHYDKKLWGEDANEFKPERFSEGVSKATK-G--QASFFPFGRGPRICIGLNFAMMEAKMALAMILQNFSFELSPSYAHAPFA-VVSTQPQYGAPLLMRKL--
>Sl_CYP72A178
PKKLENFLRQRGLKGNPYKLLY-GDLNE-----LTKSIVEAKSK-SI-NISD---DITQRLIPFFLDSI---NKN-------GK-SSFMWLGPYPTVLITNPEHVKEIL---TKNYVYLKQT--HP-NPFAKLL-AQGLVLVEEDKWAKHRKIINPAFHVEK----LK--HMLPAFYMSCSEMISKWED--I--V-S-KE-T--SYELDVWPDLQIMTSEVISRTAFGSSYEEGRIVFELQQEQAEHIMDI-SRS-I-YIPGS-R----FLPTKRNKRMLEIEKQIQTTIRHIIDKRLRAME---A--G-E-TS--K-DDLLGILLES-NMK-EIE-Q-HG---N--KDFGLTTTEVIEECKLFYFAGQETTSVLLVWTMVLLCLHPEWQVRAREEVLQVFGN--EKP-DLEGLSHLKI--V-TMILYETLRLFPPLPVFSRRNKEEVKLG-ELQLPAEVILIIPAIFIHYDKEIWGEDAKEFKPERFSEGVSKATK-G--QVSFIPFGWGPRICIGQNFAMMEAKMAIAMILQKFSFELSPSYTHAPFA-TITIHPQYGAPLLLRKH--
>Sl_CYP72A179
PKKLEKYLRKSGLKGNPYKLLY-GDSKE-----LTNKLNEARSK-PI-NFSD---DIAQRLVPFFIDSI---NKN-------GK-SSFVWLGPCPIVLITYPEHVKEIF---TKNCAYQKQA--HP-NPFAKLL-AIGLALLEEDKWAKHRKIINPAFHVEK----LK--HMLPAFYQSCTEMLSKWEE--I--I-Q-KE-T--SVELDVWPDLQLMTGEVISRTAFGSSYEEGRIVFELQKEQAEYVIDI-TRS-V-YIPGS-R----FLPTKKNKRMLEIEKQVQTTIRRIIDKRLRAME---A--G-E-PS--K-NDLLGILLES-NMK-EIE-Q-HG---S--KDFGMTTIELIEECKLFYFAGQEATSVLLVWTMILLSVHPEWQVRAREEVLQVFGN--EKP-NLEGLSRLKI--V-TMILHETLRLFPPVPTYRRRNIHEVKLG-ELSLPAGVLLFIPTVLIHYDKELWGEDAKEFKPERFSEGVSNATK-G--QVSFIPFGWGPRICIGQNFAMMEAKMAIAMILQKFCFELSPSYSHAPVA-IITTQPQYGAPLLMRKL--
>Sl_CYP72A180
PKKLEKYLRKSGLKGNPYKLLY-GDLKE-----LKNKLNEAKSK-PI-NFSD---GIAQRINPFFANAI---DKN-------GK-SSFVWLGPYPIVLITEPEHVKEIL---TKNYVYQRQT--HA-NPFAKKL-ALGLAKLEEDKWAKHRKIIQPAFQVEK----LK--HMLPAFYQSCSEMISKWEE--I--I-P-KE-T--PFELDVWPDLQLITAEVISRTAFGSSYEEGRIVFELQKEQAEYVIDI-IRS-V-YIPGT-R----FLPTKRNKRMLEIENKVQTTIRSIIDKRLRAME---A--G-E-AS--K-TDLLGILLES-NMR-EIK-Q-HR---S--NDFGITTAEMIEECKLFYFAGQETTSVLLAWTMILLSLHPEWQARAREEVLQVFGN--EKP-NSEGLSRLKI--V-TMILHETLRLFPSVPTYRRRNKHEVKLG-ELSLPAGVQLIIPTILIHYDKELWGEDAKEFKPERFSEGVSKATK-G--QVSFIPFGGGPRVCIGQNFAMMEAKMAIAMILQKFSFELSPSYTHAPVL-TITIHPQYGAPLLMRKL--
>Sl_CYP72A181
PKKLEKYLRKSGLKGNPYKLFY-GDLNE-----ITNKLNEARSK-PI-NFSD---DIAQRLIPFFIDSI---NKN-------GK-SSFVWQGPCPIVLITDPEHVKEIF---TKNYVYQKDT--HP-NPFSKFL-AVGILKLEENKWAKHRKIINPVFQVEK----LK--HMLPAFYQSCSEMISKWED--I--V-P-KE-T--SVELDVWPDLQLMTAEIISRTAFGSSFEEGRIVFELQKEQAEHVMEI-SRT-I-YIPGS-R----FLPTKRNKRMLEIEKQVQTTIRHIIDKRLRAME---A--G-E-TS--K-NDLLGILLES-NMK-EIE-Q-HG---S--KDFGMTTTEVIDECKFFYFAGQETTAVLLVWTMILLCLHPEWQARAREEALQVFGN--EKP-NLEGLSRLKI--V-TIILHETLRLFPPVATYRRRNKHEVKLG-ELSLPAGVLLFIPTVLIHYDKELWGEDANEFKPERFSEGVSKATK-G--HFSFIPFSGGPRVCIGQNFAMMEAKLAIAMILQKFSFELSPSYTHAPSS-TITIHPQYGAPLLMRKL--
>Sl_CYP72A182
PKKLEKLLKEQGVKGNSYSILY-GDTKE-----LSMRIKEVTSK-SM-SVYD--DDIAPRSLPFFLDTI---KKY-------GK-KSFIWLGPKPLVFIMDPDLIKEVF---TKTYIYQK-T--KT-NPLTKLL-AQGLVREEGDKWAKHRKIINPAFHLEK----LK--HMLPAFYLSCTEMLSKWED--V--V-S-VE-R--SHEIDVWPHLQQLTSDVISRTAFGSSYEEGRRIFELQTEQAQYFIEA-VRS-V-YIPGW-S----FLPTKRNRRMKEIEKHVQATIRGIIDKRVKAMT---G--G-E-AN--N-KDLLGILLES-NFK-EIK-Q-HG---D--KDFGLSIEEVIEECKLFYFAGQETTSALLVWTLILLCRHHDWQTRARTEVLQVFGS--RKP-DFDGLTHLKV--V-TMILYESLRLYPPVTTVTRRLNEDAVLG-DISLPADVLLSLPAVLLHHDEEIWGEDAKKFNPERFREGVSSATK-G--QVTFFPFTWGPRICIGQNFAMLEAKMVLAMILQRFSLDLSTSYTHALHS-VITTQPQYGAPLILHKL--
>Sl_CYP72A183
PRKIEKCFRKQGLNGHPYRTLY-GDTKE-----MAKLTKQAKLK-PM-KLTD---DILTRVLPFYHYTL---NKY-------GN-NCFIWIGPEPRIFIMEPELIRDIV---MNNNIFKK-P--KP-TPLVQLL-VSGISSYEDQKWAKHRKILNTAFYTEK----LK--YMVPAMHKSCEDMMNKWEI--L--ICN-KN-K--SCELDVHPYFEDLTSDVISRTAFGSSYQEGMKIFHLQKELAELTRQA-FQS-V-YIPGW-R----FLPTRRNRRMKGIDNELKDTLRKIVNKRERSMN---L--G-E-TQ----EDLLGILLKS-NVN-EIQ-Q-NG------TKFGMTTDEVIEECKLFYFAGQETSSNLLVWTMVLLSVHQNWQTRAREEVQQVFHN--NKP-DFEGLKRLKI--V-TMILNEVLRLYPPAPYFLRKANQETKLG-NMNIPSEVILMIPTIFIHHNEELWGDDVKEFKPDRFSQGIAKATK-D--RLCFLPFSWGPRICIGHNFAMMETKIALAMILQRFAFELSPSYTHAPTY-VVTLQPQCGAHLILNKL--
>Sl_CYP72A184
PKKLEKLLRKQGLNGNSYRFLY-GDMKD-----FSKMIKEANSK-PM-NMDD--HDLAPRMVPFFLETI---KKY-------GK-KCFTWMGPRPQILIMDPELIKEVL---SKTYVYQK-P--HG-NPLGTLF-VQGLVSYEKDKWAKHRKIINPAFHLEK----LK--HMLPAFYLSCSEMLSKWED--V--V-R-VE-G--SHEIDVWPHLQQLTCDVISRTAFGSSYEEGRKIFELQKEQAQHFLEV-IRS-V-YIPGW-R----FLPTKRNRRMKELKNDVRSSIRGIIDKRLKAME---A--G-N-AD--N-EDLLGILLES-NFK-EIE-L-HG---N--KDFGMSIEEVIEECKLFYFAGAETTSVWILWTLVLLSRHPDWQERAREEVLQVLGS--RKP-DFDGLNHLKV--V-TMILYESLRLYSPITVLTRRVYEDITLG-EVSLPTGVLVSLPMILLHHDKDIWGEDATKFNPERFSEGISSATK-G--QVTYFPFAWGPRICIGQNFAILEAKMTLCMILQSFSFELSPSYTHAPQS-LVTTQPQYGAPLIFHKL--
>Sl_CYP72A185
PKKLEKLLRKQGLNGNSYRLLY-GDMKD-----FSKMIKEANSK-PM-NLSN---DITPRLVPFFLETI---KKY-------GK-KSFIWLCPKPQVLIMDPELIKEVF---SKNYFYQK-P--HG-NPFAALL-VQGLAAYEEDKWAKHRKIINPAFHLEK----LK--HMLPAFHLSCSEMLSKWED-------A-VE-G--SCEIDVWPHLQQLTCDVISRTAFGSSYEEGRKIFELQREQAQHFIDT-VRS-V-NIPRW-R----FLPTKRNRRMKEIKNEVRTSMKGIIDKRMKAMK---A--GHD-AD--N-EDLLGVLLES-NFK-EIE-Q-HG---N--KDFGMSIEEVIEECKLFYFAGQETIAVLLVWTLVLLSRYQDWQTQAREEVLQVFGS--RKP-DFDGLNHLKV--V-TMILYESLRLYSPLFTHNRQASEDTVLV-ELCLPADVLVSLPTIILHHDKDIWGEDANKFNPERFREGISSATM-G--KVTYFPFSWGPRICIGQNFAMLEAKMTLCMILQSFSFELSPSYTHAPQP-LLTIHPQYGAPLIFHKL--
>Sl_CYP72A186
PKKLENLLRKQGLNGNSYKILY-GDLND-----FIGMIREASSK-PM-NLSD---DIAPRLVPFFLETT---KKY-------GK-KCFIWLGPKPQVIIMDPELIKEVL---SKTYLYQK-P--GG-NPFAALL-VQGLATYEEDKWAKHRKIINPAFHLEK----LK--HMLPAFHLSCTEMLSKWED--A--V-P-LG-S--SREIDVWPHLQQLTCDVISRTAFGSSYEEGRKIFELQTEQAQNFIDA-VRE-V-YIPGR-R----FLPTKRNRRMKEIKNEVRTSVKGIIDKRMKAMK---A--G-N-AD--NNEDLLGILLES-NFK-EIE-Q-HG---N--KDFGMSIEEVIEECKLFYFAGQETTSVLLVWTLVLLSRYQDWQTQAREEVLQVFES--RKP-DFDGLNHLKV--V-TMILYESLRLYPPLITLNRQVNEDIVLG-ELCLPAGVLVSLPMILLHHDKDIWGEDANEFNPERFREGISSATK-G--KVTYFPFSWGPRICIGQNFAMLEAKMALCMILQSFSFELSPSYTHAPKS-LVTMQPQYGAPLILHKL--
>Sl_CYP72A187
PKKLEKRLKLEGLKGSSYKFLL-GDMKE-----INSMVEEAKSK-PI-NFTN---DYISRVFPHFNKLM---MQY-------GK-NCYTWLGPKPTMLISEPEFVREIL---SKSYIYQK-I--QG-NPITKLL-AQGLASYETDKWAKHRRIINPAFHLDK----LK--HMLPSFYLSCCDMINKLDN--I--V-S-SK-G---SEIDVWPFLQTLTSDAISRTAFGSNYEEGRQIFELQKEQADLIIQA-ARW-I-YIPGW-R----FVPTKRNKRIKQIANEVRSLVLGIINNRIKEMK---E--G-E-AT--K-DDLLGILLES-NFK-EIQ-I-HH--EN--KNFGMTIDEVIEECKLFYFAGQETTSVLLVWTLILLSKHLDWQEKARQEVHQVFGS--NKP-NYDMLNQLKV--V-TMIFNEVLRLYPPGTMIGRRVQKETKLG-HLSLPAGMLLLLPTIYLQHDNEIWGDDAKEFNPMRFSEGVNKATK-G--KFAYFPFSWGPRICIGQNFAMLEAKMALAMILQHYALELSPSYSHAPHT-IITLQPQHGAPLILRKL--
>Sl_CYP72A188
PKTVENELRHQGIYGRPYRFLF-GNLKE-----MIEMNKIAKSK-PM-PLHH---DFTPRLNPLFYELA---TTY-------KK-LYLFWLGPIPRLTILDPKLIKEVL--SNKSGEFRK-P--KI-SAFLKLF-VTGLGTYDGEKWAKHRKILNPAFHMEK----LK--VMLGLFVECTDDMISRWDK--L----TGST-G--SCELDISQEFHNLTGDMLSKAAFGSNFEEGKLVFSLLREQCELIFTA-KLA-I-NVFPW------FVPTKTNRRRLYIYNTVRSSLKSIIEKREKEVQ---S--G-K-SH--N-EDLLGLLMKS-NQE-EQQ-G-NK---N--SNKGMSTEDMIEECNSFYFAGQETTATLLTWTAIVLTMHPDWQEKARKEVLQVIGK--DEP-KFDQLNHLKI--V-TMILHEVLRLYPSG-SLVRETNKKTKLG-GYTIPAGAQLLVPLQTIHRDTEAWGEDALIFNPERFSEGVSKASK----DLMYFPFGWGSRICLGMNVSMIQGKLVLAKILQNYSFELSPSYAHGPTMPALVLQPQYGAPMIVRKL--
>Sl_CYP72A190
PRKLDKCLRQQGLKGNSYKLIF-GDIKE-----LSKSIEDAESK-PL-DVSD--DDLTPRILPYFVQTI---KKY-------GK-NCFIWIGTKPLVIVGDPEVIRDVF---NKHALYQK-P--KS-TPLTKLL-AQGIVSYEEVKWAKHRKILNPAFHMEK----IK--DMLQAVHLSCSEMVSQWEE--A--V-S-MK-E-SSTELDIWPYLQRLTSDVISHTAFGSNYEEGRKIFELQKEQAEHVIAV-SRT-L-YIPGW-R----FLPTKRNRRMKEIEGKVQTTIRGIIDKRVKGIK---A--G-E-AN--T-DDLLGILLES-NFK-EIE-Q-HG---N--KDFGMTIKEVIEECKLFYFAGQETTSVLLVWTMILLSRHPDWQVRAREEVLQVFGD--GMP-GFDGLNRLKV--V-TMILHESLRLYPPVGALGRRITTKTKLG-ELNLPAGVMLSLPTILVHHDKEIWGEDATEFKPERFNEGISKATK-G--QMTFFPFGAGPRICIGLNFAMIEAKMAMAMILQRFAFELSPLYTHAPQS-VITMQPKYGAPLVLHKL--
>Sl_CYP72A193
PRCLEKCLRELGFRGNSYKFLV-GDMNE-----VVKMDEEAKSK-PI-KFSH---DIVKRLMPFIHKTI---IDY-------GK-NSFIWLGPNPAMLIMDPEHIREIL---SKSNIFQK-P--P--PALTKLL-AEGILSYEGDKWAKHRRIINPAFHLDK----LK--HMVPSFHLTTCEMLSKWEK--I--V-S-TE-G---SEVDVWPYLQTLTSDAISRTAFGSSYEEGRQIHELQQELAKIILKE-TEA-S-YI----R----FLPTKEKRRMNRIHQEVRSLVLRIINKRMNKIE---A--G-D-TS--NSDDLLGILLES-NMK-EIQ-E-HG---N--KKFGMSIDEVIEECKLFYLAGQETTSALLVWSMILLSKHSDWQARAREEVSQVFGN--NVP-DYDKLNQLKV--V-TMIIQEVLRLYPPNFLMGREVHKETKLG-NLSIPSGVQLLLPTILLHHDQEIWGEDVEEFNPERFSEGVNRATK-G--KFAYFPFSWGPRNCIGQNFAMLEAKMALAMILQQFAFEVSPSYAHVPYS-VFTLLPQYGAQLILHKL--
>Sl_CYP72A194
PKMLEKCLRQQGFKGNSYKFLF-GDVKE-----MMKMGKEALSK-PI-DFSH--DMTWPRVMPFFHKTI---NNY-------GK-NCFGWYGPRPAVVIVDPELIREVL---SKNYIYQK-P--PG-NPLTRLA-ANGLAGYEADKWAKHRRIINPGFHLDK----LK--HMLPAFQLTSSEMLNKWKE--I--I-S-KE-G---SEIDVWPYLQTLTSDAISRTAFGSSYEEGKKIFELQKEQMELLLQV-ARS-L-YIPGW-R----FVPTKTNRRMKQIFNEVGALILGIINKRIKMIE---D--G-E-IH----DDLLSILLAS-NLQ-EIQ-Q-HG---H--KKFGMSIDEVIEECKLFYLAGQETTSALLVWTMILLSKYPIWQQRARQEVLQVFES--DEF-DYDKLNHLKV--V-TMILNEVLRLYPSAYFINRVVTKDTKLG-NLCLPSGVQLLLGTILLHHDTEIWGDDAMEFNPERFSDGVAKATK-G--QLVFFPFSWGPRICIGQNFAMLEAKMAIAMILKHYSFELSSSYAHAPHP--LLLQPQYGAHLILYKL--
>Sl_CYP72A208
PKMIEKKLKKEGIHGQPYQFLF-GNLKE-----MTRMSREAKKK-PL--VNH---DIVPWVNPFILHLS---KTY-------ER-LFVMWAGPTPRITVTDPKLIKEVV---NRHNEFQK-P--QA-NAFIDMF-VTGLASYNGQKWDHHRKILNPAFHIEK----IK--RLYPAFCECCDEMINRWED--L--V-S-KT-G--SCELDVADEFLNVGGDVISRAAFGSNIEEGRTIFILQKEQCDLILAS-PFT-L-FFPLL-R----FFPTESNRRARYIYKKVLSLIKGIIEKKEDAMR---R--G---VS--ESDDILGLLLKG----------------------GLSTTEIIEECKEFYLAGQDTTTALLSWTLVALSMHPEWQDKARNEVFQVLGK--NKP-KFEDLNQLKI--M-NMIFQEVLRLYPAL-TLMRSTSKDTKLG-EMTIPAGVQIFVPIYIAHRDPQVWGDDALIFNPNRFSEGVSKAAK----EPLYFPFGWGPRMCIGNNFGMAEAKLVLSQILQRFWFKLSPSYVHAPQA-ILVMKPQYGAQIILNKL--
>Jc_CYP72A
PKMIEKKLRRQGIHVLPYKLLY-GNVKE-----MIKLATEAKSK-PM-ELTH---DIGHLLNPLLHQLY---MTY-------KK-PFAIWYGMTPRVTIMDPKLAKEIM---TRKSEFRK-L--EV-TSNFKFF-LRGLANIDGDKWALHRKIINPAFHTEK----LK--GMLPSFMASCEEMIEKWDN--L--VGS-KE----FYELDVMPELQNLTGDIISRAAFGSNIEEGKFIFSLQRKQAGLYLQS-LYS---LNSLWSR----FLPSKLNKRMMQIHQQVRALLLGLVENREKAIL---S--G-N-AG--Q-DDLLNLLLKS-NLD-EVQ-E------N--KNIGMSKEDVIEECKLFYFAGHETTANLLTWTMIVLSMHLNWQEKARKEIVQLLGK--NKP-TFDELNRLKN--V-NAILLEVLRLYPAT-SLFRSVYEETKLA-EYCFPAGVGFEIPLYLIHRDPELWGQDATEFNPERFSHGNSRP---------FFTFGWGPRVCIGQNFAMLEAKLALALILQRFSFELSPSYKHAPNV-LVTLQPQFGAQIILHKI--
>Tc_EOX99507
PKTIEKQLWKQGIHGHPYKLIH-GNTKE-----MIKLAKEKGSK-PL-EQPH---DILPRLNPLLHDLV---TTY-------KK-SFVIWYGTTPRVAIMEPNLIKEIL--NNNSGDFPK-P--DI-NSFTQLF-VTGLASYNGDKWAKHRKIVNPAFHIEK----LK--HMLPAFVVCTEELIEKWSK--L--V-N-FM-G--SCEVDMSVEFQNLTGDVISRAAFGSNFEEGRLIFLLQKEQGRLFLQS-QMS-I-NFP-WLR----FLPTKVNKRMRHIHKEVGSLLTGIIEKREKVIG---S--G---DH--K-DDLLGLLLKS-NLD-ELQ-E-KK---H--SNSRMTTEDVIEECKLFYFAGQETTANLLTWTMIVLSMHTDWQERAREEVLQVFGR--NKP-AYDDLNRLKI--V-NMILLEVLRLYPST-SLIRRTYRETKLG-NLCLPAGVQLFIPLHLVHRDTEQWGEDATEFKPERFSEGILKATK-D--RISYFPFGWGPRICVGQNFAMLESKLALAKILQNFSFELSPSYTHAPYA-AVTLQPQYGAQIILHKL--
>Lr_CYP72A71v2
PRRLGRALEAQGLKGTRYRLFT-GDVPE-----NARLNKEARSK-PL-PLGS--HDIIPRVQPMISNAI---KEN-------GK-LSFTWFGPEPRVTILDPESVREIL--SNKFGHYGK-P--RS-SRFGKLL-ANGLVNHQGEKWAKHRRILNPAFHHEK----IK--RMLPVFSACSEEMITRWEN-SM----S-SQ-G--VSEVDVWPEFQNLTGDVISRTAFGSSYQEGTKIFQLQGEQAERLMQA-FQT-L-FIPGY-W----FLPTKNNRRMREIDREICTILRGIIEKKDRAIK---S--G-E-AS--S-DDLLGLLLES-NRR-ESN----G---K--ADLGMSTEDIIEECKLFYFAGMETTSVLLTWTLIVLSMHPEWQEQARKEVLHHFGR--TTP-DFENLSRLKI--V-TMVLYEVLRLYPPAIFVTRRTYKAMELG-GITYPAGVNLMLPILFIHHDPNIWGKDASEFNPQRFADGISNAVK-H--PAAFFPFGGGPRICIGQNFALLEAKMALSTILQRFSFELSPSYTHAPYT-VLTLHPQHGAPIVLRKI--
>Lr_CYP72A72v1
PRRLRRALQAQGLRGTQYRLFT-GDVPE-----NARLNREARSK-PL-PLGS--HDIIQRVQPMFSNVI---KEN-------GK-FSFTWFGPTPRVMIPDPELVREVL--SNKFGHYGK-Q--KS-SRLGKLL-ANGLANHQGEKWAKHRRILNPAFHNEK----IK--RMLPVFATCCEEMITRWDN-SM----S-TE-G--SSEIDIWPEFQNLTGDVISRTAFGSNYQEGMKIFQLQGELAERLIMA-FQT-I-FIPGY-W----FLPTKNNKRMRAIDCEIRTILRVIIRKKDKAIK---N--G-E-AI--S-DDLLGLLLES-NMR-ESN----G---K--ADLGMSTEEIIQECKLFYFAGMETTSVLLTWTLILLSMHPEWQEKARDEVLYHFGR--TTP-DFEHLSRLKI--V-TMILYEVLRLYPPITILTRRTYKAMELG-GIKYPAGVNLMLPILFIHHDPNLWGKDASEFNPERFADGISNAAK-H--PGSFFPFGGGPRICIGQNFALLEAKMALSTILQHFSLELSPSYTHAPYT-VITLHPQHGAQIRMKKI--
>Lr_CYP72A72v2
PRRLRRALQAQGLRGTQYRLFT-GDVPE-----NARLNREARSK-PL-PLGS--HDIIQRVQPMFSNVI---KEN-------GK-FAFTWFGPTPRVMIPDPELVREVL--SNKFGHYGK-Q--KS-SRLGKLL-ANGLANHQGEKWAKHRRILNPAFHNEK----IK--RMLPVFATCCEEMITRWDN-SM----S-TQ-G--SSEIDIWPEFQNLTGDVISRTAFGSNYQEGMKIFQLQGELAERLIMA-FQT-I-FIPGY-W----FLPTKNNKRMRAIDCEIRTILRGIIGKKDKAIK---N--G-E-AI--S-DDLLGLLLES-NMR-ESN----G-----KADLEMSTEEIIQECKLFYFAGMETTSVLLTWTLILLSMHPEWQEKARDEVLYHFGR--TTP-DFEHLSRLKI--V-TMILYEVLRLYPPITILTRRTYKAMELG-GIKYPAGVNLMLPILFIHHDPNLWGKDASEFNPERFADGISNAAK-H--PGSFFPFGGGPRICIGQNFALLEAKMALSTILQHFSLELSPSYTHAPYT-VITLHPQHGAQIRIKKI--
>Lr_CYP72A71v3
PRRLGRALEAQGLKGTRYRLFT-GDVPE-----NARLNKEARSK-PL-PLGS--HDIIPRVQPMISNAI---KEN-------GK-LSFTWFGPEPRVTILDPESVREIL--SNKFGHYGK-P--RS-SRFGKLL-ANGLVNHQGEKWAKHRRILNPAFHHEK----IK--RMLPVFSACSEEMITRWEN-SM----S-SQ-G--VSEVDVWPEFQNLTGDVISRTAFGSSYQEGTKIFQLQGEQAERLMQA-FQT-L-FIPGY-W----FLPTKNNRRMRAIDREICTILRGIIEKKDRAIK---S--G-E-AS--S-DDLLGLLLES-NRR-ESN----G-----KANLGMSTEDIIEECKLFYFAGMETTSVLLTWTLIVLSMHPEWQEQARKEVLHHFGR--TTP-DFENLSRLKI--V-TMVLYEVLRLYPPAIFVTRRTYKAMELG-GITYPAGVNLMLPILFIHHDPNIWGKDASEFNPQRFADGISNAVK-N--PAAFFPFGGGPRICIGQNFALLEAKMALSTILQRFSFELSPSYTHSPYT-VLTLHPQHGAPIVLRKI--
>Gu_CYP72A153
PKKLERLLREQGLQGNPYRLIV-GDLKD-----LMKMRKEAKSK-PM-NLSD---DILPRVFPYVQQSV---TKH-------GK-NSFIWFGPIPRVTLTDPEQIKDVL---NKIYDFPK-S--DG-DRLVKLL-ATGLVSYEGEKWSKHRRIINPAFNLEK----LK--IMLPIFFQSCNDLITKWEG--M--L-S-SD-G--SCEMDIWPFLQNLASDVIARAAFGSSYEEGRRIFQLQKEQVEHTMSV-LVK-V-YIPGW-R----FLPTTTHRRMKKIDREIKASLKEMINKRERALK---A--G-E-AT--K-NNLLDILLES-NHK-EVE-E-HG--NN--RNVGMSLEDVIEECKLFYFAGQETTSGLLVWTMVLLSRYPDWQARAREEVLQVFGN--KKP-DFDGLSHLKI--V-TMILYEVLRLYPPVIALARTVHKDVKLG-NRTLPAGVQLYLPIVLFHHDRELWGDDAEVFNPERFSEGVLKATN-G--KVSFFPFGWGPRICVGQNFSLLEAKMAVSMILQHFSFELSPAYAHAPTT-VITLRPQYGAHIILRKVEI
>Gu_CYP72A154
PKRLERHLRAQGLHGDPYKLSL-DNSKQ---TYMLKLQQEAQSK-SI-GLSK--DDAAPRIFSLAHQTV---HKY-------GK-NSFAWEGTAPKVIITDPEQIKEVF---NKIQDFPK-P--KL-NPIAKYI-SIGLVQYEGDKWAKHRKIINPAFHLEK----LK--GMLPAFSHSCHEMISKWKG--L--L-S-SD-G--TCEVDVWPFLQNLTCDVISRTAFGSSYAEGAKIFELLKRQGYALMTA-RYA---RIPLW-W----LLPSTTKRRMKEIERGIRDSLEGIIRKREKALK---S--G-K-ST--D-DDLLGILLQS-NHI-ENK-G-DE--NS--KSAGMTTQEVMEECKLFYLAGQETTAALLAWTMVLLGKHPEWQARARQEVLQVFGN--QNP-NFEGLGRLKI--V-TMILYEVLRLYPPGIYLTRALRKDLKLG-NLLLPAGVQVSVPILLIHHDEGIWGNDAKEFNPERFAEGIAKATK-G--QVCYFPFGWGPRICVGQNFALLEAKIVLSLLLQNFSFELSPTYAHVPTT-VLTLQPKHGAPIILHKL--
>Gu_CYP72A155
PKSIERRLREQGLQGNSYRPLV-GDIRD-----MIKMIKEAKAR-YMDPYSD---IIAPRVLPYVVHTV---AKY-------GK-NSFMWLGPNPRVFIMDPDKIKEMT---TKVYEFQK-P--ET-SPLFKLL-ASGFANYDGDKWAKHRKIVSPAFNVEK----LK--MLIPIFSQSCDEMVNKLES--V--VSA-SN-G--TCELDIWPFCQNVSRDVLARAGFGSSYEEGKRVFELQKEMLRLTVTL-FRF-A-FILGY-R----FLPTYTNRRMKAIDKEMRTSLMAIINRRLKAMK---E--G-E-PT--N-NDLLGLLLES-NCK--SE---KN---I--SGGGMSLREVVEEVKLFYLAGQEANAELLVWTLLLLSKHPKWQAKAREEVFQVLGH--GKP-DYDKIGQLKI--V-SMILQESLRLYSPAVVISRYLRKDAKLG-DLTLPAGVELIIPVSMMHQEKEFWGDDAGEFNPERFSEGVSKATN-G--KVCYLPFGWGPRLCIGQNFGLLEAKIAVAMILQRFSLELSPSYSHAPSF-IITLQPEHGAPLILHKL--
>Pg_CYP72A219
PRKLEKYLRNQGFNGNSYRLFF-GDVKE-----MIVMLKEAKSK-PI-NLYD---DIIPRIIPLNQKII---TNY-------GK-NSFLWLGPKPMVHIMNPDHIKDVL---SKFYQFQK-P--RH-NPLTKLL-ATGVADAEGDRWAKHRKLINPAFHLEK----LK--NMLPAIYLSSSEIVTKWEE--M--V-S-TK-G--QFELDVLPYLETLTSDVISRTAFGSSYEEGRKIFQLQREQAELIIQA-SQT-I-YLPGM-R----FLPTKRNKRMKEIAKEVKIALKSIINKRLKAME---A--G-ERSS--H-DDLLGILLES-NSK-EIK-Q-HG---N--TNFGLTVDEVIEECKLFFFAGQETTSNLLVWTMILLSQHQDWQKRAKEEVLRTFGN--NKP-DFDGLNHLKV--V-NMILLEVLRLYPPILSLDRTIYEEIKLG-EISLPAGVILLLPIILLHYDQEIWGDDAKEFNPERFSEGVLKATK-G--RVTYFPFSWGPRICIGQNFAMLEAKMAMAMILQRFSFVLSPSYAHAPHA-IITLQPQYGAHLILHSL--
>Pt_CYP72A43
PKKVERCLRQQGFAGKPYRLLF-GDWKE-----SSDMLKEARTK-PI-GLSD---ALLPRVMPFLHQLV---KDY-------GK-NSFMWVGPKPRVNIMNPDQIRDVF---MKINEYQK-A---S-HPLLKLI-VCGLASHEGEKWAKHRKIINPAFHQEK----LK--LMIPAFSESCSGMINKWEK--L--V-SVDE-G--SCELDVWPDLQGLTCDAISRTSFGSNYEEGKRIFDLLKELTDLTAHVIIKA-I-VIPGY-R----FLPIPSNRRLKAIDKEIKASLNALINKREKAMS---A--G-E-DA--K-KDLLGLLLES-NFR-EIQ-E-HG--NT--KSVGMSIEDVIDECKIFYFAGQETTLVLLTWTMVLLAQYPNWQARAREEVVQVFGN--KKP-DFDGLNHLKV--V-TMILYEVLRLYPPVIMLNRDVHEEIKLG-NLLLPAGVQVSLPIILLHQDHELWGDDASEFKPERFAEGISKATK-S--QVSFLPFGWGPRICVGQNFALIEAKMALAMVLQRYSFELSPSYIHAPRT-VITLQPQHGAPMILRKL--
>Pt_CYP72A44
PKKVERCLRQQGFAGKPYRLLF-GDWKE-----SSDMLKEARTK-PI-GLSD---ALLPRVMPFLHQLV---KDY-------GK-NSFMWVGPKPRVNIMNPDQIKDVF---MKINEYQK-P---S-HPLLKAL-ACGLPSHEGEKWSNHRKIINPAFHQEK----IK--LMIPAFYESCSGMINKWEK--L--V-SIDE-G--SCELDVWPDLQGLTCDAISRTSFGSNYEEGKRIFDLLKELTDLTVHVIIKA-I-VIPGY-R----FLPIPSNRRLKAIDKEIKASLNALINKREQAMS---A--G-E-DA--K-NDLLGLLLES-NFR-EIQ-E-HG--NT--KSVGMSIEDVIDECRIFYFAGQETTTVLLTWTMVLLAQYPNWQARAREEVVQVFGN--KKP-DFDGLNHLKV--V-TMIFYEVLRLYPPVIMLNRDVHEEIKLG-NLLLPAGVQVSVPTILLHQDHELWGDDASEFKPGRFAEGVSKATK-S--QVSFLPFGWGPRICVGQNFALIEAKMALAMILQRCSFELSPSYIHAPRT-VITLQPQHGAPMILRKL--
>Pt_CYP72A47
PKKVERCLRQQGFAGKPYRLLF-GDWKE-----NSDMLKEARTK-PI-GLSD---ALLPRVMPFLHQLV---KDY-------GK-NSFMWIGPKPRVNIMNPDQIRDVF---MKINEYQK-P---S-HPLLKPL-ACGLASHEGEKWAKHRKIINPAFHQEK----LK--LMIPAFYESCSGMINKWEK--L--V-SVDE-G--SCELDVWPDLQGLTCDAISRTSFGSNYEEGKRIFDLLKELTDLTVHVIIKA-F-VIPGY-R----FLPIPTNRRLKAIDKEIKASLNALINKREKAMS---A--G-E-DA--K-NDLLGLLLES-NFR-EIQ-E-HG--NT--KSVRMSIEDVIDECKIFYFAGQETTSVLLTWTMVLLAQYPNWQARAREEVVQVFGN--KKP-DFDGLNHLKV--V-TMILYEVLRLYPPVIMLNRDVHEEIKLG-NLLLPAGVQISLPTILLHQDHELWGDDASEFKPERFAEGVSKATK-S--QVSFLPFGWGPRICVGQNFALIEAKMALAMVLQRYSFELSPSYIHAPRT-VITLQPQHGAPMILRKL--
>Ca_CYP72A478
PKKLEKLLREQGLQGNPYRFLV-GDLKD-----LFKMENEAKSK-SM-NLTD---DIVPRVFPYTQQSV---KIH-------GK-NSFIWFGTKPRLTLTEPEQIKDVL---NKISDFPK----TN-YKIFKLL-ASGLASYHGEKWSKHRKLINSAFHLEK----LK--IMTPSFFTSCNDLISEWEE--I--L-S-SN-G--SCEIDIWPSLQNMASDAISRTAFGSSYEEGKRIFQLQREQAELITKV-VMK-S-FIPLW-R----FVPTIVHRRMNEVDKDIKSSLKDMINKREKTLK---A--G-E-AN--K-NDLLGILLES-NHK-EIK-E-HG--NN--KNAGMNIEDVIEECKLFYFAGQETTSVLLVWTMILLSRYPDWQARAREEVFHVFGN--KKP-DFDGLSNLKI--V-TMVLYEVLRLYPPVIGLARKIDKDMKLG-NLTLPAGVEVFLPIILLHHDTQLWGDDATMFNPERFSGGVSKATN-G--RVSFFPFGWGPRICVGQNFSLLEAKMAMAMILQHFSFELSPTYSHAPTT-VITLRPQHGAHIILRKV--
>Ca_CYP72A479
PKKLEKLLREQGLKGNPYRLLV-GDMKE-----FFKSEMKARSK-PM-NLSD---DIVSRVFPYGQQTV---TKH-------GK-NSFIWFGPTPRVILTDPELVKDVF---NKMYDFQK-P--NS-NPLIRLL-ATGLITHEEEKWRMHRKIINPAFHLEK----LK--MMLPVIFESCNDMINKWER--M--L-S-SD-G--SCEIDVWPSIQNLASDVIARTAFGSSYEEGIRIFQLQKEQAEITMEI-LMK-V-YIPGW-R----FLPTTTNRRLKEIDRVIIASLTKIINKRENAIK---A--G-E-TP--K-NDLLGILLES-NHK-EIK-E-NN--NN--KNVGMNIDDVIKECKLFYLAGEETTSVLLVWTMILLSRHPNWQARAREEVLQVFGN--KKP-DFDGLSHLKI--I-TMILYEVLRLYPPLIVLPRAVQKNVRVG-NLTLPAGVQIGLPIVWLHHECELWGDDAKVFNPERFSEGILKATN-G--KISFFPFGWGPRICIGQNFSLLEAKMAIALILQHFSFELSPTYAHAPAM-IITLQPQHGAHIILRKL--
>Ca_CYP72A480
PKKLEKLLREQGFKGNSYRLLV-GDVRD-----LLKTRKEATSK-PM-NLSD---DIGPRVFSYVHHSV---TKY-------GK-NSFMWFGPIPRVNITDPEQIKDVL---NKIYDFRK-P--NS-NPLVRLL-ANGLVSYEGEKWNKHRKIINPAFHLEK----LK--IMLPIFFKSCDDLISKWEK--M--L-S-LE-G--SCEMDVWPFLQNLASDVISRTAFGSSFEEGKRIFQLQIEQAELTKQI-MMK-V-YIPGW-R----FLPTTTHKRMKEIDRDIKASLTDMINKREKALK---A--G-E-AT--K-DDLLGILLES-NHR-EME-E-HG--NN--KNVGMSLEDVIEECKLFYFAGQETTSVLLVWTMVCLSRYPDWQARAREEVFQVFGN--KKP-DFDGLSHLKI--V-TMILNEVLRLYPPVIALARSVHKDVKLG-NITLPAGVQVSLPVVLVHHDCELWGDDAKVFNPERFSEGVLKATN-G--KVSFFPFGGGPRICIGQNFSMLEAKMAMAMILQHFSFELSPSYAHAPAT-VITLQPQYGAHIILRKVEI
>Ca_CYP72A481
PKRLEKLLRAQGLQGNPYRILI-GDTKE----MFKVMMENAKSQKPTDNTLSLDKDVAPHVFTFIHHIV---HKF-------GK-NSFLWEGTKPKVIITNPEQIKEIF---NNIHDFEK-P--KL-SPLFKLL-GSGLANYEGDKWRMHRKIITPTFYSEK----LK--IMLPVFSQSCNDMISKWEE--M--F---SD-G--KLEIDAWPFLQTLTCDIISKTAFGSSYEEGKKIFDLLKEQAGLIMK--LRN-V-YIPGW-W----LLPTTTHKRMTKIDKDIQTSLKAIINKREKAMM---A--G-E-VF--N-KDLLGILLES-NHK-EIQ-E-NG--NN--KTVGMTNQEVIEECNAFYLAGQETTSVLLVWTMILLSRYPDWQARAREEILQVFGN--QMP-NNDGLTRLKI--M-PMILYEVLRLYPPSIYFNRVVHKNVELG-SLSLPAGVLISLPILLVHHDRDIWGDDATEFKPERFSEGIAKATK-G--QVSFFPFGWGPRSCIGQNFALLEAKMILSQLLQRFSFELSPAYAHAPMA-AITLCPKYGGHIILHKL--
>Ca_CYP72A482
PKKLERILREQGLKGTSYRLLY-GDTND-----VIKMQTEAAFK-SI-NLSD---DLVSHVFPYDHQTV---TKY-------GN-NPFIWFGPKPRVILTDSELVKEVF---MKSNSFQK-L--PQ-NPLLRML-INGLVSYDSEKWSKHRKIINPAFHLEK----LK--LMLPTFLQCCDDLVSNWEG--E--LSS-SN-G--TCEVDVWPSVQKLSSDVIARTAFGSTYEEGIKIFELLKEQMDLTAEM-FIT-I-YIPGW-R----FLPTAKNRRVKEIYRDLKALLTKVINNREKALK---A--G-E-SP--K-NDLLGILLES-NRK-EIE------------DKGMNLEDVIKECKGFYLAGQETTSVSLIWALILLSKNLDWQERAREEVLQVFGN--RKP-DFEGLNQLKI--V-TMIMYEVLRLYTPIFALPREVYQDVKIG-NLTIPAGAQIILPIIMIHYDQKLWGDDVKEFNPGRFSEGILKATN-G--KAAYFPFGMGPRICIGQNYSLIEAKLALAMILQRFSFELSPAYTHSPAP-KITLYPQHGAHLILHKI--
>Ca_CYP72A483
PKRLEKLLRAQGLEGDPYKLNN-NNSKETYILKMQ---HEAKSK-PF-GISN---DVAPQIFSLLHQTV---HKY-------GK-NSFLWEGRTPKVIITEPEQIKNVF---NKMQDFTK-P--KF-NSNAKFL-FVGLTSYEGEEWAKHRKIINPAFHIDK----LK--NMLPAFLESSHAMIDTWMD--L--MAT-NE----SREIDIQPFIQNLTCDVISRAAFGSSYEEGSKIFELLRLQGYILINT-GHS---RNPMR-W----FLPTSSTKRMKKTDKDIYNLVEGIIKKREKAMK---N--G-E-SI--N-DDLLGILMES-YNL-ESQ-G-HE--KS--KSAGMSYNELIKECKQFYIAGQETTSSLLVWTMMLLARYPQWQQRARQEVLQVFGN--QNP-NHEGLSQLKI--V-TMILYEVLRLYPPTVYFVRTVKKKMKLG-NISLPAGINVSIPILLVHQDCEIWGDDAKEFNPERFSEGIAKATK-G--QVAFFPFGWGPRICIGQNFALLEAKVVLSLLLQNFSFELSQDYKHVPTA-ILSLQPKFGVQIRLHKF--
>Cr_CYP72A484
PKMLESYLRRQGLAGTPYSPFG-GDLKR-----NFSMLAEARSK-PI-KLTD---DITPRLVPYPLQML---KTH-------GR-TFYTWFGPIPTITIMEPEQIKEVF---NKVYDFQK-P--HT-FPLGTLI-AKGLANYDGDKWAKHRRIINPAFHIEK----IK--NMVPAFYQSCSEVFGQWDK--L--V-S-EK-G-SSCEVDVWPGLVSMTADVISRTAFGSSYKEGQRIFELQAELAQLIIQA-FRK-A-FIPGY-S----YLPTKGNRGMKAKAREIQVILRGIVNKRLRARE---A--G-E-AP--S-DDLLGILIES-NLG-QTK----G--------NGMSTEDLMEECKLFYFAGQETTSVLLVWTMVLLSQHQDWQARAREEVKQVFGD--KEP-DTEGLNQLKV--M-NMILYEVLRLYPPVTQLTRAIHKEMKLG-DLTLPGGVHISLPILLIQHDTELWGNDAAEFKPERFKDGLSKATK-S--QVSFFPFGWGPRICIGQNFALLEAKMAMALILQKFSFEISPSYLHAPYT-IITVHPQFGAPLILHKL--
>Cr_CYP72A485
PKMIEGYLRRQGLAGTPYTPLV-GDLKR-----HFAMLAEAKSK-PF-KLTD---DTTTRVVPYPLQML---KTH-------GR-TFFTWLGHIPTITIMDPEQIKEVF---NKAYDFQK-A--HT-FPLGRLL-AAGLVSYDGDKWAKHRRIINPAFNLEK----IK--NMVPAFHQSCSDIVGEWDK--L--V-S-DK-G-SSCEVDVWPGLVSMTADVISRTAFGSSYKEGQRIFELQAELAQLIIQA-FRK-A-FIPGY-S----YLPTKGNRRMSAAAREIKVILRGIINKRLRGRE---A--G-E-AP--T-DDLLGILLES-NLG-QTK----G--------NGMSTDELMEECKLFYFAGQETTSVLLVWTMILLSQHQDWQAHARDEVKKVFGD--KEP-DAEGLNQLKV--M-NMILYEVLRLYPPVIQLTRAIQKEMKLG-ELTIPSGVQITLPILLVQHDTELWGSDAGEFKPDRFKDGVSKATK-G--QVSFFSFAWGPRVCIGQNFALLEAKMAMALILRKFSFELSPSYVHAPDS-VITIHPQFGAPLILHKL--
>Cr_CYP72A486
PKMLESYLRRQGLVGTSYTLLV-GDMKK-----SLSMLIEAKSK-PI-KLTD---DITPRVLPYPFKML---KTH-------GR-TFFTWMGTIPFITIVDAELIKEVL---NNVYDFPK-P--HT-FPLARLI-ATGVANYDGDKWAKHRRIINPAFNVEK----IK--NMVPAFHQSCSEVVRECDK--L--V-S-NK-G-SPYEVDVWPWLVNMTGDVISRTAFGSSYKEGQRIFELQAELAELVMLA-FRK-A-SFPGY-N----YLPTKHNRRMKETSREIQVILRGIINKRLKGRE---A--G-E-EP--K-DDLLGILLES-SIG-QEK----G--------NGLSIEEVIEECKMFYFAGQETTSVLLVWTMVLLSQHQDWQVRAREEVKQVFGD--KEP-DKEGLNQLKV--M-TMILYEVLRLYPPVVQLLRATEKEMKLG-DLTLPAGVQINLPIMLVQRDIELWGNDAAEFKPERFKDGLLKATK-N--QVSFFAFAWGPRICIGQTFALLEVKMAMALILQRFSFELSPNYVHAPYE-AMTIHPQFGAPVILKKL--
>Cr_CYP72A487
PKMLECFLRGQGLPGTPYTPLV-GDLRN------FRVLLKARSK-PI-NLTD---DIIPRVMPVTLNML---QTH-------GR-TFFTWLGPIPIITIMNPEQIKQVF---NRVYDFQK-P--HA-LPLARLI-ATGLVFSDGDKWAKHRRIINPAFHCEK----IK--NMVPAFHQSCIEVVNEWEK--L--V-S-DK-G-SSCEVDVWPWLVSLSADGISRTAFGSSYKQGKRIFQLQAELAQLIILS-VQT-T-YIPGW-Q----YLPTKSNRRIRAIDREIQATLRWIISKRERERE---V--G-E-AP--N-DDLLSILLES-NAG-------QA------QGDGMSIEDVMEECKLFYIAGQETTSVLLVWTMVLLSQHHDWQVRVREEVKQVFGD--KEP-DAEGLNQLKV--M-AMIFNEVLRLYPPVIQLNRAIHKETKLG-DLTLPSGVQINLPLLLVQRDTELWGNDAAEFKPERFKDGLSKARK------SFFPFGWGPRICIGQKFAMMEAKMAMALILKRFSFELSPCYVHAPYT-VITIHPQFGAHLILHTL--
>Cr_CYP72A488
PKNQEACLKRQGLSGTPFTFLV-GDARR-----EASMVEQAKSR-PI-SLTD---DYMPRIIPLILQTV---KDH-------GK-TTYMWMGPKASVIVTKLEHIKEVL---NRVYDFPK-P--PK-HPVVELF-ATGVALCDGEKWSKHRKIINPSFHLEK----LK--VMTPAFYESCSEMTSKWER--L--V-S-EQ-G-SSNEIDIWPYLCDVTSDVISRTAFGSSYEEGNRIFELQEEQGRRLLKA-LEL-A-FIPGL-R----FLPTKNNMRMWQIDREVRSRLKEIIMKRQRAMV---S--G-E-AP--K-NDLLGILLES-NSG-----D-H----------GMSIEDVIEECRLFHFAGHETTAVLLVWTMIMLSHHKQWQDQAREEILEVIGK-TNKP-NFDTLSRLKI--M-SMIVNEVLRLYPPGKLLGRTIEKETKLGEDMTLPGGAQVVIPVLMIHRDPELWGEDAHEFKPERFSEGISKATK-N--QVSYLPFGWGPRFCPGQNFALMEAKMALVLIMQRFSFELSPSYTHAPHM-VLTLHPQFGAPLIFHML--
>Fv_CYP72A493
PKKLERCLRQQGFQGNAYRLFY-GDMKE-----NAIMVKEAKSK-PM-NLST-SHDISPRVIPLLDQTV---KTY-------GK-NSFVWVGPLPRVNIMNPEDLKDVF---AKPSDFPK-P--VS-NPLIKLL-STGLANYEGEKWAKHRRIINPTFHSEK----VK--RMLPAFYQSCNDMIKEWET--V--V-S-KE-G-SSCEIDVWPSLQNLTADVISRTAFGSSYQEGQKIFELLKEQAVYAMKT-VQR-V-YIPGW-R----FVPTKMNKRMKQIHEEIRGLVEGIINKREQAIK---A--G-E-AT--K-DDLLGALLES-NMK-DIQ-D-HG-KNN--KNVGMSIEDVIEECKLFYFAGQETTSVLLVWTMVLLCQNQNWQDQAREEVLQVFGM--NKP-DFDGLTHLKA--V-TMVLLEVLRLYPALVVVSRTTRKKTQFG-KFSLPAGVQVGLPALLIHHDKELWGDDAKEFKPERFSEGVSKATK-G--QLSFFPFGAGPRICIGQNFAMTEAKLALALILQHFTFELSPSYAHAPSA-LITLQPQYGAPVMLHKR--
>Fv_CYP72A494
PKKLERCLRKQGFKGNSYRILY-GDTKE-----NVIMLKKAKSK-PM-NLST-SHDIAPRVTPLLHQTV---KTY-------GK-NSLVWMGPIPQVNIMNPEDLKDVF---TELSDFQK-P--HS-NPLVKFL-ATGLVIHEGEKWAKHRRIINPTFHFEK----LK--RMLPAFYQSCDEMIKEWET--V--V-S-KE-S-SSHEIDVWPSLQNVTADVISRTAFGSSYQEGRKIFELLKEQAVYAMKS-IQS-V-YIPGW-R----FVPTKMNKRMKQIDKEIRNVLMGIISKREQAIE---V--G-E-AI--K-DDLLGALMES-NLK-EIR-D-HG-KNN--KDVGMSIEDVIEECKLFYFAGQETTSVLLVWTMVLLCQNQNWQHLAREEVLQVFGM--NKP-EFDGLTHLKV--V-TMILLEVLRLYPAVVVLSRTTHKKTQLG-KFSLPAGVEVELPTLLIHHDKELWGDDAKEFRPERFSEGVSKATK-G--HLSFFPFGAGPRICIGQNFAMMEAKLALALILQHFTFELSPSYTHAPSN-LVTLQPQFGAPIILHKR--
>Fv_CYP72A495
PKKLEKCLRQQGLAGNSYRVLI-GDVKE-----SFRVMKEACSK-PM-NLSD---DAAPRVLPFLHQTI---TKH-------GK-NSFTWFGTTPRVTIMNPDYLNEIL---TKYDDFRR-P--HT-APVVKLL-SYGLANLEGEKWVKQRKIINPAFHIEK----LK--NMLPAIYQSCTDMITKWEI--M--V-S-KE-G--SCELDIWPFLQNLSGDVISRTAFGSSYEEGRTIFELQKEQTELLIKA-LFS-A-YIPGF-R----FLPTKLNRRMKAISKEVEATMKRIISNKVEAIR---A--GDE-DA--K-NDLLGILLES-NWK-EIR-Q-YG--GN--KNLGMSIEEVIGECKLFYLAGAETTSILLTWTMILLCRYPNWQARARQEVLQVFGS--NKP-DFDGLIHLKV--V-TMIIYEVLRLYPPVPMMTRAVQKETQLG-NLLLPSGVQLSLPIFLIQRDQTLWGEDANEFNPQRFSEGISKATK-G--QVSYIPFGWGPRICIGQNFGLMEAKMALSLMLHSFTFELSPSYIHGPMT-IITTQPQYGAHIILHKR--
>Fv_CYP72A496
PKKLERCLREQGLQGKSYRFLY-GDLKE-----NSILLNQARSK-PM-KLSA-SHDIAPRLIPFLDQTI---KNY-------GK-NSFVWNGPVPRVTIMNPEDMKDVF---TKLDDFRR-P--PP-NPLLKLL-TTGVASYEGEKWAKHRKIINPTFHVEK----LK--IMLPAFHKSCDEMIKEWES--L--A-S-KE-G-SSCQLDVWPSLQHLTADVISRTAFGSSYQEGRKIFELLKEQAMLVISS-LQS-V-YIPGW-R----FLPTKKNNRMKKIDKEVKGLLKGIISEREKTIE---A--G-E-AT--K-DDLLGALMES-KFK-DTQ-G-DG------KG-GMSSDDVIEECKLFYFAGQETTSVLLVWTMILLGQNQNWQDRERQEVLQVFGS--NKP-DFDGLTHLKV--V-TMVLLEVLRLYPALVLVTRTTGRETQLG-KLSLPAGVQVSLPTLLIHRDKELWGDDANEFNPERFSEGVSKATK-S--PISFFPFGGGPRICIGQNFAMLEAKLALSLILQHFHFELSPSYAHAPSS--PMIRPQYGAPIILQKR--
>Fv_CYP72A497
PKILERLLRQQGFQGNSYKLFY-GDVKD-----SYAMLREAKSK-PM-KHCH---DISPRVIPFVHRTV---NIH-------GK-NSFTWFGPKPKVNIINPEDVKEIL---TKYEEFPK----LA-PIYKKLL-AAGFATLEGEEWARHKKIINPAFHLDK----LK--SMLPAIQQSCDEMINEWKS--F--V-Y-KE-G--SCELDVWPSLQSLSDDVISRTSFGSSYEEGKIIFQLLKEQAVLTTNA-LQSGV-NIPGW-R----FIPTKTNKRMREVNKEIKGSLKGIIHNREKAIK---A--G-E-PC--K-DDLLSILLES-NLK-VIH-E-HG--NN--KNFGMSTEDVIENCKLFYFTGQETITVLLVWTMVLLSQYQNWQTLAREEVLQVFGS--NKP-DFDGLNRLKI--V-TMILREVLRLYPSAVTMTRNTYKETQLG-EKTIPAGVEITIPILLVQHDEELWGDDAKEFKPERFAEGVSKVTK-G--QLSYFPFGAGPRVCIGQNFAMIEAKLVVAVILQHFTFELSPSYAHAPHA-IPSLQPQYGAHLILHPR--
>Fv_CYP72A498
PKKLERCLREQGFKGNSYRILY-GDTKD-----ESIMRAEAKSK-PM-NIST-SHDIGPQLDAFVDKTV---KSY-------GK-NSFVWIGPIPRVNVMNPEELKEVF---TRHEEFRR-P--IT-NPLILLL-TSGLNFCEGEKWAKHRRIINPAFHFEK----LK--LMIPAFHQSFDEMIKEWES--A--V-S-KE-G-SSAELDVWPSLQSMTADVISRTAFGTNYQEGRQMFELLREQTIHVTKA-LHS-I-YIPGW-R----FLPTKRNMRINKINKEINGIVRGIIENREQATR---A--G-E-AS--G-DDLLGALMES-NLK-HIQ-E-NG-KNN--KNVGMSIQDVMQECKLFYFAGQETTSVMLVWTMILLSQNQNWQDPARQEVLQVSGS--KKP-DYDGLSHLKV--V-TMILLEVLRLYPAGGATNRIVPKNTQLG-KYSLPAGVEVRVPILLIHHDKELWGDDANEFKPERFAEGVSKATK-N--QLSYIPFGAGPRICIGQNFSMTEGKLALALILQHFTFELSPSYAHSPFY-LFTLQPQYGAPIILHRR--
>Fv_CYP72A499
PKKLERCLREQGLQGNSYRIFH-GDMKE-----NSVMLTQAKSK-PM-ILSS-SHDIASRFIPFLNQTV---KTY-------GT-NSFVWMGPTPRVNIMDPEDVKDVF---TKLEDFRR----PS-NPLMKLL-ITGLASYEDEKWAKHRRIINPTFHVEK----LK--RMLPAFHQSCDEMIKEWES--C--V-S-KQ-G-SSCELDVWPSLQNLTADAISRTAFGSSYLEGRKIFKLIKEQTAHTIKS-VQS-V-YIPGW-R----FLPTKMNNRMKQIDKELTGLLKGIINKREQAIN---A--G-E-AT--K-DDLLGALMES-NLR-EIQ-E-HG-KND--KDVGMSIEDVIGECKLFYYAGQESTSVLLVWTVVLLGQNQIWQDRARQEVLQVFGS--NKP-EFDGLTHLKV--V-TMIQLEVLRLFPALVVLSRTTNKTIQLK-KFSLPAGVEVGLSTLHIHRDKELWGNDANEFKPERFSEGVSKATK-S--PFSYIPFGGGPRICIGQNFALTEAKLAIALILQHFTFELSPSYAHAPAA--PMIKPQYGVPIILQKR--
>Fv_CYP72A500
PKKLERCLRKQGLKGNSYRLMI-GDMFE-----SFMMLKQAQSK-PI-NLST-CHDIAARVIPFVHQTV---KNY-------GW-DSFTWNGTRPKVNITKPEDIKEIF---DKHDDFHK----VV-NPITTLL-ISGFAIYEGEKWARHRATVNPAFRAHK----LK--GMLPALFESCGEMISEWVT--L--V-K-EK-G--SSEVDVWPYIQQLTGDVISRTAFGSSYKEGLKIFQLLREQAVLVTKT-SHL-V-IIPGW-R----FLPTKINKRMKQNAKEVEGLLERIINKREEAIR---G--G-E-AP--K-DDLLGILLDS-NSK-EIQ-E-HG--NR--KNIRLSRKDIIDECKLFYFGGQETTSALVVWAVILLCQNPSWQTRAREEVLQVFGN--NRPDDFQEMNQLKV--M-TMVLREVLRLYPPVATLNRTTYKKTQLG-TLSLPAGVEVSVPTLLMHQNKELWGDDAEEFKPERFSEGVSKATK-G--QSLFFPFGGGPRICIGQNFAVMEAKIVLSLILQQFILELSPSYAHAPSS-VITLQPQYGVPVILYKR--
>Pp_CYP72A489
PKKLERCLRQQGLAGNSYRLLI-GDTKE-----SSMMLKEAKSK-PM-DLFH---DLAPRVLPFVHQSM---NTY-------GK-NSFIWIGPTPRVNISNPEDMKDIF---AKYEDFQK-P--VK-NPLVKLL-ATGLANYEGEKWAKHRKIINPAFHSEK----LK--RMLPAFHQSCSELIEEWES--L--A-S-KE-G--SCELDVWPYLQNLTADVISRTAFGSSYEEGRKIFQLLKDQAQLTIKA-IQS-V-YIPGW-R----FLPTRMNKRMKEIDKEIKGSLMGIINKREEAIR---V--R-E-AT--R-DDLLGILMDS-NLK-EIR-E-NG--NT--KNVGMSIEDVIEECKLFYFAGQETTSVLLVWTLVLLSQNQDWQARARDEVLQVFGS--NKP-DFDGLSHLKV--V-TMILLEVLRLYPAVVVLSRAIHKNTQLG-KLSLPAGVEVSLNTLLVHHDKELWGEDANEFKPERFSSGVSKATK-N--KFAYFPFGGGPRICIGQNFAMVEAKLALALILQHFAFELSPSYAHAPSA-DITLQPQFGAHIILHKR--
>Pp_CYP72A490
PKKLERCLRQQGLAGNSYRLLV-GDTKE-----SSMMVKEAKSK-PM-NLSH---DITPRVLPFLHQSV---TTY-------GK-NFFIWIGPTPRVNISNPADVKDVF---TNYEDFQK-P--VI-NPLVKFL-ATGLPNYEGEKWAKHRKIINPAFHLEK----LK--RMLPAFHQSCSEMIEKWER--L--V-S-KE-G--SCELDVWPYLESLAADVISRASFGSSYQEGRKIFQLLKEQAKLTIRA-LQS-F-YIPGW-R----FLPTRSNKRMKAIDKEIKGSLRDIISTREEAIR---M--G-E-AA--K-DDLLGILMES-NLK-EIR-E-NG--NT--KNVGMSIEDVIEECKLFYFAGQETTSVLLLWTLVLLSQNQNWQARARDEVLQVFGS--NKP-DFDGLSHLKV--V-TMILLEVLRLYPSVVALPRTTHKKTQLG-KLSLPAGVEVSLPILLLHHDKELWGEDAIEFNPERFSEGVSKASK-N--QFAYFPFGGGPRICIGQNFAMLEAKLAFSLLLQRFTFELSPSYAHAPSL-IISLQPQYGAHIILHKR--
>Pp_CYP72A491
PKKLERCLKEQGFTGNSYRLLF-GDTKD-----SSMMLRQAQSK-PM-KLST-SHDIAPRVMPFVHQTV---NTY-------GR-NSFVWVGPIPKVNILNPEDLKEIF---NKHENIQR-T--VA-NPIIDLL-VQGLGSTVDEKWAKHRKIINPAFHLEK----LK--GMLPTFYHSCSEMINEWER--L--V-S-KE-G--SCELDVWPCLLNMSADVISRAAFGSSYQEGRKIFQLLQQQTKNYAAA-IQS-V-HIP--------FLPTKHHKRMKEINKEIRVLLRGIINKREEAIK---M--G-E-AS--N-HDLLGILLES-NLK-EIR-E-HG--NK--RNTGMSVEDVIEECKLFYFAGQETTSTLLVWAIVLLSQNQNWQTRAREEVLQAFGS--NPP-TFDALSQLKV--V-TMVLLEVLRLYPPGIELPRTLRRKTQLG-RFSLPAGVDVSLHILLVHHNEELWGEDAHEFKPERFSDGVSKATK-N--QFAYFPFGAGPRICIGQNFAMLEAKLALSLILQHFTFELSPSYAHAPAL-LTILQPQYGAHIILSKR--
>Pp_CYP72A492
PKKLERCLREQGFTGNSYRLLF-GDTKD-----SSMMLRQAQSK-PM-KLST-SHDIAPRVMPFVHQIV---KTY-------GR-NSFVWMGPMPKLNIMNPEDLKEIF---NKRQNFQR-P--SA-NPLIKLL-VQGLLHIEDEKWAKHRKIIKPAFHLEK----LK--GMLPTFYQSCSDMINEWKG--L--V-S-KD-G--SCEFDVWPCLKNLSADVIARAAFGSSYQEGRKIFQLLQQQDKNFSLV-VRS-V-YIPGS-R----FLPTKHNRRMKEINKEINVLLKGIINKREEEIK---L--G-E-DN--K-DDLLGILMES-NLK-EIR-E-HG--NK--TDTGMSIQDVIEECRLFYLAGSESTSTLLVWAMILLGQNQNWQARAREEVLQAFES--NPP-SFNALSQLKV--V-TMVLLEVLRLYPAGVELPRTTCKKTQLG-KFLLPAGVLVSLHIMFVHHDKELWGEDADEFKPERFSEGISKATK-N--QFAYFPFGAGPRICIGQNFAMQEAKLALALILQHFTFDLSPSYAHAPTTQGNLLQPQYGAHIILRKR--
>Bd_CYP72A156
PRRLGRLLRAQGLGGTAYRFPA-GDLTE-----NGRLNKEAQSS-PM-PPCH---DIVPRVAPHLYNVV---KEH-------GN-VCITWFGPILRVIIAQPELVKDIL--SNKSGHFEKFT--NK--RLGKLI-APGLANYDGEKWAKHRRILNPAFHLEK----LK--GMLPAFSTCCTELVGNWEN-KL----ANSG-G--SVEIDIWQEFQNLSGDVISRTAFGSSFMEGRRIFQLQAEQAERIIKA-LQY-I-YIPGY-L----FFPTENNRRMKEINREIEGLLRGIIEKRERAIE---S----D-GH--E-HDLLGLMLQS-NKA-------SG---T--SSLRMSTEDVIEECKLFYFAGMETTSVLLTWTLVVLGMHPEWQDRARKEVLSVFGK--NKP-SFHGLNRLKT--V-TTILYEVLRLYPPAVTLNRKTSKEVEIG-GISYPAGVAVELPIILLHHNPNIWGKDVLEFKPQRFAEGISKATN-D--RLAFFPFGSGPRICIGQNFALLEAKMALSMVLQRFEFKLSPSYAHAPYT-VITLHPQHGAQIMIKSL--
>Bd_CYP72A158
PRRMDRSLRAQGLRGTQYRFFR-GDLKE-----EQRLMAAALSR-PV-PMDR-AHDIVSRVAPLLHRVM---EEHVMVDENAGK-LSFTWFGPCPRIIITDPELVREVL--SNKFGHFEK-T--KL-ARLSKLL-VGGLAVLDGEKWIKHRRIMNPAFHAEK----LK--RMLPAFSASCSELIGKWEN--LFAV---SH-G--GIQLDVWSEFQNLSGDVISRAAFGVSHQEGCRIFLLQAEQAERLVQS-FWT-C-YIPGY-S----LLPTENNRRMKAINKEIKAILRGIIEKRQKSMQ---S--G-E-TN--E-DDLLGLLLES-NMD-YSD-S-DG---K--LSKGMTVEDVIGECKLFYFAGMETTAVLLTWTVVVLSMHPEWQDRAREEVLHVFGQ--SKP-DLNGLNRLKV--V-TMILNEVLRLYPPVVQINRRTNKKIELR-GVMYPQGVMLALPLICIHRDPSVWGNDADKFNPGRFSEGVPKACR-E--TGAFFPFSWGPRTCIGQNFALLEAKVAISMILQRYVFELMPTYVHAPYT-VLALHPQHTVPVRLHRR--
>Bd_CYP72A159P
PWRLGRILRSQGIRGTRYRLLA-GENRE------------AWSR-PL-PIGS--HDIGPRVLPILHHTM---KEH-------GK-MSFTWSGPTPRVMIQDPELVRQVL--SSKSSKFAP-K--KF-PRVSRLL-ADGIITKEGEEWAKRRKILNPAFHQEK----IK--RMLPVFSTCCKEMIARWQN-SV----T-SE-G--FSELDVGPEFRNLTGDVISRTAFGSSYQ-GKRIFQLQEEQIKCIMIA-FQT-V-FIPGY-W-----LPTKNNRRMKEINREISQILHRMVRKRDRNGR---T--C-E-TG--D-GDLLSLLVES-NMR-----QSNG---K--ANLGMTTEDIIEECKVFHVAGMETTSILLTWTIIVLSMHQDWQELAREEVFHHLGR--TAP-DFGSLSHLKI--V-KMILYEVLRLYPPVSLLTRRTYKEVELG-GIKYPAGVDLLLPTIFIQHDPDIWGNDASKFNPERFSEGVSKASK-E--QGTFFPFGMGPRICIGQNFALLEAKIALVTILQNFYFELSPSYAHAPRT-VLSLQPQHGSQIKLKKL--
>Bd_CYP72A160
PRRLGRALQAQGLRGTRYRLFT-GDVTE-----NVRLNKEARSK-PL-PLGS--HDIIPRVQPMFCKTV---KEN-------GK-VSFTWFGPTPRVMIPDPELVREIL--SNKFGHYGK-P--KS-SRIGKLL-ADGVVNHEGEKWAKHRRILNPAFHHEK----IK--RMLPVFSICCEEMIARWEN-SL----S-SK-G--LSEIDVWPEFQNLTGDVISRTAFGSNYQEGMKIFQLQEELAERLIQA-FQT-L-FIPGY-W----FLPTKNNRRMRAIDREIRTILRGIIGKKDRAIK---N--G-E-AS--S-DDLLGLLVES-NMR-ESN----G---K--AALGMSTEDIIEECKLFYFAGMETTSVLLTWTLILLSMHPEWQDQAREEVLHHFGR--TTP-DFENLGRLKI--V-TMILYEVLRLYPPVVFLTRRTYKEMELG-GIKYPAGVNLMLPLLFIHHDPNLWGKDAGEFNPKRFSDGISNAAK-H--PGAFFPFGGGPRICIGQNFALLEAKMALSTILQRFSFELSPSYTHAPYT-VITLHPQHGAPIRMKKI--
>Bd_CYP72A161
PRRLERALRAQGLHGTSYRFLT-GDVND-----FARLNREAWSK-PM-PLGS--HDIGPRILPFLYKTV---QEH-------GK-PCISWFGPLPKVTITDPALVREVM--SSKFGHIEK-M--KF-PALSRLL-ADGVGSYEGEKWVTHRRILNPAFHLEK----LK--LMMPAFSACCEELVSRWTE-SL----G-SD-G--SWEVDVCSELQSLTGDVISHTAFGSSYREGRRIFQLQNEQIGRFMAA-VHK-F-FIPGY-M----SFPTKNNRRMQQINNEIESILRGLIGKRLQTMQ---E--G-E-ST--K-DDLLGLLLES-SMT-DTD-A-NG---K--SSLAMSIEEVVEECKLFYFAGMETTSVLLTWTMIVLSMHPEWQDRAREEVVTLFGK--QKP-EYEGLNRLKF--V-TMILYEVLRLYPPASALTRRTYKEIEIG-GIRYPAGVVFEMPVLFIHHDPEIWGTDVHQFRPDRFAEGVSKASK-N--PGAFLPFGWGPRICIGQNFALLEAKMALCMILQRFEFELAPSYAHAPHT-VMMLRPMHGAQIKLRGI--
>Bd_CYP72A162
PRRHERALRAQGLRGTPYRFLV-GDVNA-----YERQNKEARSR-PM-PLRC--HDIAPHVAPFLHNAV---REH-------GK-TCISWFGPFPKVTISDPDVTKEVM--SNKFGHFEK-L--KF-PALSRLL-AEGVATYEGEKWVKHRRILNPAFHLEK----LK--LMLPAVSTSCEELVSRWTQ-SL----G-SD-G--TYEVDVCPEFQNLTGDVISRTAFGSSYLEGSRIFQLQSEQAERLLAS-VKK-I-IIPGY-M----SLPTRNNRRMHQINNEIESILHDLVGKRMQAMQ---E--G-E-ST--K-YDLLGLMLES-NMR-DTD-E-NG---Q--SISGMTIKEVVEECKLFYFAGTETTSILLTWTMIVLSMHPEWQDRAREEVLSIFGK--SKL-EYEGISRLKT--M-TMILYEVLRLYPPAVAFVRKTYKEIEIG-GITYPAGVLIELPVLLIHHDSDIWGSDVHEFKPDRFAQGISKASK-N--PGAFLPFGWGPRICIGQQFALLEAKMALCMILQHFEFELSPSYTHAPHN-GKLLRPWHGAQIKLRAM--
>Bd_CYP72A164
PRRLGRALRSQGLGGTAYRFPA-GDLME-----NDQLNKEARSK-PM-PRCH---DIVSRVVPQLYNTV---KEH-------GN-LCITWFGPVPRVIIAEPELVRDIL--SNKSGHFEK-F--TF-KRLGKLI-ALGLASYDGEKWARHRRILNPAFHLEK----LK--GMSPAFSTCCTELIDSWES--K--LAN-SD-G--SQEIDIWKEFQNLSGDVISRTAFGSSFMEGRRIFQLQAEQAERVIKA-FQY-I-YIPGY-L----FFPTENNKRMREINREIEGLLRGIIEKRESTKE---S----N-EH--G-DDLLGLLLQS-NKA-------SG---T--SSLRMSIEDVIEECKLFYFAGMETTSVLLTWTLVVLSMHPEWQDKAREEVLSVFGK--DKP-SFDCMNRLKT--V-TMILYEVLRLYPPVVTLNRKTFKEMRIG-DISYPAGIVVELPVILVHHNPNIWGKDVLEFKPQRFAEGISKATK-D--RPAFFPFGSGPRICIGQNFAMLEAKMALSMILQRFEFELSLSYAHAPYT-VVTLHPQHGAQIIIKSL--
>Bd_CYP72A165
PRRLGRALQAQGLRGTAYLFPT-GDLTE-----NGRLHEEARSR-PM-PWCH---DIAPRVVPHLHHAV---REH-------GN-ICITWFGPIPKVIITEPELVREIL--SNKSGHIEK----FTNKRLMKLI-ALGIASYDGDKWAKHRRILNPAFHLEK----LK--GMLPAFVTCCTELIGSWES-KL----AISN-G--SQEIDIWQEFQNLSGDVISRTAFGSSFMEGRRIFQLQAEQAVRVMKA-FQC-I-YIPGY-L----LFPTENNRRMKEINQEIEGLLRGIIKKRERAIE---S----D-GH--G-HDLLGLMLES-NMA-------IG---T--SSSRMSTEEVIEECKLFYFAGMETTSVLLTWTFIVLGMHPEWQDEAREEVLSVFGK--GKP-SFNGLNRLKT--V-TMILYEVLRLYPPAVTLNRKTSKEMQIG-GITYPKGVVFELPVILVHHNPNIWGKDALEFKPQRFAQGISKATN-D--RPVFFPFGSGPRICIGQNFALLEAKMVLCMVLRRFEFQLSPSYAHAPFN-VMALNPQYGAQIIIKTL--
>Bd_CYP72A166
PRRLERELRAQGLRGTSYRFVI-GDLKE-----YGRLSKEAWSK-PL-PLGC--HDIAHHVAPFLHNTV---REH-------GKKACFSWFGPVPKVTLSDPELAKDVM--SNKFGHFEK-T--KF-PALSKLL-AEGLASIEGEKWAKHRRILNPAFQLEK----VK--RMLPAFSASCQDLVSKWME-SL----G-SD-G--SCELDVWPELQTLTGDVISRTAFSSSYLEGRKIFQLQAEQAERLMTN-ITK-I-LIPGY-L----CLPTENNRRMRQITKEIESILHSLVGKRIQAMK---D--G-E-ST--K-DDLLGLLLES-NIR-HVD-E-NG---Q--AKLGMSIEDVVEECKLFYFAGMETTSVLLTWTMILLSMHPEWQDRAREEIMDLFGK--NKP-EYEGLSRLKT--V-TMILYEVLRLYPPAITFNRKTYKEMEIG-GITYPAGVMVELPVMFIHHDPDIWGGDVHEFNPKRFVDGVSKASPNN--PGAFLPFGWGPRICIGQNFALLEAKMAMCMIIQHFEFVLAPSYTHAPHT-VITLHPMHGAQIILRAI--
>Bd_CYP72A167
PRRLERTLRAQGVGGTRYRFLL-GDLKD-----FGRLNDEAWSK-PL-PLRC--HDIVPRVTPFLCNNV---RDN-------GK-PCFSWFGPITNVAITDPELVKDVL--SNKFGHFEK-P--QF-PALTKLL-GNGLTTHEGEKWVKHRRILNPAFHLEK----LK--LMLPAFSASCEELVSRWKE-----FHG-SD-G--SCEVDVWPELQNLTGDVISRTAFGSSYVEGRRIFQLQSEQAKLFIGA-IQR-I-VIPGY-L----CLPTKNNRKMRKNNKEVESILRGLIGKRIRAME---Q--G-E-GR--D-DDLLGLLLES-NLR-DTD-E-NG---Q--SSKGMTIEDVIEECKQFYLAGMETTSVLLTWTMIVLSMHPEWQDLARQEVLGLFGR--NKP-EYEGLSRLKT--V-TMILQEVLRLYPPATVFSRKTYKDMDIG-GVRYPAGVFIEVPVLFINHDPDIWGSDVNEFKPERFSQGISMASK-H--PGAFLSFGWGPRVCIGQNFALLEAKMALSMILQHFEFELASSYTHAPHT-VMTLQPMHGAQIKLRTI--
>Bd_CYP72A168
PRRLERALRSQGLRGTAYRSLA-GDAAL-----GVRLNGEARSR-TL-PLRC--HDVVPRAMPMFHQAM---KEH-------GK-ISITWFGPVPRVTITKPELVREVL--SNKFGHFEK-L--KL-GRLQRML-HNGVGSHEGEKWAKHRRIINPAFHLEK----LK--RMLPAFAACCTDLVQRWEG--L------SA-GDKPYEVDVWPDMQNLTGDVISRAAFGSSYLEGRRIFQLQGEQVELAVMA-MNK-I-HIPGY-M----FLPTRANRRMKQIAAEIERILKGIIAKRENALR---A--G-E-AA--S-DDLLGLLLES-NMA-HCSSG-DG---N--SKAGITTDDVIGECKLFYFAGMETTSVLLTWTMIVLCMHPEWQDRAREEVLNVFGE--NQP-DYDGLSRLRT--V-TMVLYEVLRLYTPLTTLHRKTYKPMELG-GVRYPAGVVLMLPLLCVHHDKEVWGADADEFRPERFAEGVSRASA-D--APAFFPFGWGPRICVGQNFALLEAKMGIAMILQRFSFELSPSYAHAPFP-VGLLQPEHGAQINLKRL--
>Bd_CYP72A169
PQRVALALRAQGLRGTTYRFPS-GDVKE-----YVRLLAAARSD-PM-PLSS--HDITARVLPFDHGII---KQH-------GK-IAVTWFGPEPRVVVNDPKLFREIL--ANKHGQFGK-Q--KSILWIERLL-ANGLTTHQGDKWVNHRRIINHAFHLEK----LK--RMLPAFAACSSELVRRWVD--S--VGS-GD----VQEIDVWPEFENLTGDVISRAAFGSSFGEGRRIFQLQSEQAQNAVKM-ASK-M-YIPGY-R----FLPTKLNARMKANVREVEVLLKGVITKREKAMK---D--G-L-AN--N-DDLLGVMMDS-NIK-ESQ-E-AG---S--SRPTMTTEDIIGELKLFYFAGMETTAVLLTWAMVVLSMHSEWQDRAREEVLLVFGK--NQP-DSEGINRLKV--V-TMILHEVLRLYPPILQLGREAYKETELG-GVTYPPGVTFALPIVCIHHDPDVWGEDVDEFKPERFAEGIAGASK-D--SPAFFPFGWGPRICVGQNFALLEAKMGLSMILQNFWFELSPSYKHAPCP-VSTLQPQHGAQIKLMKL--
>Bd_CYP72A170
PRRLGLALQAQGLRGTAYRFPF-GDLKE-----FARLVAVARSK-PIMPPSH---SITPRVAPLYHNVI---KEH-------GK-ISVTWFGPMPRVIVNDPKLVREIL--SNKFGHFRK-R--KFTNGIVRRL-ANGLVSHDGEKWATHRRIINPAFHVEK----LK--KMWPAFVACCNELVTRWEE--R--VGT-DE----VREIDVWPEFQNLTGDVISRAAFGSSFSEGRRIFQIQSEQAQNVVRM-VNT-L-YLPGF-R----FLPTKLNRRVKANACEVETLLKGIIRKREKAME---A--G-S-AS--N-EDLLGVLMEC-NIA-ESK-E-AG---N--SKPVMTMDDIIGELKLFYFAGMDTTAVLLTWTMVALSMHPEWQDRAREEVLYVFGE-KNQP-DFDGINQLKV--V-GMILYEVLRLYPPVIQFDRQTYKEIELG-GIKYPPGVILSLPIVFLHHDKDVWGEDADEFRPERFAEGISKASR-N--SPAFFPFGWGPRICVGQNFALIEAKMALSKILQRFSFGLSPSYMHAPFP-VSTLQPDHGAQIMLKKL--
>Cp_CYP72A73
PKKLEKWLRQQGLDGNQYRLLH-GDARE-----SSMMLVEASSK-PI-SLHH---DIAPYVTPFLYQSL---KKY-------GK-NSFTWHGPTPRVTIMNPEQIKHVF---AKTNEFHR-Q--EL-SPLLKLL-VTGLVSHEGEKWAKHRRIINPAFHQEK----LK--NMLPAFYESNRDMMNKWEE--L--V-S-DK-E--WIELDVWPHLNDLTRDIISRTAFGSSHEEGKRIFQLMDELAILIQQL-VQN-V-YIPGW-R----FLPTKFNKKLKACDTEIRYLLKGIINKREKAMK---A--G-E-VD--N-NDLLGMLMEA-NSR-EIQ-E-NG---G---GTGMSLTDVMDECKIFYFAGQETTSVLLVWTMVLLAKHPIWQTRARDEVLEVFGN--NRP-DFNGLNRLKI--V-SMIIDEVLRLYPPATQLVRSIKKETRLG-NLVLPAGVEINMPVMLVHHDRELWGDDATEFKPERFAEGVSKATK-N--QVSFIPFARGPRICIGQNFALTEAKMALAMILQRFTFELSPSYAHSPIL-VATLHPQHGAPLILR----
>Cp_CYP72A74
PKKLERCLRQQGLDGNPYRFLY-GDTIE-----NSEMIRRARSK-PI-SLSD---DIASYVTPFLCQTV---KNY-------GK-NSFAWFGPRPRVTLMNPGLIKDVL---TKIYDFRK-P--NT-NPLTRVL-VTGLVNHEEEKWAKHRRIINPAFHLKK----LE--NMVPAFHQSCSEMISKWEE--M--V-S-NE-G--WCELDVWPCLVNLTSDVISRAAFGSSYEEGKRIFHLIDQLRYLTQQL-IQS-V-YIPGW-R----FLPTKLNKKLKACDTEIRCSLKGVINKREKAMK---A--G-E-VD--N-DDLLGTLMEA-NSR-EIQ-E-NG------GGTGMSLTDVIDECKIFYFAGQETTSVLLVWTMVLLAHHPIWQSRAREEVLRVFGH--NKP-DFNGLNRLKI--V-TMILYEVLRLYPPAVQLIRLVGKETKLG-NLVLPAGVEISIPNILIHRDPELWGDDAGEFKPERFAEGVSMATK-N--QSSFLPFSSGPRICIGQNFAMMEAKIALAMILQHFEFELSSTYTHSPVL-VLTAHPQYGANMIL-----
>Cp_CYP72A75
PKRLERCLQQQGFSGNPYRLLV-GDMTE-----NSQMIKEAMAK-PI-SLTD---DCAPRVFPFLYHIV---KTY-------GK-NSFSWNGPVPRVTIMNPEHIKEIL---NRITDFPK-QAASS-NPLSRLV-GTGLACHEGEKWAKHRRIISPAFHLDK----LK--NMVPAFYDSCSDMINKWEE--L--V-S-GE-G--FCELDAWPYLVNLTSEIISRTAFGSSYEEGKRIFQLQDELAILTRQV-SQS-I-YISGW-R----FVPTKFNRKIKAVDKEIRASLKKMIENRERAMK---A--G-E-VS--N-DDLLGILMES-NSR-EIQ-E-HG--DN--KNVGMSMADVIDECKIFYFAGQETTSVLLVWTMILLASHTTWQSRARDEVFKVFGN--KKP-DLDGLNRLKV--V-TMILYEVMRLYPPGTMLLRSVVKETRLG-DLLLPAGVSLALPIILVHHDRELWGDDAMEFKPERFAEGVSKATK-N--QVSFFPFAWGPRICIGQNFALAEAKMAVAMILQRFTFESSPSYTHAPCM-VLTLHPQFGAHLILR----
>Cp_CYP72A79
PKKLERCLRRQGFSGNPYRLLI-GDLKE-----MSNVINQAKSK-PI-NLTD---DILPRVSPFFCDMM---QKY-------GK-NSFMWLGVVPRVNLTNPEHIKEVF---TKINDFKK-P--GL-NPLAKYL-LTGLLFHEGEKWVTHRRIINQAFLLEK----LK--NMVPAFYKSCSDLISKWDG--L--V-S-VE-G--WCELDVWPYLTDLTRDVISRAAFGSSYQEGRRIFQLQDELAELTVQA-LLS-F-YIPGW-R----FVPTKLNKRLKQVDKEIQVSLRGIISKRESAMK---A--G-E-VA--K-NDLLGILLEA-NSK-EIQ-E-HG--DK--KNTGMSIDDVIKECKIFYFAGQETTSVLLVWTMVLLAQHTNWQSRAREEVLQVFGK--NKP-DFDGLNQLKV--VVTMILYEVLRFYPPVVGLARLVDKEIRLG-DLVLPAGVEVAMPTIEIQRDPTFWGEDAGEFKPERFAEGVSKATK-N--QVAFSPFSLGPRICIGQNFALIEAKMALSMILQHFTFELSPSYTHAPYL-VITMHPQHGAHLILR----
>Cp_CYP72A81
PKKLERYLRRQGLSGNPYRLLS-GDLKE-----MFDVSKQAISK-PL-NLTD---DIVPRVSPFFCNMM---QKY-------GK-NTFIWLGVVPRVILRNPEHIKEVF---IKINDFKK-P--GG-NPLAKYL-LTGLLTREGEKWVTHRRIINQAFLLEK----LK--NMVPAFCQSCSDLISKWEE--F--V-S-VE-E--WCEVDVWPYLTDLTSDVISRTAFGSSHQEGRRIFQLQDELAELTRQV-LRS-F-YIPGL-R----FVPTKLNKRLTEINKEIQVSLRGIISKRERAMK---A--G-E-FS--K-NDLLGILLEA-NSK-EIQ-E-HA--DK--KNTGMSINDVIEECKIFYFAGQETTSVLLVWTMVLLAQHTNWQSRAREEVLQVFGK--NKP-DFDGLNQLKV--VVTMILYEVLRFYPPVVGLGRSVDKETRIG-DLVLPAGVEVALPTIHIHRDPTFWGEDAGQFKPERFADGVSKAMK-N--QVAFFPFAWGPRICIGQNFALIEAKMALSMMLQHFRFELSPSYTHAPYL-VITMRPQHGAHLILR----
>Cp_CYP72A82
PKKLERCLRRQGLSGNRYRLFS-GDLNE-----MSDMLKQAMSK-PI-KLTD---DIFTRVSPFFCNMM---EKY-------GK-NSFMWFGMVPRVTLMNPEHIKQVL---IKTNDFKK-P--SV-NPLARYL-LSGIVSHEGEKWVTHRRIINQAFLLEK----LK--DMVPAFQKSCSDLVSKWEE--L--V-S-VE-G--CCELDVWPYLTNLTSDVISRTAFGSSYQEGRRIFQLQDELAELTIQS-LRS-F-YIPGW-R----FVPSKLNKRLKEINKEIKVSLRGIISKRERAMK---A--G-E-FA--K-NDLLGILLEA-NSK-EIQ-E-HR--DN--NNSGMSIDDVIDECKIFYFAGQETTSVLLVWTMVLLAQHTNWQAHAREEVLQVFRK--NKP-DFDGLNQLKV--VITMILYEVLRFYPPVVALTRLVDKETRLG-DLVLPAGVEVALPTILIQRDPTFWGEDAGEFKPERFADGVSKAVK-N--PVAFFPFSWGPRICVGQNFALIEAKMALSMMLQHFKFELSPSYTHAPYW-VITMRPQHGAHMILR----
>Rc_CYP72A259
PKSLENYLKKQGLGGNPYRFLY-GDMKE-----NMASLKKAKSS-PI-GFSE---HIALRVTPLLHQVV---NSC-------GK-NSFIWVGPTPRVNIMNPEHIKDVF---TKIHEFTR-P--RM-NPQSRLL-ASGVAFHEGEKWNKHRKIINPAFHQEK----LK--LMLPQFYQSCKEMIEKWEK--L--I-S-TK-E--SYEVDVWPYLQNLACDVISRAAFGSNYEEGKMIFDNLKELARLIMQG-FLS-V-YLPGW-R----FMPTKTNRRIKQIDREIQASLRSIIDKREKAMK---A--G-E-AT--N-DDLLGILMES-NLR-EIE-E---------NSMGLSIQEVMDECRLFYFAGQETTSVLLVWTMILLSKYPHWQEQARQEVLQVFGG--KMP-EFDGLNRLKV--V-TMILHEVLRLYPPVPVLSRSVDEDIRLD-DVMLPAGVYVSLPTILIHQDPELWGDDASEFKPERFSGGIAKATK-N--QISFFPFGWGPRICIGQNFALAEAKMALAIILQHFTFELSPSYTHAPTT-VITLRPEHGAQLILGKL--
>Rc_CYP72A260
PKITVKKLRKQGIHVLSYKLPH-----E-----NVKLTSESKSK-PM-ELTH---DIAPRLDPLLRELA---ITY-------KK-PFAVCYGMIPTVIVLDPKLIREIL---TRIFDFQK-P--KV-GPTMKFF-LKGLANIDGDKWAKHRKIINPAFHIEK----LK--GMFPCFMASCEEMVEKWGK--L--IDSGSG-D--SSELDVLPEFQNLAGNVISRAAFGSNLEEGKLLFSLQRKQGELLLQS-LIN---LNSVWSR----FLPSKLNKRMKQIHQEIRSLLQGIIDNREKAVL---S--G-N-DD--H-NDLLNLLLRS-NFN-EIY-Q------N--KNIGMSREDAIEECKLFYFAGSETTANSLTWTMIVLSMHQNWQERARQEVLQLVGK--SKP-TFNDLNHLKT--V-NMILLEVLRLYPPT-SLVRSIYKETKLG-EYYLPAGVSLKVPLYLVQRDLELWGEDATEFNPERFSDGISKAAK-D--QSSFFAFGWGPRICIGQNFAMLEAKLALALILQHFSFELSSTYRHAPGV-AITLQPQFGAQIILRKI--
>Rc_CYP72A261
PKIIEKKLRNQGIHVLPCKLPH-GNVKE-----INELASEAKSK-PCPELTH---DIAPRLDPLLQELS---MAY-------KK-PFAVCYGKIPTVIIMDPELIREIL---TRKFEFQK-P--EV-GPTMKLF-LKGLANIDGDKWVKHRKIINPAFHIEK----LK--GMLPFFMASCEEMVEKWDK--L--I---DSAG--SCELDVMPEFQNLTGDVISRAAFGSNLEEGRLLFSLQRKQGELLLRS-LIN---LNSLWSR----FLPSELNKRMMQIHQEIQSLLLGLIENREKAVL---S--G-N-EN--Q-NDLLNLLLKS-NFN-EVH-Q------N--KNIGMSREDMIEECKLFYFAGHETTANLLTWTMIVLSMHQNWQERARQEVLQLIGK--NKP-TFNDLNHLKT--V-KMILLEVLRLYPPT-SLVRSIYKETKLG-EYSLPAGVSLKVPLYLVQRDPELWGADATEFNPERFSNGITKAAK-D-----FFAFGWGPRICIGQHFAMLEAKLALALILQHFSFELSSTYRHAPNV-VLTLQPQFGGQIILRKI--
>Nn_CYP72A226
PMKLEKCFREQGIEGPPRIWLH-GNLKD-----EVRMRNEALSK-PM-NLSH---DIAPRVVPFVHQTI---EKY-------GN-MSVTWFGRTPRINVMDPDLIKDIL--SNKFGQFEK-P--KS-NPLIRLF-VDGLVSHEGEKWAKHRRIINPAFHIEK----LK--RMLPAFYTSCFEMITKWEK--L--V-A-LE-G--SCELDIWPELQNLTGDVISRTAFGSSYDEGRRIFQLQNEQAKIVMDV-ALS-I-YIPGY-R----LLPTKRNNRMKEIDREVRGLLRRIVNKREKAIK---L--G-E-AS--K-DDLLGLLLES-NFK-EIR-E-HG--NE--KNIGMNVDEVIEECKLFYFAGQETTSNLLVWTMVVLSMHPEWQMRAREEVLQSFGK--DKP-DFDGINHLKV--V-SMILYEVLRLYPPAVALTRQTYKKVKLG-DVYLPPRVELSLPTILIHHSRELWGEDAQEFKPERFLGGVSKAAN-N--QVSFIPFGWGPRICIGQNFAMIEAKMALALILQHFSFELSPSYAHAPCT-IITLQPQYGAQIILHKL--
>Nn_CYP72A22
PMKLERNLREQGLKGPPHRLLS-GNLKD-----ELRMRKEAWSR-PM-NLSH---NIVPRVVPFTHQTI---KTY-------GK-MSVTWFGRTPRVNIMHPELIKDIL--SNKFGHFEK-P--KL-NQLIKLL-ANGLANYEGEKWAKHRRIINPAFHIEK----LK--RMLPAFYTSCSETITRWEK--L--V-A-LK-G--CCELDVWPEFQNLTGDVISRTAFGSSYDEGRRIFQLQNEQAKLVVQA-ALS-I-YIPGY-S----LLPTKRNNRMKEIDREVRGLLRGIINKREKAIK---L--G-E-AS--Q-NDLLGLLLES-NFK-EIQ-E-HD---N-AKNLGMNIDDVIEECKLFYFAGQETTANLLVWTMVVLSMHPEWQIRSREEVLQAFGK--DKP-DFDGLNHLKV--V-TMILYEVLRLYPPAVILTRHTYKKIKLG-GIYLPPGVELLLPTILIHHSRELWGEDAQEFKPERFSSGVSKATK-N--QVSFFPFGWGPRICIGQNFAMTEAKMALALILQQFSFELSPSYAHAPYT-IITLQPQYGAQIILHKL--
>Nn_CYP72A228
PKKLERFLREQGIKGHSYGLLY-GTLRE-----ESRMMKEVQSK-PT-NLSH---DIAPRVLPFIHQTF---KDY-------GR-TSLCWIGTSPRVNILDPTLIRDIL--SNKFGQFQM-P--KL-NPLVRLL-VTGLLSYEDDQWAKHRRIISPAFHQEK----LK--LMLPAFYASFAELVSRWNK--L--T-T-PK-G--SCELDIWPEIQNVTTDVISRALFGSGYEEGQKIFQLQNELSKLTLQV-LQS-V-YIPGF-R----FLPTKKNNRMKEIEKEIQTVLTGIINKKEATPS---V--G-E-VS--S-SDLLSLLIDS-NKN-YIQ-E-HG--SK--KNAGMTIKEVIEECKLFYFAGQETTSNLLVWTMVVLSMHMDWQTRAREEVLKFFGN--DIP-SYGGLSHLKI--V-TMILYEVLRLYPPTVTIGRSTYKNTKLG-EISLPPGVHLEMPILLLHHDLEFWGEDAQEFKPERFAEGVSKATN-N--QVSFFPFGWGPRICIGQNFAMTEAKMALAMILQHFSFELSPSYTHAPCF-VLTLQPQYGAQIIFHKL--
>Nn_CYP72A231
PKKLEQRLKQQGIKGHPYRLLF-GNLRE-----EMRLEKEAMAK-PI-SLSH---NIVPRVIPFVHQTI---QNY-------GR-MSISWFGRTPRVYITDPELIKEIL--FTKFGHFER-P--KP-NPLTKSF-LRGLLSYEGEKWAKHRRLINGAFHLEK----LK--RMLPAFYASCSDLVTRWDS--L--I-A-SK-G--SCELDVQPELQCLTGDIISRAAFGSSYEEGRRVFQLLNEQLNLVIQS-----A-------M----FLPTKRNNRMKETRRELRTILEGIVSKREKVIK---M--G-E-TT--T-DDLLGLLLES-NLK-EIQ-E-HG---N-LKNVGMSIDEVIEECKLFYFAGQETTSVFLTWTMVVLSMHSEWQSRAREEVIQVFGK--NKP-DFDGLNQLKI--V-TMILYEVLRLYPPATIFGRHTYKEVRLG-NICLPMGVHLSLPIILLHHSHELWGEDAQEFKPERFSEGVSKATK-N--QLSFFPFSWGPRICIGQNFAMIEAKMALTLILQHFSFHLSPSYTHAPHT-VASLHPQHGAQIILRKL--
>Nn_CYP72A233
PMKLEKYLKKQGIKGPPYRLLY-GNLKE-----ERKMKEEAQSK-PI-SLSH---NITQRVVPLTDHTM---KKY-------GK-MSVVWYGVTPTLHIMDPEQVKDIL--SNKIEQFQK-L--H--NPFTEQL-LPGLANYEGEKWAKHRRIITPAFHLEK----LK--RMLPAFLAGCNELIRKWDQ--L--V-E-PE-G--SCELDMWPEVQNLTGDIISRTAFGTSYEEGMRIFQLLNEHAKIIIQD-LIY-T-FIPGY-R----LLPTKMNKRIKEINREVEALLRGIIKQRELSIK---L--G-E-AT--K-DDLLGLLLES-NFK-EIQ-E-HG---------AMSNEELMEECKLFYFAGQETTANLLLWTIVVLSMHQVWQKRAREEVLEIFGE--NKP-DFDQLNRLKI--V-PMILYEVLRLYPPVFLSARCSDKKIKLG-KTCLPPGIQLLIPIISIHHSREFWGEDAEEFKPERFYEGVSKAAK----TQAFFPFGWGPRICIGQNFAMAEAKVALAMILQHFSFELSPSYTHAPMG-VITLQPQY-----------
>Nn_CYP72A235
PKWLENQLKQQGIEGAPYKLLH-GYMKD-----YVRLLTEACSK-PM-NLNH---QIAPRVLPFIYQTV---QQY-------GK-ICYTWLGTAPRLIISDPELFRLVF--TDKSYQFQK-P--PL-NPLVDLL-QLGLSTLEGDKWAGRRKMISPAFHQNK----LK--GMVPAFTVSCNNLIERWKK--L--V-S-PQ-G--SCELDVWPDLSNFSSDAISRAAFGSSYEEGKRIFELQKEQALLVLEA-YQS-L-YFPGL-R----FIPTKKNRRRYSLDNEIKRMLRDMIHQKRHAMI---T--G-E-SS--S-DNLLGLMLQCSDLI-DTQVNVKN---L--SNDQMTIEDLIEECKLFYFAGQETTAVWLAWTMIVLAMHQDWQEKAREEVLQICGK--RTP-DMDAISHLRL--V-TMILNEVQRLYPPVVNLFRYTHKKTKLR-DISLPAGIELYFPTYLMHHDPDIWGEDAQEFRPERFSEGFSKASK-D--QVAFYPFGWGPRFCLGQGFAAIEAKMALAMILQHFSFKLSPTYAHAPYT-VITLQPQHGAQLILHQL--
>Nn_CYP72A236
PMKLERYLKEQGIKGPPYKLLV-GNLKD-----ESRLRKEALSK-PM-NLSH---NIAPRVAPFVLQTI---QNY-------GK-MSVSWSGRTPRIYITDPELIKDIL--LYKFGHFER-S--KP-NPFARSL-ASGLVSYEGEKWVKHRRIINPAFHLDK----LK--RLLPVFSISCCDLITRWEK--L--V-P-SE-G--SYEMDVWPELKNLSGDIISRAAFGSSYEEGRRIFQIQEEQASLIMQD-AMS-I-HIPGL-R----FLPTKRNNRMKEMEREVRALLEGIISKREKAMR---M--G-E-AC--T-NDLLGLLMEF-NFK-EIQ-E-HG---N-LKNVGMSIDEVIGECKLFYFAGRETTSILLTWTMLVLSMHSEWQLRAREEVLQVFGK--NKP-DFNELNQLKI--V-TMILYEVLRLYPPVFRISRWTYKKIKLG-EIFLPPGVELSLPIILLHHSIEFWGDDAQEFKPERFAGGVSKATK-N--QVTFFPFSWGPRICIGQNFALMVVKMALAMILQRFSFELSPTYCHAPCT-VLTLQPQYGAQILLHKL--
>Nn_CYP72A237
PMKVERGLKEQGIRGHPYRLLF-GNKKE-----EARLRKEALSK-PVGSLSH---NIVGRVIPFVHHTI---QTY-------GE-MSLSWNGRTPIVYVTDPELVKDIL--FNKFGHFER-D--KL-NPLTKLL-VKGLVSYDGEKWATHRRIINPAFHPEK----LK--GMLPAFSTSCSELITRWER--L--A-D-SK-G--SCEVDMWPELQILSRDVISRSAFGSSYEEGRRIFELQYELAHLVVQA-AMS-I-YIPGF-R----FLPTKKNKRMKEIAREVRALLEEMVNKREEILK---K--G-G-GS--T-NDLLGLLLKY-N-----Q-E-HD---I-SKDVRMSIDDVIEECKLFYFAGQETTSVLLTWTMIVLSIHPEWQLKAKEEVLQVFGR--NKP-DFDGLNHLKI--V-TMILYEVLRLYPPVVMLNRYTNKKIRLR-EISFPSGVLFSMPVVFLHHSKELWGEDAQEFNPERFSGGVLNATN-N--HVSFYPFGWGPRLCIGQNFALLEAKMALTMILQHFQFELSPSYCHAPHK-GLTLEPQYGAQIILHKL--
>St_CYP72A182
PKKLEKLLKEQGVKGNSYSILY-GDTKE-----LSLRIKEVTSK-SM-SLYD--DDIAQRSMPFFLDTI---KKY-------GK-KSFIWLGPKPLVFIMDPDLIKEVF---TKTYIYQK-T--KT-NPLTKLL-AQGLVREEGDKWAKHRKIINPAFHLEK----LK--HMLPAFCLSCTEMLSKWED--I--V-S-VE-R--AYEIDVWPHLQQLTSDVISRTAFGSSYEEGRRIFELQTEQAQYFIEA-VRS-V-YIPGW-S----FLPTKRNRRMKEIERHVQATIRGIIDKRVKAMK---G--G-E-AN--N-EDLLGILLES-NFK-EIE-Q-HG---D--KNFGLSIEEVIEECKLFYFAGQETTSALLVWTLILLCRHHDWQTRAREEVLQVFGN--RKP-DFDGLNHLKV--V-TMILYESLRLYPPVMTVTRRLNEDTVLG-DMSLPAGVLLSLPAVLLHHDEEIWGEDAKKFNPERFREGVSSATK-G--QVTFFPFTWGPRICIGQNFAMLEAKMVLAMILQRFSFDLSSSYAHAPHS-VITTQPQYGAPLILHRL--
>St_CYP72A181
PKKLEKYLRKSGLKGNPYKLYH-GDLKE-----FTNKLNEAKSK-PI-NFSD---DIAQRLIPFFCDSI---NKN-------GK-SSFVWLGPYPVVLITDPEHVKEIF---TKNYVYQKET--HP-NPFSKLL-AIGLAKLEEDKWAKHRKIINPAFQTEK----LK--HMLPAFYQSCSEIISKWEE--I--I-P-KE-T--SFELDVWPDLQLMTAEVISRTAFGSSYEEGRIVFELQNEQAEYVTDI-NRS-I-YIPGS-R----FLPTKRYKRMLEIEKQVQTTIKRIIDKRLRAME---A--G-E-TS--K-NDLLGILLES-NMK-EIE-Q-HG---S--KDFGMTTTEVIDECKFFYFAGQETTAVLLVWTMILLCLHPEWQARAREEALQVFGN--EKP-NLEGLSRLKI--V-TMILHETLRLFPPVPTYRRRNKHEVKLG-ELSLPAGVLLVIPAILIHYDKELWGEDAKEFKPERFSEGVSKATK-G--RISFIPFTGGPRVCIGQNFAMMEAKIGIAMILQKFSFELSPSYAHAPFA-TITIHPQYGAPLLMRKL--
>St_CYP72A180
PKKLEKYLRKSGLKGNPYKLLY-GDLKE-----LTDKLNEAKSK-PI-NFSD---GIAQRINPFFANAI---NKN-------GK-SSFMWLGPYPVVLITDPEHVKEIL---TKNYVYQRQT--HP-NPFAKKL-ALGLAKLEEDKWAKHRKIIQPAFQLEK----LK--HMLPAFYQSCSEMISKWEE--I--I-P-KE-T--SFELDVWPDLQLITAEVISRTAFGSSYEEGRIVFELQKEQAEYVINI-IRS-V-YIPGT-R----FLPTKRNKRMLEIEKQVQTTIRRIIDKRLRAME---A--G-E-TS--K-DDLLGILLES-NMR-EIE-Q-HR---S--KDFGITTIEMIEECKLFYFAGQETASVLLVWTMILLSLHPEWQARAREEVLQVFGN--EKP-NSEGLSHLKI--M-TMILHETLRLFPSVPTYRRRNKHEVKLG-ELSLPAGVLLIIPTILIHYDKELWGEDAKEFKPERFSEGVSKATK-G--QVSFIPFGGGPRVCIGQNFAMMEAKMAIAMILQKFSFELSPSYTHAPLV-TINIHPQYGAPLLLRKL--
>St_CYP72A217
PKKLEKYLRKSGLKGNPYKLLY-GDLKE-----LTKSVIEAKSK-PI-NFSD---DVPQRLIPFFCDSI---NKN-------GK-SSFVWLGPYPVLLITDPEHIKEIF---TKNYVYQKET--HP-NPFSKLL-AIGLAKLEEDKWAKHRKIINPAFQVEK----LK--HMLPAFYQSYSEMISKWEE--I--I-P-KE-T--SFELDVWPDLQLMTAEVISRTAFGSSYEEGRIVFELQREQAEHVIDI-SRS-V-YIPGT-R----FLPTKRNKRMLEIKKQVQTTIKLIIDKRLRAME---A--G-E-PS--K-NDLLGILLES-NMK-EIE-Q-HG---S--KDFGMTTIEVIEECKLFYFAGQETTSVLLVWTMILLCLHPEWQARAREEVLQVIGN--EKP-NFEGLSHLKI--V-TMILHETLRLFPPVPTYRRRNKDEVKLG-DLSLPVGVLLFIPTVLIHYDKELWGEDAKEFKPERFSEGVSKATK-G--HFSFIPFSGGPRVCIGQNFAMIEAKMAIAMILQKFSFELSPSYTHAPVA-SFTIRPQYGAPLLMRKL--
>St_CYP72A179
PKKLEKYLRKNGLKGNPYKLLY-GDSKE-----LTNKLNEARSK-PI-NFND---DIAQRLIPFFLDSI---NKN-------GK-NSFVWLGPYPIVLITDPEHVKVIF---TKNYGYQKQA--HP-NPFAKLL-AIGLALLEEDKWAKHRKIINPAFHVEK----LK--HMLPAFYQSCSEMISKWED--I--V-P-KE-T--SVELDVWPDLQLMTGEVISRTAFGSSYEEGRIVFELQKEQAEYVIDI-TRS-V-YIPGS-R----FLPTKRNKRMLAIEKQVQTTIRRIIDKRLRAME---A--G-E-TS--K-NDLLGILLES-NMK-EIE-Q-HG---S--KEFGMTTIELIEECKLFYFAGQEATSVLLVWTMILLSLHPEWQVRAREEVLQVFGN--EKP-NLEGLSRLKI--M-TMILHETLRLFPPVPTYRRRNKHEVKLG-ELSLPSGVLLFIPTVLIHYDKELWGEDAKEFKPERFSEGVSKATK-G--QVSFIPFGWGPRICIGQNFAMMEAKMAIAMILQKFSFKLSPSYTHAPVA-IITTQPQYGAPLLMRKL--
>St_CYP72A178
PKKLENFLGQRGLKGNPYKLLY-GDLNE-----LTKSIVEAKSK-PI-NISD---DITQRLIPFFLDSI---NKN-------GK-SSFMWLGPYPTVLITNPEHVKEIL---TKNYVYQKQT--HP-NPFAKLL-AQGLVLVEEDKWAKHRKIINPAFHVEK----LK--HMLPAFYMSCSEMISKWED--I--V-S-KE-T--SYELDVWPDLQIMTSEVISRTAFGSSYEEGRIVFELQQEQAEHIMDI-SRS-I-YIPGS-R----FLPTKRNKRMLEIEKQVQTTIRHIIDKRLRAME---A--G-E-TN--K-DDLLGILLES-NMK-EIE-Q-HG---S--KSFGLTTTEVIEECKLFYFAGQETTSVLLVWTMILLCLHPEWQVRAREEVLQVFGN--EKP-DLEGLSRLKI--V-TMILYETLRLFPPLPVFSRTNKEEVKLG-ELYLPAGVILIIPAIFIHYDKEIWGEDAKEFKPERFSEGVSKVTK-G--QVSFIPFGWGPRICIGQNFAMMEAKMAIAMILQKFSFELSPSYTHAPFA-IITIHPQYGAPLLMRKL--
>St_CYP72A177
PKKLEKYLRKSGLKGNPYKLFY-GDLNE-----LTNKLNEARSK-PI-NFSD---DIAQRLIPFFLDSI---YKN-------GK-SSFVWLGPYPAVLITDPEHVKEIF---TKNYGYQKIA--HP-NPFAKSF-AKGLAFLEEDKWAKHRKIINPAFHFEN----LK--HMLPAFYQSCSEMISKWED--I--V-P-KE-T--SVELDVWPDLQLMTGEVISRTAFGSSYEEGRKVFELQKEQAEYVMDM-THS-V-YIPGS-R----FLPTKRNKRMKEIEKQIQTTIRRIINKRLRAME---A--G-E-TS--K-NDLLGILLES-NMK-EIE-Q-HG---N--KDFGMTTIELIEECKLFYFAGQEGNSVLLIWTMILLCLHPEWQVRAREEVLQVFGN--EKT-NLEGLSRLNI--V-TMILNETLRLFPPVATFRRRIKEEVKLG-DLSLPAGVQLFIPTVLIHYDKELWGEDAKEFKPERFSEGVSKATK-G--EASFFPFGRGPRICIGQNFAMMEAKMAIAMILQNFSFELSPSYTHAPLA-IVSTQPQYGAPLLMRKL--
>St_CYP72A215
PKKLENILRQRGLKGNPYKLLY-GDLNE-----FTKSIVEAKSK-PI-NFSD---DIAQRLIPFFLISI---NKN-------GK-SSFVWLGPYPTVLITDPEHVKEIF---TKNYVYVKQR--HV-NPMTKLL-ADGLSAIDGDKWAKHRKIINPVFHVEK----LK--HMLPAFYVSCSEMLSKWEE--I--V---PK-G-TSFELDVWPDLQIMASEVISRTAFGSSYEEGRTVFELQKEQAEYVIEK-GRS-I-YIPGS-R----FLPTKRNKRMLEIEKQVQTTIRCIIDKRLRAME---A--G-E-PS--K-DDLLGILLES-NMK-EIE-Q-HG---S--KDFGMTTVEVIEECKLFYFAGQETTSVLLVWTMILLCLHPEWQVRAREEVLHVFGN--NKP-DLERLNRLKI--V-TMILYETLRLFPPLPVIGRMNKEEVKLG-ELNLPAEMQLIIPAILVHYDKEIWGEDAKEFKPERFSEGVSKATK-G--QVSFIPFSWGPRVCIGQNFAMMEAKMAIAMILQKFSFELSPSYTHAPFA-IVTIHPQYGAPLLMRKL--
>St_CYP72A173
PKKLENCLRQRGLKGNPYKLLY-GDLNE-----LTKSIVEAKSK-PI-NFSD---DIAQRLIPFFLNSI---NKN-------GK-SSFIWLGPYPIVLITNPEHVKEIF---TKNYVYLKQT--HP-NPFTKLL-AKGLVSVEEDKWTKHRKIINPAFHVEK----LK--HMLPAFYVCCSEMISKWEE--I--V-P-KE-T--STEIDVWPDLEMMTSEVISRTAFGSSYEEGRIVFELQKEQAEHVMEV-ARS-I-YIPGS-R----FLPTKRNKRMLEIEKDIQTTIRRIIDKRLRAME---G--G-E-TS--K-DDLLGILLES-NMK-EIE-Q-HG---S--KDFGMTTIEVIEECKLFYFAGQETTSVLLVWTMILLCLHPEWQVRAREEVLQVFGN--DKP-DLEGLGRLKI--V-TMILYETLRLFPPLPTFGRTNKEEVKLG-ELNLPAGVILIVPAILVHYDKEIWGEDAKEFKPKRFSEGVSKATK-G--QFSFIPFGGGPRICIGQNFAMMEAKMAIAMILQRFSFELSPSYTHAPFA-VVTIHPQYGAPLLRRKL--
>St_CYP72A172
PKKLEKFLRQQGLCGNSYRLLH-GDLKE-----FSKSIKEAQSK-PIDNLSN---DIAPRIIPYFIQTI---SKY-------GK-KCFVWFGPKPMILIMESEQIREIF---AKNYVYQK-P--HHSNPVANLL-ARGIANYEEDKWAKHRKILKPAFHMEK----LK--LMLPAFYLSCIEMLKEWEK--I--V-P-DE-R--SKELDIWPQFQKLTSDMISRTAFGSSYEEGRRIFELQKEQAEIIMKQ-FNS-I-YIPGS-R----FLPTKSNKKMKETEKEVQESIRRLIDNRLKAKE---A--G-Q-EF--G-DDLLGTLLES-NSN-EIE-E-QG---S--KEFGLTIDEVIRECKLFYFAGQETTSVWLVWTMILLSRHQDWQAKAREEVLQAFGS--DQP-AFDELSRLKI--V-TMILYESLRLYPPLATRIRRTNEETRLG-NLYLPNGSLIFIPTILLHHDKEIWGEDAEEFKPERFKEGVLKATK-G--QMIFFPFGAGPRICIGHNFAMLEAKMAVALILQRFVFELSPSYTHVPHC-IVALQPKFGAPLLLQRL--
>St_CYP72A171
PRKLEKCLRKQGLKGNSYKLIF-GDLKE-----LAKSFEDANSK-PL-KVSD--DDICPRIVPYFVDTI---KKH-------GK-NCFIWIGPKPMVLVREPEVIRDVF---NKYVLYQK-P--KS-TPITKLL-AQGVSSYEEDKWEMHRKILNPAFHMEK----IK--SMVPAVHLSCTEMVSQWEE--S--I-S-TK-G-TSCEIDIWPYLQRLTSDVISRTAFGSNYEEGRKIFELQKELAQHVIEA-TRT-L-YIPGS-R----FLPTKKNRRMKEIDKKVQAMIRGIIDKRVKALK---A--G-E-AN--T-DDLLGMLLES-NFK-QIE-Q-HG---N--KDFGMTTREIIEECKLFYFAGQETTSVLLGWAMILLSKHPDWQAHAREEVLQVFGD--GKL-EFDGLNRLKI--V-TMILNETLRLYPPVDATSRKTTTNTKLG-ELSLPAGVMLLLPIILLHHDKEIWGEDATEFKPERFSEGVSKATK-G--QMTFFPFGGGPRICIGLNFAMIEAKMALAMILQHFSFELSPSYTHAPQS-VITIQPQYGAPLILHRL--
>St_CYP72A186
PKKLENLLRKQGLNGNSYKILY-GDLND-----FIGMIREATSK-PM-NLSD---DIAPRLVPFFLETI---KKY-------GK-KCFIWLGPKPQVIIMDPKLIKEVL---SKTYLYQK-P--GG-NPFAALL-VQGLATYEEDKWAKHRKIINPAFHLEK----LK--HMLPAFHLCCTEMLGKLED--A--I-P-VG-S--SHEIDVWPHLQQLTCDVISRTAFGSSYEEGRKIFELQKEQAQNFIDA-VRE-V-YVPGR-R----FLPTKRNRRMKEIKNEVRTSVKGIIDKRMKAMK---A--G-N-AD--N-EDLLGILLES-NFK-EIE-Q-HG---N--KDFGMSIEEVIEECKLFYFAGQETTSVLLVWTLVLLSRNQDWQTQAREEVLQVFGS--RKP-DFDGLNHLKV--V-TMILYESLRLYPPLITLNRQVNEDIVLG-ELSLPAGVLVSLPVILLHHDEEVWGEDANKFNPERFREGLSSATK-G--QVTYFPFSWGPRICIGQNFAMLEAKMALCMILQSFSFELSPSYTHAPKA-IVTMQPQFGAPLILHKL--
>St_CYP72A185
PKKLEKLLRKQGLKGNSYRLLY-GDMKD-----LSGMIKEANSK-PM-NLSD---DITSRLVPFFLETI---KKY-------GK-KSFIWLGPKPQVLIMDPELIKEVF---SKNYLYQK-P--HG-NQFAELL-VKGVSTYEEDKWAKHRKITNPAFHLEK----LK--HMLPAFHLSCSEMLSKWED--A--V-T-VE-G--SCEIDVWPHLQQLTCDVISRTAFGSSYEKGRKIFELQREQAKHYIDA-ARS-V-NIPGW-R----FLPTKRSRRMKEIKNEVRTSIKGIIDKRMKAMK---A--G-D-AD--N-EDLLGILLES-NFK-EIE-Q-HG---N--KNFGMSIEEVIEECKLFYLAGQETTSVLLVWTLVLLSRYQDWQTQAREEVLQVFGS--RKP-DFDGLNHLKV--V-TMILYESLRLYSPLITHNREVTEDIVLG-ELSLPAGVLVSLPDSLLHHDKDIWGEDANKFNPERFREGIASATK-G--QVTYFPFSWGPRICIGQNFAMLEARMAVSMILQSFSFELSPSYTHAPQP-ILTIQPQYGAPLIFHKL--
>St_CYP72A213
PK----LLRKQGLNGNSYKILY-GDMKD-----FSGMIKETNSK-PM-NLSD--DDLAPRIVPFFLEII---KKY-------GK-KSFIWMGPRPQVFIMNLELIKEVF---SKIYVYQK-P--GV-NPLGALL-VRGLVSYEKDKWAKHRKIINPAFHLEK----LK--HMFPAFYLSCSEMLSKWED--V--V-P-VE-G--SHEIDVWPHLQQLSCDVISRTAFGSSYEEGRKMFELQKEQAQHVLAA-IRS-V-YIPGW-R----FLPTRRNRRMKEIKKDVWSSIRGIIDKRLKAMK---D--G-D-AD--N-EDLLGILLES-NFK-EIE-Q-QR---N--KDFGMSIEDVIEKCKLFYLAGAETTSVWLLWTLVLLSRYQDWQARAREEVLQVFGC--RKP-DFDGLNHLKV--V-TMILYESLRLYPPITALTRRVNEDITLG-ELSLPAGVLVSLPVILLHREEEVWGEDVNKFNPERFREGISSATK-G--QVTYFPFAWGPRICIGQNFAMLEAKMALCMILQSFSFELSPSYTHAPQS-ILTMQPQYGAPLIFHKL--
>St_CYP72A209
PKKLEKLLRKQGLKGNSYRILY-GDMKD-----FSGMIKEANSK-PM-NISN--DDLSPRLVPFFLEII---KKY-------GK-KSFIWMGPRPQVFIMDPELIKEVF---SKISVYQK-P--GT-NPLSALL-VRGLTTYEEDKWAKHRKIINPAFHLEK----LK--HMLPALYLSCSEMLSKWED--V--V-Q-VE-G--SHEIDVWPHLQQLTCDVISRAAFGSSYEEGRKIFELQQEQVQHVIEA-VRT-V-YIPGW-R----FANKEEQKNERKIKKDVQSSIRGIIDKRLKAME---A--G-D-AD--N-EDLLGILLES-NFK-EIE-Q-HG---N--KHFGMSIEEVIEECKLFYLAGAETTSAWLLWTMVLLSRYQDWQARAREEVLQVFGS--RKP-DVDGLNRLKV--V-TMILYELLRLYSPTTALIRRVYEDITLG-EVSLPAGVLVSLPMILLHHDKEIWGEDANKFNPERFREGISSATK-G--QVTYFPFSWGPRICIGQNFAMLEAKMTLCMILQSFSFELSPSYTHAPQS-LVTTQPQYGAPLIFHKL--
>St_CYP72A184a
PKKLEKLLRKQGLNGNSYRLLY-GDMKD-----LSGMIKEANSK-PM-NMSD--HNLAPRMVPFFLETI---KKY-------GK-KSFIWMGPRPQILIMDPELIKEVL---SKNYVYQK-P--HG-NPLGTLF-VQGLVSYEKDKWAKHRKIINPAFHLEK----LK--HMLPAFYLSCSEMLSKWED--V--V-Q-VE-G--SHEIDVWPHLQQLTCDVISRTAFGSSYEEGRKIFELQQEQAQHFLEV-IRS-V-YIPGW-R----FLPTKRNRRMKEIKKDVRSSIRGIIDKRLKAME---A--G-N-AD--N-EDLLGILLES-NFK-EIE-L-HG---N--KDFGMSIEEVIEECKLFYFAGAETTSVWILWTLVLLSRYPDWQARAREEVLQVFGS--RKP-DFDGLNHLKV--V-TMILYESLRLYSPITVLARRIYEDITLG-EVSLPTGVLVSLPIILLHHDKDIWGEDANKFNPERFREGISSATK-G--QVTYFPFAWGPRICIGQNFAMLEAKMTVCMILQSFFFELSPSYTHAPQS-LVTTQPQYGAPLIFHKL--
>St_CYP72A183
PRKIEKCFRKQGLNGHPYRTLY-GDTKE-----MAKLTKQAKLK-PM-KLTD---DILTRVLPFYHYTL---NKY-------GN-NCFTWIGPEPRIFVMEPELIKEIV---MNNNIFKK-P--KP-TPLVQLL-VSGISSYEDQKWAKHRKILNTAFYAEK----LK--CMVPAMHKSCEDMMNKWEI--L--ICN-KN-K--SCELDVHPYFEDLTSDVISRTAFGSSYQEGMKIFQLQKELAELTRQA-FQS-V-YIPGW-R----FLPTRRNRRMKGIDNELKHTLRKIVNKRDRSMN---L--G-E-TQ----EDLLGILLKS-NMK-EIQ-Q-NG------SKFGMTTDEVIEECKVFYFAGQETSSNLLVWTMVLLSVHQNWQTRAREEVQQVFHN--NNP-DFEGLNRLKIKQV-TMILNEVLRLYPPAPYFLRKANQETKLG-KMNIPPEVILMIPTIFIHHNEELWGDDVKEFKPDRFFQGIAKATK-D--KLCFLPFSWGPRICIGNNFAMMETKIALAMILQRFEFELSPSYTHAPTY-VVTLQPQCGAHLILKKL--
>St_CYP72A208a
PKMIEKKLKKEGIHGLPYQFLF-GNLKE-----MTRMSREAKKT-PL--VNH---DIVPWVNPFILHLS---KTY-------ER-LFVMWAGPTPRIVVSDPKLIKEVV---NRHNEFQK-P--QA-NAFIDMF-VTGLASYNGQKWDHHRKILNPAFHIEK----IK--RLYPAFCDCCDEMINRWEE--L--V-S-KS-G--SCELDVADEFLNVGGDVISKAAFGSNIEEGRTIFILQKEQCDLILAS-PFT-L-FFPLL-R----FFPTASNRRARYIYKKVLSLINGIIEKKKDTMR---R--G---VS--QSDDILGLLLKG----------------------GLSTTEIIEECKEFYLAGQDTTTALLSWTLVALSMHPEWQDKARNEVFQVLGK--NKP-KFEDLNQLKI--M-NMIFQEVLRLYPAL-TLMRSTVKNTKLG-DMTIPAGVQIFVPIYIAHRDPQVWGDDALIFNPNRFSEGVSKAAK----EPLYFPFGWGPRMCIGNNFGMAEAKLVLSQILQRFWFKLSPSYVHAPQA-ILVMKPQYGAQIILNKL--
>St_CYP72A193
PRPLEKCLRELGFRGNSYRLLV-GDMNE-----VVKMDEEAKSK-PI-KFSH---DIVPRLMPFIHKTI---IDY-------GK-NSFIWLGPNPAMLIMEPEHIREIL---SKSNIFQK-P--P--PALTKLL-AEGILSYEADKWAKHRRIINPAFHLDK----LK--HMVPSFHLTTCEMLSKWEK--I--V-S-TE-G---SEVDVWPYLQTLTSDAISRTAFGSSYEEGRKIHELQQELAKIIVKE-TEA-S-YI----R----FLPTKEKRRMNRLHQEVRSLVLRIINKRMNEIE---A--G-E-TS--NSDDLLGILLES-NLK-EIQ-E-HG---N--KKFGMSIDEVIEECKLFYLAGQETTSALLVWSMILLSKHSDWQARAREEVLQVFGN--NIP-DYDKLSQLKV--V-TMIMQEVLRLYPPIFLMGREVHKETKLG-NLSIPSGVQLLLPTILLHHDQEIWGEDVKEFNPERFSEGVNRATK-G--KFAYFPFSWGPRNCIGQNFAMLEAKMALAMILQQFAFEVSPSYAHVPYS-VFTLLPQYGAQLILNKL--
>St_CYP72A194a
PKKLEKCLRQQGFKGNSYKFLF-GDVKE-----MMKMGKEALSK-PI-DFSH--DMIWPRVMPFFHKTI---NNY-------GK-NCFAWYGPRPAVVIVDPELIREVL---TKNYIYQK-P--PG-NPLTRLA-ANGLAGYEADKWAKHRRIVNPAFHLDK----LKVQHMLPAFQLTSSELLKKWKE--I--I-S-KE-G---SEIDVWPYLQTLTSDAISRTAFGSSYEEGKKIFELQKEQMGLLLQV-ARS-L-YIPGW-R----FVPTKTNRRMKQIFNEVGALILGIIKKRIKMIE---D--G-E-IH----DDLLSILLTS-NLQ-EIQ-Q-HG---H--KKFGMSIDEVIEECKLFYLAGQETTSALLVWTMILLSKYPIWQERAREEVLQVFES--DEF-DYDKLNHLKV--V-TMILNEVLRLYPSGYFINRVVTKDTKLG-NVCLPSGVQLLLGTILLHHDTEIWGDDAMEFNPERFSDGVAKATK-G--QLVFFPFSWGPRICIGQNFAMLEAKMAIAMILKHYSFELSPSYAHAPHP--LLLQPQYGAHLILYKL--
>St_CYP72A188
PKTVENELRQQGIYGRPYRFLF-GNLKE-----MIEMNKIAKSK-PM-PLHH---DFTPRLNPLFYELA---TTY-------KK-LYLFWLGPIPRLTILDPKLIKEVL--SNKSGEFRK-P--NI-SAFLKLF-VTGLGTYDGEKWAKHRKILNPAFHMEK----LK--VMLGLFVNCTDDMISRWDK--L--TGS-TG-G--SCEVDISQEFHNLTGDMLSKAAFGSNFEEGKLVFSLLREQCELIFTA-KLA-I-NVFPWLR----FVPTKTNRRRLYIYNTVRSSLKAIIEKREKEVQ---S--G-K-SH--N-EDLLGLLMKS-NQE-EQQ-G-NK---N--SNKGMSTEDMIEECNSFYFAGQETTATLLTWTAIVLTMHPDWQEKARKEVLEVIGK--DEP-KFDQLNHLKI--V-TMILHEVLRLYPSG-SLVRETNKKTKLG-EYTIPAGAQLLVPLQTIHRDTEAWGEDALIFNPERFSEGVSKASK----DLMYFPFGWGSRICLGMNVSMIQGKLVLAKILQNYSFELSPSYAHGPTMPALVLQPQYGAPMILRKL--
>St_CYP72A189
PRKLEKCLRKQGLKGNSYKLIY-GDIKE-----LSKSIEDAKSK-PL-NASD--DDLTPRILPYFVQTI---KKY-------GK-NCFIWVGPKPLVIVGDPEVIRDVF---NKHALYQK-P--KY-PPQTKLL-AKGILSYEDDKWAKHRRILNPAFHMEK----IK--DMLHTVHLSCSEMVSQWEE--A--V-S-MK-E-SSTELDIWPYLQRLTSDVISRTAFGSNYEEGRKIFELQKEQAKHVIEV-SRT-L-YILGWRR----FLPTKRNRRMKEIEREVQATIRGIIDKRVKGMK---A--G-E-AN--T-DDLLGILLES-NFK-EIE-Q-HG---N--KNFGMTIKDVIEECKLFFFAGQETTSVWLVWTMILLSRHPDWQVRAREEVLQLFGD--GMP-EFDGLNRLKV--V-TMILHESLRLYPPTAALGRRITTKMKLG-KLNLPEGVMLSLPTILVHHDKEIWGEDATKFKPEKFSEGISKATK-G--QMTFFPFGAGPRICIGLNFAMIEAKMAMAMILQRFAFELSPSYTHAPQS-VITMQPKYGAPLMLHKL--
>St_CYP72A190
PRKLEKCLRQQGLKGNSYKLIY-GDIKE-----LSKSIEDAESK-PL-NVSD--DDLTPRILPYFVQTI---KKY-------GK-NCFIWIGPKPLVIVGDPEVIRDVF---NKHALYQK-P--KS-TPLTKLL-AQGIVSYEEDKWAKHRKILNPAFHMEK----IK--DMLQAVLLSCSEMVNQWEE--A--V-S-MK-E-SSTELDIWPYLQRLTSDVISRTAFGSNYEEGRKIFELQKEQAEHVIEV-SRT-L-YIPGW-R----FLPTKRNRRMKEIEREVQATIRGIIDKRVKGMK---A--G-E-AN--T-DDLLGILLES-NFK-EIE-Q-HG---N--KNFGMTIKEVIEECKLFYFAGQETTSVWLVWTMILLSRHPDWQVRAREEVLQVFGD--GMP-GFDGLNRLKV--V-TMILHESLRLYPPVSALGRRITTKTKLG-ELNLPAGVMLSLPTILVHHDKEIWGEDATEFKPERFSEGISKATK-G--QMTFFPFGAGPRICIGLNFAMIEAKMTMAMILQRFAFELSPSYTHAPQS-VITMQPKYGAPLVLHRL--
>St_CYP72A187
PKKMEKRLKLEGFKGSSYKFLL-GDMKE-----MNSMVEEAKSK-PI-NFTN---DYISRVFPHFNKFM---MQY-------GK-NCYIWLGPKPTMLISEPEFIREIL---SKSYIYQK-I--QG-NPITKLL-AQGLASYETEKWAKHRRIINPAFHLDK----LK--HMLPSFYLSCCDMINKWDN--I--V-S-SK-G---SEVDVWPFLQTLTSDAISRTAFGSNYEEGRQIFELQKEQADLIIQA-ARW-I-YIPGW-R----FVPTKRNKRIKQIANEVRSLVLGIINNRIKEMK---E--G-E-AT--K-DDLLGILLES-NFK-EIQ-I-HH--EN--KNFGMTIDEVIEECKLFYFAGQETTSVLLVWTLILLSKHLDWQERARQEVHQVFGS--NKP-DYDMLNQLKV--V-TMIFNEVLRLYPPGAMIGRRVQKETKLG-NLSLPAGMLLLLPTIYLQHDNEIWGDDAKEFNPKRFSEGVNKATK-G--KFAYFPFSWGPRICIGQNFAMLEAKMALAMILQHYALELSPSYSHAPHT-IITLQPQHGAPLILRKL--
>St_CYP72A29
PKMIEIKLKKEGIHGEPYKLLF-GNFKE-----MMKMSKEAKKQ-PL--LNH---DIIPWVNPFLLRLS---NTY-------KK-IFVVWYGPTPRVTVTDPKLIREVL---NRYNEFHK-P--EA-NAFIHLF-VSGLGSYNGEKWDTHRKILNPAFHVER----LK--RMFPAISVCCDEMINRWDK--L--V-S-KE-G--SCELDVTDEFLNLSGDVISRAAFGSNIEEGRSIFLLQKEQCELIFAS-PFT-L-FFPSL-R----FLPTASNRKAKYIHKKVISLIRGIIEKREDAVR---R--G---VS--ENDDILGLLLKA-RNE-ENA---AG---R--GSVSLSTDDVIEECKQFYFAGQDTATALLSWTLVVLSMHPEWQDKARNEVFQVIGK--NKP-QFDDLNQLKL--M-NMIFQEVLRLYPAI-FLIRGTSKDTQLG-DMTIPPGVQVCVPTHLVHRDPQVWGDDALMFNPERFSEGVTKAAK----EQLYFPFGWGARMCIGLNFGMLEAKLIFAQILQHFWFELSPSYTHSPQL-ILVMKPQYGAQIILHKL--
>St_CYP72A51
PKYLEKQLRQEGFKGNSYKFLF-GDMKE-----MSKMGEEALSK-PV-NFSH--DMIWPRVNPFIHKII---TNY-------GK-NSFVWFGPKPAVVIMDPEVIKEVM---MKNYVFQK-P--GG-NPLTKLL-ATGIADYEADKWAVHRRLLNPAFHLDKKLKNMQ--HMLPAFKLTASEMLGKWEK--I--V-S-RD-G---SEIDVLSYLQTLTSDAISRTAFGSSYEEGIKIFELQKEQIQLILQV-SRT-V-YIPGW-R----FLPTKRNKRMKQIFNEVRTLIFEIINKRMRMIE---A--G-E-SH----DDLLGILLSS-NLK-EIQ-Q-HG---N--KKFSMSIDEVIEECKLFYFAGQETTSTLLVWTMILLSQHPNWQDRAREEVLQVFGS--NEV-DYDKLNQLKV--V-TMILNEVLRLYPAGYMMTRMVQTKTNLG-NLCLPGGVQLLLPTILLQHDTEIWGDDAMEFNPERFSDGILKATK-G--QLVFFPFGWGPRICIGQNFAMLEAKMAMAMILKHYAFELSSSYSHAPHP--LMLQPQYGAPLILYKL--
>Gm_CYP72A61
PKRIERRLKEQGIQGNSYRPLI-GDIRD-----MVKMIKEAKSK-PM-DPHS--NDIAPRVLPYVVHTI---AKY-------GK-SSFMWLGPTPRVFILDPDKFKEMA---TKVYDFQK-P--DT-SPLFKLL-ASGFANYDGDKWAKHRKIVSPAFNVEK----MK--LLVPIFCQSCDDLISKWES--L--LSS-SN-G--SCELDVWPFVQNVSSDVLARAGFGSSYQEGKKIFELQREMIQLTMTL-FKF-A-FIPGY-R----FLPTHTNRRMKAIDKEIRESLMVIINRRLKAIK---A--G-E-PT--N-NDLLGILLES-NYK-ESE---KS------SGGGMSLREVVEEVKLFYLAGQEANAELLVWTLLLLSRHPDWQEKAREEVFQVFGN--EKP-DYERIGQLKI--V-SMILQESLRLYPPVVMFARYLRKDTKLG-ELTIPAGVELVVPVSMLHQDKEFWGDDAGEFNPERFSEGVSKATK-G--KLSYLPFGWGPRLCIGQNFGLLEAKVAVSMILQRFSLHFSPSYAHAPSF-IITLQPERGAHLILRKL--
>Gm_CYP72A69
PKRLEKILREQGLRGSPYRFKV-GDTKE-----TLKMQMQAMSK-PM-NLFS--NDIGPRVSPYDHYIV---NKH-------GK-NSFIWNGQTPRVTLTDPELIKDVF---NKIYDFGK-P--NM-GPNIRSL-IPGLAMHEGEKWSKHRKIINPAFNLEK----LK--NMLPLFIQCCDDLISKWEE--M--L-S-SD-G--SSEIDVWPFVKNLTADVISRTAFGSSYLEGRRIFQLLKEKIELTLK---------MRGQ-R----LVP----KRMKEIDRDIKASLMDIINKRDKALK---A--G-E-AT--K-NNLLDILLES-NHK-EIE-E-HG--NN--KNVGMNIEEVIEECKLFYFAGQDTTSVLLVWTMILLSRYPDWQARAREEVSQVFGN--QKP-TFDGLNQLKI--V-TMILYEVLRLYPPGVGVPRKVIKDVKLG-NLSFPAGVEIFISTILVHHDSELWGDDAKEFKPERFSEGVLKATN-G--RFSFFPFGGGPRICIAQNFALLEAKIALSMILQCFSFELSPTYTHAPTM-VMTIQPQYGAPVILHKV--
>Gm_CYP72A120
PKRLERALRAQGLQGNPYSLLI-GDTKE----MYTVLMQAARSQQSTSSFLSKDKDAAPHITTFNHHIV---NKF-------GK-NSFFWEGTKPKVVITDPEQIKEVF---NKIQDFEK-P--KL-SPIVKLL-GSGLANLEGEKWRTHRKIINPAFHLEK----LK--VMLPIFLECCDDMVSKWER--L--LSS-ND----KSEIDVWPFLQNLTCDIISRTAFGSSYEDGKRIFELLKEQTGLMMKL-QNA---YIPGW-W----LLPTTTNKRMKKIDTEIRALLKGVINKRENAMK---A--G-E-VL--N-NDLLGMLLES-NRM-EIQ-D-HG--KN--NIIAMTSLEVIEECNAFYIAGQETTSVLLVWTMVLLSRYPHWQERAREEVLHVFGN--QKP-DYNGLSHLKI--V-TMILYEVLRLYPPLIYFARAIKNDVKLG-NLSLPAGVQVSLPILLIHQDRDIWGDDATEFNPERFAEGVAKATK-G--QVVFFPFGWGPRVCLGQNFALLEAKLVLSLLLQRFSFELSPTYAHAPVT-VLTLNPKFGAHIILHKL--
>Gm_CYP72A148
PKKLERALRAQGLQGNPYRLLV-GDNRE----KFRILMNASKSQQSTSSLSD-DKNVAPHIVTFNHHIV---NKF-------GK-NSFLWEGTTPKVIITDPEQIKEVF---NKIQDFEK-P--KL-SPLINLL-GNGLTNLQGEKWRIHRKIIDPAFHFEK----LK--VMLPTFFKCCDEMVSKWEG-ML----S-SD-N--KCEIDVWPFLQNLTCDIISRTAFGSSYEEGKRIFELLKEQAGLIMK--LRN-V-YIPGW-W----LLPTTTHRRMKEIDTDIRASLKGIINKREKAMK---A--G-E-VL--H-HDLLGMLLES-NRM-EIH-E-HG--NN--KTVAMTSQEVIEECNAFYIAGQEATSTLLVWTMILLSRYSDWQAHAREEVLHVFGN--QKP-DYDGLSHLKI--V-TMILYEVLRLYPPAVYFNRAIKNDVELG-KMSLPKGVQVSLPILLIHQDHDIWGDDATEFKPERFADGVAKATK-G--QVSFFPFGRGPRVCIGQNFALLEAKMVLSLLLQKFSFELSPAYAHAPTI-GFTLNPKFGAHIILHKL--
>Gm_CYP72A151
PKRLERLLREQGLQGNSYTLFV-GDLKE-----FGKMRNEALSK-PM-NLFS--HDIAPRVLSFIQHTV---NKH-------GK-NSFIWFGPIPRVTLTDPEQIKDVL---NKIYDFGK-P--DM-NPHVRLL-APGLVSHEGEKWSKHRKIINPAFNLEK----LK--NMLPLFIKCCDDLISKWEG--M--L-S-SD-G--TSETGIWPFFQNLASDVISRTAFGSSYEEGRRIFQLLKEQTELTIQT-FLK-V-NIPGW-R----FVPTTTHRRMKEINKDIEASLMDMINKRETALK---A--G-E-AT--K-NNLLDILLES-NHK-EIQ-E-QG---N--KNVGMNLEEVIEECKLFYFAGQETTSVLLVWTMILLSMYPDWQTRAREEVLQVFGN--RKP-NFEGLNHLKI--V-TMILNEVLRLYPPVVGLARKVNEDVKLG-NLSLPAGVQISLPIVLVHHDCELWGDDAKEFKPERFSEGLLKATN-G--RVSFFAFGGGPRICIGQNFSFLEAKIALSMILQRFSFELSPTYTHAPTS-VITLQPQHGAHLILHKVEI
>Gm_CYP72A126
PKRLERLLREQGLQGNPYTLLV-GDSME-----VIKIRKEALSK-PI-TLFS--HDIVPRVSSYAQHTL---NKH-------GK-NSFIWFGPIPRVTLTDPELIKEVL---NKIYDFGK-L--KL-NPHVKLL-VPGLARLEREKWSKHRKIINPAFNLDK----LK--NMLPLFIKCCDDLISKWEG--M--L-S-SD-G--SSEINVWPFLQNLASDAISRTAFGSSYEEGRRIFQLLKEQTELTMKI-ILK-V-YIPGW-R----FVPTTTHRRIKEIDRVIKALLMDMINKREKALK---A--D-E-AT--K-NNLLDILLES-NHK-EIQ-E-HK--NN--KNVGLNLEEVIQECKLFYFAGQETTSVLLVWTMILLSRYPDWQTRAREEVLKVFGN--QKP-NFDGLSHLKI--V-TMILYEVLRLYPPAIGLVRKVNKDVKLG-NLSLPAGVQISLPIVLVHHDCELWGDDAKEFKPERFSEGLLKATN-G--RFSFFAFGGGPRICIGQNFSFLEAKIALSMILQRFLFGLSPTYTHAPTT-VITLQPQYGAHLILRKVEI
>Gm_CYP72A127
PKRLERLLREQGLQGNPYRILV-GDLKE-----IVKLQMEARSK-PM-NLSH---DIVPRVFAHLHQSV---LKH-------GK-NSFIWFGPKPRVTLTDPELIKDVL---NKISDFRK-P--EA-NPLAKLL-ATGLVNYDGEKWNKHRRLINPAFSLEK----LK--IMLPIFFKSCNDLIIKWEG--M--L-S-YD-G--SCEMDVWPFLQNLASDVIARTAFGSSFEEGKRIFQLQKELAELTMKV-IMK-V-YIPGW-R----FVPTATNRRMKEIDRYIKASLTDMIKKREKAPK---T--G-E-AT--R-DDLLGILLES-NHK-EIQ-E-HR--NN--ENVGMNLNDVIEECKLFYFAGQETTSVLLVWTMVLLSRYPDWQSRAREEVLQVFGK--QAP-NFDGLSHLKI--V-TMILYEVLRLYPPGIGLTRSVHRDMKLG-NLTLPAGVQVSLPIIMVHHDRELWGDDAKEFNPERFSEGVSKATN-G--RVSFFPFGWGPRICIGQNFSLLEAKMALSMILQHFSFELSPAYTHAPFT-VITLQPQYGAHVILRKVE-
>Gm_CYP72A128
PKRLERLLREQGLQGNPYRLLV-GDLKE-----IMNMQKEVTSK-PM-NLSH---DIVPRVFSFLQHTL---NTH-------GK-NSFIWFGRKPRVIITEPELIKDVL---NKMHDFPK-P--DT-SPLVKLL-ATGLLNHEGEKWNKHRRIISPAFNLEK----LK--NMLPIFYKSCNDLIIKWEE--M--L-S-SD-G--SCEIDVWPFLQNLSSDAIARTAFGSSYEEGRKIFQLLKEQAELAMKA-IMK-L-YIPGW-------------RRMKEIDREIKASLTDMISNREKALK---A--G-E-AT--E-NDLLGILLES-NHK-ETE-E-HG--NS--KNVGMSLEDVIEECKLFYFAGQETTSALLVWTMVLLSRYPDWQARAREEVLQ-YGK--QKP-NFDGLSHLKI--V-SMILNEVLRLYPPAVGLNRNVDRDMKLG-NLSLPAGVQVSLPTTMVHHDRELWGDDVNEFKPERFSEGVLKATN-G--RVSFFPFGWGPRICIGQNFSLLEAKMALSTILQHFSFELSPAYAHAPVT-VFTLQPQYGAHVILRKVEI
>Gm_CYP72A135
PKRLEKLLREQGLQGNPYTLFV-GDSKE-----FLKMRKEALSK-PM-NLSD---DIIPRVSSYEQHSV---NKH-------GK-NSFIWLGPIPRVTILDPEQIKDVF---NKIYDFPK-P--NM-NPLVKLL-ATGLAGYEGEKWSKHRRIINPAFNLEK----LK--IMLPLFFKSCNDLVSKWEG--M--L-S-SE-G--SCEMDAWPFLQNLASDVIARSAFGSSYEEGRRIFQLQREQAELLIKV-LLK-I-QIPGW------FLPTNTHRRMKEIDRDIKASLKDMINKREKALK---A--G-E-AT--K-NDLLGILLES-NHK-EIQ-E-HGNRNN--KNVGMSLEEVIEECKLFYFAGQETTSVLLVWTMVLLSRYPDWQARAREEVFQVFGY--QKP-DFDGLSRLKI--V-TMILYEVLRLYPPVAGMTRSIEKDVKLG-TLTLPAGVHVLLPTILIHHDRKFWGEDAKQFNPERFSEGVLKATN-G--RVSFFPFGWGPRICIGQNFSLLEAKMALSMILQHFSFELSPAYAHAPTA-LITIQPQYGAHIILRKVTI
>Gm_CYP72A136
PKRLEKLLREQGFRGNPYTLFF-GDSKE-----FLKMRKEAVSK-PM-TLSD---DIVPRVSAYVQHSV---NKH-------GK-NSFIWFGPMPRVTILDPEQIKDVF---NKNYDFPK-P--NL-NPLVKLL-ATGLAGYEGEKWSKHRRIINPAFNLEK----LK--IMLPLFLQSCNDLVSKWEG--M--L-S-SE-G--SCEMDAWPFLQNLTSDVIARSAFGSSYEEGRRIFQLQREQTEHLMKV-ILK-I-QIPGW-R----FLPTKTHRRMKEIDREIKASLKNMINKREKALK---S--G-E-AT--K-NDLLGILLES-NHK-EIQ-E-HGNRNS--KNVGMSLEDVIEECKLFYFAGQETTSVLLVWTMVLLSRYPDWQARAREEAFQVFGY--QKP-DFDGLSRLKI--V-TMILYEVLRLYPPLIGMNRLVEKDVKLG-NLTLPAGVQVFLPTVLIHHDSELWGEDAKQFNPERFSEGVLKATN-G--RVSFFPFGWGPRICIGQNFSLLEAKMALSMILQNFLFELSPAYAHAPTM-SITTQPQYGAHIILRKVPI
>Gm_CYP72A141
PKRFERLLRAQGFHGDPYSLSH-HNSNQ-----TLLQQHQLNSQ-PF-PLSD---DVAPRVSSLLHHTI---DKY-------GK-KSFFWEGRTPKVIITDPNQLKEVF---NNIHDFQK-P--KF-SDNVKFL-FAGLLNYEGDKWAKHRRIMNPAFHSEK----LK--NMLPAFSQSCHDMISMWKG--M--L-S-SD-G--KCEIDIWPFLQNLTRDVISQTAFGSSYAEGEKFFRNLRMQGYLLMAG-KYK---NIPIL-R----HLRTTTTKRMEAIEREIRDSIEGIIKKREKAME---N--G-E-TS--N-EDLLSILLES-NHK-EIQ-G-HG--NS--RAVGMTKQEVIEECKLFYLAGQETTSSLLVWTMVLLARYPEWQARARDEVFQVFGN--QNP-NIDGLSKLKI--V-TMILYEVLRLYPPTTFFSRAPQKDVKLG-NLSLPAGIRITMPILFIHHDGDIWGDDAKEFKPERFSEGIAKATK-G--QISFYPFGWGPRICIGQNFALMEAKIVLSLLLQHFSFELSPVYEHAPTV-VLSLQPKRGAHIVLHKL--
>Gm_CYP72A142
PKRAERYLRRQGLKGNSYTLFF-GDIKA-----ISTLIQKAKSK-PI-DIND---DVTPRLVPFQHQLI---RNY-------GK-NSFFWYGPKPVVHIMDPEAIREVL---NLINDFPK-P--TL-TPLSKFL-ITGLVDLDGDKWSKHRKIINPAFNLAK----LK--LVLPAMYHSCNQMMNEWKM--L--V-S-KK-E--SCMVDVWPFLNSLTGDVISRTAFGSCYEEGKIVFQLQKEQAELTAKV-FQS-V-YIPGW-R----FVPTKLNKRMKEIDFEIRNVLSGIIQKQEAAMK---T--C-K-AP--N-DNLLGLLLES-NQK-EIE-D-RG--HR--KDVGMNTDDVINECKLFYFAGQETTSVLLNWTMVLLSRFPNWQTLAREEVIGIFGT--KEP-DYDGLNRLKV--V-TMILYEVLRLYPPVTAITRVVRKEARVG-NLTLPAGALATIPIVLVHHDSELWGSDAKEFKPERFSEGILKATN-G--QVSFLPFAWGPRICIGQNFALLEAKMALCLILQNFSFELSASYTHAPFT-VITAQPQFGTPIIFHKL--
>Cro_CYP72A1
PKRIEKRLRQQGFRGNPYRFLV-GDVKE-----SGKMHQEALSK-PM-EFNN---DIVPRLMPHINHTI---NTY-------GG-NSFTWMGRIPRIHVMEPELIKEVL---THSSKYQKNF--DVHNPLVKFL-LTGVGSFEGAKWSKHRRIISPAFTLEK----LK--SMLPAFAICYHDMLTKWEK--I----AEKQ-G--SHEIDIFPTFDVLTSDVISKVAFGSTYEEGGKIFRLLKELMDLTIDC-MRD-V-YIPGW-S----YLPTKRNKRMKEINKEITDMLRFIINKRMKALK---A--G-E-PG--E-DDLLGVLLES-NIQ-EIQ-K-QG--NK--KDGGMSINDVIEECKLFYFAGQETTGVLLTWTTILLSKHPEWQERAREEVLQAFGK--NKP-EFERLNHLKY--V-SMILYEVLRLYPPVIDLTKIVHEDTKLG-PYTIPAGTQVMLPTVMLHREKSIWGEDATEFNPMRFADGVANATK-N--NVTYLPFSWGPRVCLGQNFALLQAKLGLAMILQRFTFDVAPSYVHAPFT-ILTVQPQFGSHVIYKKL--
>Cro_CYP72A224
PKKLEKCLREQGFKGNPYRLFL-GDQYD-----SGKLIRQALTK-PI-GVEE---DVKKRIVPHILKTV---GTH-------GK-KSFMWVGRIPRVNITDPELIKEVL---TKYYKFQKNH--HDLDTITKLL-LTGIGSLEGDPWAKRRKIINAAFHFEK----LK--LMLPAFYLSCRDMVTKWDN-KV------PEGG--SAEVDVWHDIETLTGDVISRTLFGSNFEEGRRIFELMKELTALTIDV-IRS-V-YIPGQ-R----FLPTKRNNRMRAIDKEVRVRITEIINKKMKVMK---S--G-EAAS--AADDFLGILLEC-NLN-EIK-E-QG--NN--KSAGMTIGEIIGECKLFYFAGQDTTSTLLVWTMVLLSRFPEWQTRAREEVFQVFGN--KTP-DYDGISHLKV--I-TMILYEVLRLYTPVAELTKVAHEATQLG-KYFIPAGVQLMMPQILLHHDPEIWGEDVMEFKPERFAEGVLKATK-S--QGSFFPFSLGPRMCIGQNFALLEAKMAMSLILRRFSFELSPSYVHAPFT-LITMQPQYGAHLILHKL--
>Cro_CYP72A225
PKKLEKRLRQLGLKGNSYRLLI-GDLGE-----TSQMDKEAKSK-PI-NFTN---HIIPRIMPFLHKII---QSH-------GK-NPFIWQGPNPAVIITDPELIKEVL---TKNYTYQK-P--PS-DDLGKLI-SQGVAAYDKDKWAKHRRLLNPAFHIEK----LK--HMLPAFHLSCSEMLKKWEK--LASA-S-AE-G--SFELDVWPYLQDMTSDVISRTAFGSNLEEGKNIFKLQKEILEHILQI-LQS-F-YFPGM-L----YLPTKRIRRMKKISKEVHSSVLNIIMKRVEAMK---A--G-E-PS--N-DDLLGILLDS-NFK-EIEND-NGNNSN--KNCGMSFEEVIEECKLFYFAGQETTAVLLVWTLLLLSKHPEWQMRARDEVLQIFGN--SEP-DFDALNHLKV--I-TMVINEVLRLYPPGFMMSRVIHEDTKLG-SLSLPGGISIFLPTIMLHHDEELWGDDAKEFKPERFSEGISKATK-G--QFIYFPFSGGPRICIGNNFAMLEAKMALALILQRFTFEISPSYTHAPHT-LVTLQPQYGAQLILYKR--
>Cro_CYP72A267
PKKLEKLLRKQGLNGNSYRFLF-GDMKD-----MNSMLKLSCSK-PI-NLSD---EIISRVVPHFQETV---KKY-------GK-DSFFWLGPKPTVLIMNHDLIKEVT---LKYVTYEK-P--HS-NPLTRLL-AQGIVSLEGDKWAKHRKIINPAFHQEK----LK--HMIPAFYASASDMLSKWED--I--V-C-SK-G-LSEELDIWPYLQTLTSDAISRTAFGSNYEEGRRIFELQREQAQHFMVA-VRK-V-YVPGW-R----FMPTKRNRRMKEIAKTVDNSICHIIEARMKARK---A--G-E-NS--E-DDLLSILLES-NSK-EID-Q-HG---S--KDFGMSIQEVIDECKLFYFAGQETTSVLLVWTMILLSKHREWQDRARKEVLNLFGT--NEP-DFDGLNHLKI--V-TMILNEVLRLYPPLSSISRRTAEEVKLG-NLTLPAGVMVTLPIMLIHYDSTLWGDDVKEFNPKRFAEGVSHATK-G--QVTFFPFGWGPRICVGQNFAMLEAKLVMAMILQRFSFELSPSYAHAPTS-IVTLQPQHGAHLILRKL--
>Cro_CYP72A268
PKKLEKHLKRQGLNGNSYKFLF-GDMKE-----MRDMFIEASSK-PL-SFSD---DIVSKVFPHFQETI---KKH-------GE-NSFFWAGPKPSVLIMDPDLIKEVT---VKYLSYTK-L--HS-NPLIQLL-AKGLVRYEGNKWAKHRKIINPAFHQDK----LK--LMTPAFHTSANEVLVKWEE--I--V-S-TK-G--SSELDVWPSLQTLTRYAISRTAFGFDYEEGRKIFELQSEQARHFMNA-LWT-V-YIPGW-R----FVPTKSNRRMKEIAKYVDSSLLSIVDARMKAIK---A--G-K-AK--E-DDLLNLFLKS-SSK-EID-L-GG---S--KDYGFSMEDVIEECKLFYFAGQETIAALLVWTMITLSRHQEWQNRAREEVLNLFGT--NEP-DFDGLNQLKI--V-PMILYEVLRLYPPISLLNRETVEEIKLG-NITLPAGVQVDLPLMLLNYDSKLWGDDVNEFNPERFAGGTAAGTK-G--KVVFFPFGWGPRYCLGQNFAMLEAKLVLVMILQRFSFELSPTYTHSPAP-IVTLQPQHGAHLILHKL--
>Cro_CYP72A269
PRKIEKFLRSQGLNGNSYKPFL-GDLNE-----LGMMLGEAYSK-PI-NLSD---DIVPRVIPFFIKTF---KEY-------GH-NSFMWLGPKPAVFILEPELVKEVM---VKYTIFQK-P--HS-NALTKLL-AEGLVSYEGHKWTKHRKIITPAFHVEK----LK--HMLPAFHLSASEMLNKWEE--I--I-S-AE-G--SGELDTWPHLQNLSSDAISRTAFGSSYEEGKKIFELQREQADHVMTV-ART-ILYIPGY-R----FLPTKRNKRMKYIKRAVEDSIRDIIDKRMKAMK---A--G-E-AN--N-DDLLGILLES-NEK-EIQ-Q-YG---D--KKFGMTTKDVIEECKLFYFAGEETTSVLLVWTLVLLSKHQEWQSRAREEVLQVFGR--KEP-DFEGLNHLKT--V-TMILYETLRLYPPVVSLNRRINEDTKIG-KYSLPAGALVTLPVILLQHDSEIWGEDAKEFNPERFAEGVSNATK-G--QLAFLP----PRICIGQNFSMVEAKLALAMILQRFSFELSGSYTHAPHT-IVTMQPQHGAPLDLTQI--
>Cro_CYP72A270
PKCLEKCLRAQGLNGNPYRLLV-GDMKD-----LGKLHNEALSK-PI-NFSD---DILSRVSPFLVEII---KKY-------GN-NSFFWLGPTPSVLILDPETVKEIF---INYNRFLK-R--PG-NAVTDLL-QKGLISYEGEEWEKHRRIINPAFYKEK----LK--HMVPAFHLSVKEMLGEWEA--I--V-S-HE-G--KGELDVWPHLQRLTSDALSRTAFGSSYEEGRKIFELQREQVEHLMTL-SRS-F-FLPIF-R----FLPTKRNRRMKYIAKEVSHSIKEIIENRLKAIK---E--G-E-AN--SKHDLLGLLLES-NQK-EIQ-M-HG---H--RKFGITTKEVIEDCKLFYVAGQETTSVLLVWTLVLLARHQEWQSRAREEVLEKFGK--NQP-DFEGLNHLQI--V-TMILNETLRLYPPIIFLDRTIQEDTKIG-SLSLPSGTLVTIPIILLHYDTKIWGGDAKDFKPERFAEGVSNATK-G--QSVFLPFGGGPRMCIGQNFTMVEAKLALTMILQNFSFELSTSYSHAPHT-VFTLVPQHGAHLILRKL--
>Ep_CYP72A254
PRRLERALRAQGLRGTSYRFLT-GDLKE-----YGRANKEAWSR-PL-PLRR--HDIAAYVAPFICAAV---REH-------GK-TCFTWFGPIPKVTITDPDLARDVM--SNKFGHFEK-P--KF-PALSKLF-ADGVANYEGEKWVKHRRILNPAFHLEK----LK--LMLPAFSACCEELVSRWAQ-SL----G-PD-G--CCELDVEPELQTLTGDVISRTAFGSSYLEGRKIFQLQAEQAERLMSI-VHK-F-GIPGY-M----SLPTKNNRRMRQIKREVETILRGLIGKRMQAMK---E--G-E-PT--K-DDLLGLLLES-NMK-ETT-E-NG--QS--SSLGMTIEDVMEECKLFYFAGMETTSVLLTWTMILLSMHPEWQDRAREEVLGLFGK--NKP-GYDGLSRLKI--V-TMILYEVLRLYPPAIAFSRKTYKEMEIG-DATYPAGVILELPVLHIHHDPDIWGSDVHEFRPERFAEGIAKASR-D--RLAFFPFGWGPRICIGQNFALLEAKIALSMMLQSFEFELAPSYTHAPRT-VIMLRPMHGAQIKLRAI--
>Ep_CYP72A255
PRRLDRALRAQGLNGTRYRLFT-GDVAE-----NVRLNREARTK-PL-PLGC--HDIIPRVLPMLHNVA---KEN-------GT-VSFTWFGPTPWVMIPDPESVREVL--SNKFGHFGK-Q--QF-SRAGKLL-GNGVVNHEGEKWAKHRRILNPAFHHEK----IK--RMLPVFATCCTDVIKRWEN-SM----S-PE-G--SSEIDVWPEFQNLTGDVISRTAFGSSYQEGRRIFQLQGELAERLIQS-FQM-I-FIPGY-W----FLPTKNNRRMREINREVHKILREIIGKREKAMK---N--G-E-TN--N-DDLLGLLLES-NTR-QSN----G---N--AKLGLTTEDVIEECKLFYFAGMETTSVLLTWTLVVLSMHPEWQERAREEVLNHFGR--ARP-DFDSLNRLKI--V-TMILYEVLRLYPPVVLLSRRTYKEMELG-GIKYPAGVNLLLPTIFIHRDPNIWGKDAGKFNPERFADGISDATK-H--QTAFFPFGGGPRICIGQNFALLEAKMALCTILQRFSFELSPSYTHAPYT-VITLHPQHGAPIRLKKL--
>Lj_CYP72A152
PKRLEKLLIAQGLRGDPYKLLS-GDNSK--QMYMLKMQQEAKSK-ST-GLSK--DDAAPRIFSPIHETI---NQY-------GK-NSFFWDGTKLHVVITDPVEIKEVL---SKMNDFPK-Q--KLNNPIAKYF-MTGLASYEGEKWAKHRKIINPAFHLEN----MK--GMLPAFVESCHDMISKWKG--IMFNSS-LD-G--TCEIDVWPSLQDLSRDAISKTAFGSSYAEGTKIFELLKRLGYLILTT-QRY-T-NIPIW-W----LLPTTTNKTIKKIKRDMHNSLEGIIEKRKKAWK---N--G-E-TT--K-DDLLGTLLQA-SNI-ETQ-G-QE---NMKKTNGMTTKEVIEECRLFYLAGQETVADLLVWTMVLLAKYPEWQERAREEVLQVFGN--QIP-NFEGLTRLKV--V-TMVLNEVLRLYPPATNINRALEKDIKLG-NISLPAGVHISIPLLLVHHDHDIWGDDAKEFNPERFSEGIAKATK-G--KVCYFPFGWGPRICIGQNFVILEAKIVFSMLLQNFSFELSPTYAHVPTT-LLTLQPKHGAPIILHRL--
>Ta_CYP72A6
PRRLERALRAQGLPGTRYRFLL-GDVND-----YARQTKAASSGPPM-PPRC--HNVGPRAMPFLYSTI---QEH-------GT-PCISWFGPVPKVSITDPALVREVM-SSKLARDVEK-F--KF-PALTRLL-ADGVGNYEGDRWAKHRRILNPAFHAEK----LK--LMLPAFTACCEELVGRWER-SL----G-PD-G--SWEVDVCPELQSLTGDVISQTAFGSSYLEGRRIFQLQTEQIGRFMAA-ISK-I-MIPGY-M----SFPTKNNRRMHQINNEIESILRGIIAKRMQAIQ---E--G-E-RT--K-DDLLGLLLES-NMT-DTD-E-NG---Q--STLGMSSDEVMEECKLFYFAGMETTSILLTWTMIVLSMHPEWQDRAREEVLGLFGK--HKL-EYEGVNRLKI--V-TMILYEVLRLYPPATVFTRKTYKKIEIG-GITYPAGVMFEMPVLYIHHDTDIWGEDVHQFNPDRFAKGISKASK-D--PGAFFPFGWGPRICIGQNFALLEAKMALCMILQRFEFELAPSYTHTPHS-VMMLRPMHGAPIRLHTI--
>Np_CYP72A2
PKMIEKKLKKEGIYGYPYKLLF-GNLKE-----IMKMSKEAKKQ-PL--LTH---DIIPWVNPFLQHVA---NTY-------KK-IFVLWYGPTPRVTVTDPKLIRELL---NRYTEFHK-P--EA-NAFIHLF-VTGLASYDGEKWDTHRKLLNPAFHVEK----LK--RMFPAFAMCCDEMLNRWEE--S--V-G-KT-G--SCELDVLNEFLNLGGDVISRAAFGSNIAEGRSIFLLQKEQCELILAS-PFT-L-FFPSL-R----FLPTASNRKAKYIHKKVISLIRGIIEKREDAVR---R--G-I-SD--N-DDILGLLLKARNAD-NKS-----------RAGGLTTEDVIEECKEFYFAGQDTTTALLSWTMVVLSMHPEWQDKARNEVFQVIGK--NKP-KFDDLNQLKL--M-NMIFQEVLRLYPAI-FLIRSTSKSTKLG-DMTIPAGVQVCVPTHLVHRDPEVWGDDALLFNPERFSEGVSKAAK----EQMYFPFGWGPRMCIGMNFGMLEAKLILSQILQRFWFELSPSYTHAPLL-TLIMRPQYGAQIIVHKL--
>Br_CYP72A262
PKMLESYLRKQGLVGTRYTPLV-GDVRR-----TFSMLKEARSR-PM-KPTD---DLISLVMPYSFQML---NTY-------GN-TFFTWLGPVPSITIMNPQLIKEVY---NKVYDFPK-T--HT-FPLLALI-TDGLANADGDKWAKHRRIINPAFHFEK----IK--NMVPTFHQCCREVVCEWEK--L--V-S-DK-G-SSCEVDVWPWIVNLTGDVISRTAFGSSYKEGQRIFILQEELAKLIMQA-LGK-N-YIPGY-R----HIPTRNATRIKTIVREIQVILKGIISKRDEARK---A--G-E-TP--S-DDLLDLLLVS-NSG-ET------------KGNGLTTEEIIEDCKLFYFAGQETTSVLLTWTMVLLSQHQDWQACVREEVMQVFGD--RDP-DLEGIKQLKV--M-TMLLYEVLRLYPPVIQMNRAIHKEIKLG-DMAIPAGVQVNIPVLLIHRDTKLWGDDAAEFKPERFKDGVSKATN-N--QVCFLPFGWGPRICIGQNFALLEAKMALALIVQRFSFELSPSYVHAPYT-VITIHPQFGAHLILNKL--
>Br_CYP72A264
PKMLESYLRRQGLSGTPYTPLV-GDLKR-----NSSMMMDARSK-PI-KLTD---DISPRVVPFPFEML---KSH-------GR-TFFTWIGTTPTTTIMDPEQIKEVF---NKVYDFQK-P--RT-SPLDSVI-AKGLTSYDGEKWAKHRRIINPAFHLEK----IK--NMVPAFHQSCSEVIGKWEK--L--V-T-DK-G-SSCEVDVWPGIVNMNADVISRTAFGSSYKEGQRIFELQAELAQLIIQT-FVK-S-YIPGY-I----YLPTKDNRRIKAGSREIQVILRGIINKRLRARE---A--G-E-AP--S-DDLLGILLES-NSG-QAK----G--------NEMSIEDVMEECKLFYFAGQETTSVLLVWIMIMLSQHQDWQARAREEVKQVFGD--KEP-ATEGLNQLKV--M-TMILYEVLRLYPPAVQLTRAIHKEMKLG-DLTLPGGVQINLPILLVHRDTQLWGNDAAEFKPERFKDGVSKATK-G--QVSFFPFAWGPRICIGQNFALMEIKMALALILKKFSFELSPSYVHAPYT-VITMHPQFGAHLILNKI--
>Br_CYP72A272
PKMLESYLRRQGIPGTPYTPLV-GDLKK-----MSSMLTEARSK-PI-KLTD---DVTPRVVPYPFHML---KTH-------GR-TYYTWFGPIPTITIMDPEQIKEVF---NNVYDFPK-P--HT-FPLVRFI-ATGLASYDGDKWAKHRRIINPAFHLEK----IK--NMVPAFHQSCSEVVGKWDK--L--V-L-DR-G-LSCEVDVWPWLVSMTADVISRTAFGSSYKEGQRIFELQAELSELIIQD-FRK-A-FIPGY-S----YLPTKDNRRMKAAAREIQVILRGIVNKRLLARE---A----------S-DDLLGILLES-NLG-QDE----G--------NGMSTEDVIEECKLFYFAGQETTSVLLVWTMVMLSQHQDWQARAREEVKQVFGD--KKP-DAEGLNQLKV--M-TMILYEVLRLYPPVAQLIRAVHKEMKVG-DLTLPGGVHINLPILLVQRDTELWGQDAGEFKPERFKDGLSKATK-N--QVSYFPFSWGPRICIGQSFALLEAKMAMALILQRFSFELSPSYVHAPYT-VMTIHPQFGAHLTLHKL--
>Cj_CYP72A84
PRKLEKCLREQGIKGPSYKFLS-GNLKD-----IVSATQEARAK-PM-ELSH---KIVPRVMPFVHQTV---EKY-------GK-LSFIWYGPYCRVNIMDPDMIRDIL--SNKFGHFEK-I--RT-NPLGKLL-ISGVVSYEGEKWVKHRRILNPAFHLEK----LK--MMLPAIYTSCSEMVNKWEM--M--V-S-QD----SCELDVWPHLQNLTADVISRTAFGSSYEEGRRIFQLQSEQAGLVIKA-LQS-I-YIPGL-R----FLPTKRNNRMKEIYGEARVLLRDIVNKREKAMK---I--G-E-AH--N-DDLLGLLMES-NFK-EIT-D-NV---N-SKNFGMTIDEVIDECKLFYFAGQETTSTLLVWTMVVLSMHPDWQEKAREEVLQVFGG--KDP-DFDGLNHLKI--V-TMILYEVLRLYPPAVLMARGTYKTMKLG-EITLPAGVHLAMPTLLVHHDRELWGEDAEDFNPERFSGGVSKATK-N--QVSFFPFSWGPRICIGQNFALLESKMAIAMILQRFSFELSSTYVHAPYT-VITLQPQHGAQLILHKL--
>Ge_CYP72A153
PKKLERLLREQGLQGNPYRLIV-GDLKD-----LMKMRKEAKSK-PM-NLSD---DILPRVFPYVQQSV---TKH-------GK-NSFIWFGPIPRVTLTDPEQIKDVL---NKIYDFPK-S--DG-DRLVKLL-ATGLVSYEGEKWSKHRRIINPAFNLEK----LK--IMLPIFFQSCNDLITKWEG--M--L-S-SD-G--SCEMDIWPFLQNLASDVIARAAFGSSYEEGRRIFQLQKEQVEHTMSV-LVK-V-YIPGW-R----FLPTTTHRRMKKIDREIKASLKEMINKRERALK---A--G-E-AT--K-NNLLDILLES-NHK-EVE-E-HG--NN--RNVGMSLEDVIEECKLFYFAGQETTSGLLVWTMVLLSRYPDWQARAREEVLQVFGN--KKP-DFDGLSHLKI--V-TMILYEVLRLYPPVIALARTVHKDVKLG-NRTLPAGVQLYLPIVLFHHDRELWGDDAEVFNPERFSEGVLKATN-G--KVSFFPFGWGPRICVGQNFSLLEAKMAVSMILQHFSFELSPAYAHAPTT-VITLRPQYGAHIILRKVEI
>Ge_CYP72A154
PKRLERHLRAQGLHGDPYKLSL-DNSKQ---TYMLKLQQEAQSK-SI-GLSK--DDAAPRIFSLAHQTV---HKY-------GK-NSFAWEGTAPKVIITDPEQIKEVF---NKIQDFPK-P--KL-NPIAKYI-SIGLVQYEGDKWAKHRKIINPAFHLEK----LK--GMLPAFSHSCHEMISKWKG--L--L-S-SD-G--TCEVDVWPFLQNLTCDVISRTAFGSSYAEGAKIFELLKRQGYALMTA--RY-A-RIPLW-W----LLPSTTKRRMKEIERGIRDSLEGIIRKREKALK---S--G-K-ST--D-DDLLGILLQS-NHI-ENK-G-DE--NS--KSAGMTTQEVMEECKLFYLAGQETTAALLAWTMVLLGKHPEWQARARQEVLQVFGN--QNP-NFEGLGRLKI--V-TMILYEVLRLYPPGIYLTRALRKDLKLG-NLLLPAGVQVSVPILLIHHDEGIWGNDAKEFNPERFAEGIAKATK-G--QVCYFPFGWGPRICVGQNFALLEAKIVLSLLLQNFSFELSPTYAHVPTT-VLTLQPKHGAPIILHKL--
>Ge_CYP72A155
PKSIERRLREQGLQGNSYRPLV-GDIRD-----MIKMIKEAKAR-YMDPYSD---IIAPRVLPYVVHTV---AKY-------GK-NSFMWLGPNPRVFIMDPDKIKEMT---TKVYEFQK-P--ET-SPLFKLL-ASGFANYDGDKWAKHRKIVSPAFNVEK----LK--MLIPIFSQSCDEMVNKLES--V--VSA-SN-G--TCELDIWPFCQNVSRDVLARAGFGSSYEEGKRVFELQKEMLRLTVTL-FRF-A-FILGY-R----FLPTYTNRRMKAIDKEMRTSLMAIINRRLKAMK---E--G-E-PT--N-NDLLGLLLES-NCK--SE---KN---I--SGGGMSLREVVEEVKLFYLAGQEANAELLVWTLLLLSKHPKWQAKAREEVFQVLGH--GKP-DYDKIGQLKI--V-SMILQESLRLYSPAVVISRYLRKDAKLG-DLTLPAGVELIIPVSMMHQEKEFWGDDAGEFNPERFSEGVSKATN-G--KVCYLPFGWGPRLCIGQNFGLLEAKIAVAMILQRFSLELSPSYSHAPSF-IITLQPEHGAPLILHKL--
>Hv_CYP72A39
PRRLQRALRAQGLRGTPYRFPV-GDLGD-----YGRQGKEASSR-AL-PLRC--HDIRAHVAPYLYSTV---LEH-------GK-TCVSWFGPVPKVTIADPGVTREVM--SNKFGHFEK-L--QF-PTLTRLL-AGGVAVYEGEKWVKHRRILNPAFHLEK----LK--LMMPAFSACCEELVSRWTQ-SL----G-SD-G--WCEVDVCPEFQTLTGDVISRTAFGSSYLEGRRIFELQSVQADRIVAE-VKK-I-FIPGY-M----SLPTKKNKLMHETNNEVESILRGLIEKRMQAMQ---Q--G-E-TT--K-DDLLGLMLES-NMK-ETD-D-KG---Q--PILGMTIEEVIEECKLFYFAGSETTSVLLTWTMIVLAMHPEWQDRAREEVLGLFGK--NKP-EYDGFSKLKT--V-TMILYEVLRLYPPAIAFMRKTYKEIEIG-SITYPAGVIIELPVLLIHHDPDIWGSDVHEFKPERFANGIAKASK-D--PGAFLPFGWGPRICIGQNFALLEAKMALCMILQRFEFDLASTYSHVPHN-QKMLRPMHGAQIKLRAI--
