# Supplementary material for: Utility of a Phylogenetic Perspective in Structural Analysis of CYP72A Enzymes from Flowering Plants
Source: PLoS One. 2016 Sep 26;11(9):e0163024. doi: 10.1371/journal.pone.0163024 (PMC5036807; doi:10.1371/journal.pone.0163024)
Supplement: S7 Fig — This file can be read by a PDB viewer. (TXT) [file pone.0163024.s007.txt]

HEADER    OXIDOREDUCTASE                                              
REMARK  99                                                                      
REMARK  99 MOE v2014.09 (Chemical Computing Group Inc.) Tue Aug 16 10:19:55 2016
HELIX    1   1 TYR     38  GLN     42  1               Generated by MOE    5
HELIX    2   2 ALA     64  ALA     66  5               Generated by MOE    3
HELIX    3   3 PRO     83  HIS     92  1               Generated by MOE   10
HELIX    4   4 GLN    113  LYS    120  1               Generated by MOE    8
HELIX    5   5 TYR    122  PHE    124  5               Generated by MOE    3
HELIX    6   6 LEU    135  ALA    137  5               Generated by MOE    3
HELIX    7   7 ASP    146  ILE    155  1               Generated by MOE   10
HELIX    8   8 ASN    156  ALA    158  5               Generated by MOE    3
HELIX    9   9 LEU    161  SER    176  1               Generated by MOE   16
HELIX   10  10 LEU    185  ASP    188  1               Generated by MOE    4
HELIX   11  11 TRP    198  ILE    209  1               Generated by MOE   12
HELIX   12  12 TYR    218  GLU    220  5               Generated by MOE    3
HELIX   13  13 GLU    226  ALA    229  1               Generated by MOE    4
HELIX   14  14 ALA    238  ILE    243  1               Generated by MOE    6
HELIX   15  15 TYR    249  ASN    255  1               Generated by MOE    7
HELIX   16  16 ARG    263  ALA    279  1               Generated by MOE   17
HELIX   17  17 LEU    290  GLU    296  1               Generated by MOE    7
HELIX   18  18 THR    309  GLN    340  1               Generated by MOE   32
HELIX   19  19 GLN    342  VAL    355  1               Generated by MOE   14
HELIX   20  20 LYS    370  LEU    382  1               Generated by MOE   13
HELIX   21  21 ILE    414  ILE    417  1               Generated by MOE    4
HELIX   22  22 LEU    440  ALA    443  1               Generated by MOE    4
HELIX   23  23 GLN    463  LEU    478  1               Generated by MOE   16
SHEET    1       THR    95  PHE   100                  Generated by MOE
SHEET    2       ILE   103  PRO   104                  Generated by MOE
SHEET    3       THR   105  THR   107                  Generated by MOE
SHEET    4       ILE   108  ILE   108                  Generated by MOE
SHEET    5       VAL   195  ASP   196                  Generated by MOE
SHEET    6       LEU   389  ARG   391                  Generated by MOE
SHEET    7       ALA   392  ALA   392                  Generated by MOE
SHEET    8       MET   397  GLN   398                  Generated by MOE
SHEET    9       THR   403  LEU   404                  Generated by MOE
SHEET   10       GLN   409  SER   411                  Generated by MOE
SHEET   11       LEU   412  LEU   412                  Generated by MOE
SHEET   12       PHE   483  GLU   484                  Generated by MOE
SHEET   13       ILE   508  LYS   511                  Generated by MOE
LINK         SG  CYS   460                Fe   HEM A 508     1555   1555  2.31
ATOM      1  N   MET    34     -29.247   8.936 -12.648  1.00  0.00           N1+
ATOM      2  CA  MET    34     -28.870   8.434 -14.019  1.00  0.00           C  
ATOM      3  C   MET    34     -27.445   8.830 -14.418  1.00  0.00           C  
ATOM      4  O   MET    34     -26.947   9.871 -13.984  1.00  0.00           O  
ATOM      5  CB  MET    34     -29.890   8.915 -15.112  1.00  0.00           C  
ATOM      6  CG  MET    34     -31.412   8.811 -14.818  1.00  0.00           C  
ATOM      7  SD  MET    34     -31.982   7.221 -14.130  1.00  0.00           S  
ATOM      8  CE  MET    34     -33.744   7.657 -13.986  1.00  0.00           C  
ATOM      9  H1  MET    34     -30.165   8.523 -12.377  1.00  0.00           H  
ATOM     10  H2  MET    34     -29.319   9.974 -12.678  1.00  0.00           H  
ATOM     11  H3  MET    34     -28.516   8.673 -11.956  1.00  0.00           H  
ATOM     12  HA  MET    34     -28.912   7.352 -13.968  1.00  0.00           H  
ATOM     13  HB2 MET    34     -29.697   8.309 -16.029  1.00  0.00           H  
ATOM     14  HB3 MET    34     -29.677   9.977 -15.372  1.00  0.00           H  
ATOM     15  HG2 MET    34     -31.948   9.017 -15.772  1.00  0.00           H  
ATOM     16  HG3 MET    34     -31.688   9.631 -14.121  1.00  0.00           H  
ATOM     17  HE1 MET    34     -34.319   6.834 -13.508  1.00  0.00           H  
ATOM     18  HE2 MET    34     -34.195   7.843 -14.985  1.00  0.00           H  
ATOM     19  HE3 MET    34     -33.891   8.568 -13.366  1.00  0.00           H  
ATOM     20  N   LEU    35     -26.774   7.988 -15.245  1.00  0.00           N  
ATOM     21  CA  LEU    35     -25.405   8.141 -15.747  1.00  0.00           C  
ATOM     22  C   LEU    35     -25.257   7.907 -17.272  1.00  0.00           C  
ATOM     23  O   LEU    35     -24.276   8.382 -17.857  1.00  0.00           O  
ATOM     24  CB  LEU    35     -24.413   7.247 -14.923  1.00  0.00           C  
ATOM     25  CG  LEU    35     -22.877   7.423 -15.175  1.00  0.00           C  
ATOM     26  CD1 LEU    35     -22.374   8.883 -15.072  1.00  0.00           C  
ATOM     27  CD2 LEU    35     -22.047   6.506 -14.249  1.00  0.00           C  
ATOM     28  H   LEU    35     -27.276   7.161 -15.600  1.00  0.00           H  
ATOM     29  HA  LEU    35     -25.132   9.174 -15.581  1.00  0.00           H  
ATOM     30  HB2 LEU    35     -24.597   7.459 -13.846  1.00  0.00           H  
ATOM     31  HB3 LEU    35     -24.678   6.180 -15.095  1.00  0.00           H  
ATOM     32  HG  LEU    35     -22.681   7.082 -16.219  1.00  0.00           H  
ATOM     33 HD11 LEU    35     -22.569   9.292 -14.058  1.00  0.00           H  
ATOM     34 HD12 LEU    35     -22.880   9.531 -15.818  1.00  0.00           H  
ATOM     35 HD13 LEU    35     -21.282   8.929 -15.267  1.00  0.00           H  
ATOM     36 HD21 LEU    35     -22.175   6.798 -13.184  1.00  0.00           H  
ATOM     37 HD22 LEU    35     -20.968   6.562 -14.503  1.00  0.00           H  
ATOM     38 HD23 LEU    35     -22.368   5.451 -14.358  1.00  0.00           H  
ATOM     39  N   GLU    36     -26.217   7.189 -17.939  1.00  0.00           N  
ATOM     40  CA  GLU    36     -26.397   6.756 -19.336  1.00  0.00           C  
ATOM     41  C   GLU    36     -25.999   7.706 -20.525  1.00  0.00           C  
ATOM     42  O   GLU    36     -26.410   7.505 -21.675  1.00  0.00           O  
ATOM     43  CB  GLU    36     -27.871   6.217 -19.521  1.00  0.00           C  
ATOM     44  CG  GLU    36     -28.416   5.089 -18.573  1.00  0.00           C  
ATOM     45  CD  GLU    36     -28.942   5.558 -17.212  1.00  0.00           C  
ATOM     46  OE1 GLU    36     -30.150   5.362 -16.918  1.00  0.00           O  
ATOM     47  OE2 GLU    36     -28.125   6.129 -16.438  1.00  0.00           O1-
ATOM     48  H   GLU    36     -26.984   6.817 -17.371  1.00  0.00           H  
ATOM     49  HA  GLU    36     -25.750   5.897 -19.444  1.00  0.00           H  
ATOM     50  HB2 GLU    36     -28.578   7.073 -19.489  1.00  0.00           H  
ATOM     51  HB3 GLU    36     -27.925   5.783 -20.547  1.00  0.00           H  
ATOM     52  HG2 GLU    36     -27.636   4.323 -18.398  1.00  0.00           H  
ATOM     53  HG3 GLU    36     -29.268   4.592 -19.086  1.00  0.00           H  
ATOM     54  N   SER    37     -25.169   8.753 -20.275  1.00  0.00           N  
ATOM     55  CA  SER    37     -24.423   9.621 -21.201  1.00  0.00           C  
ATOM     56  C   SER    37     -22.895   9.450 -21.122  1.00  0.00           C  
ATOM     57  O   SER    37     -22.203   9.872 -22.054  1.00  0.00           O  
ATOM     58  CB  SER    37     -24.798  11.137 -21.095  1.00  0.00           C  
ATOM     59  OG  SER    37     -25.972  11.429 -21.862  1.00  0.00           O  
ATOM     60  H   SER    37     -24.968   8.894 -19.296  1.00  0.00           H  
ATOM     61  HA  SER    37     -24.653   9.294 -22.201  1.00  0.00           H  
ATOM     62  HB2 SER    37     -23.975  11.766 -21.503  1.00  0.00           H  
ATOM     63  HB3 SER    37     -24.948  11.413 -20.028  1.00  0.00           H  
ATOM     64  HG  SER    37     -26.269  12.314 -21.604  1.00  0.00           H  
ATOM     65  N   TYR    38     -22.329   8.820 -20.044  1.00  0.00           N  
ATOM     66  CA  TYR    38     -20.932   8.416 -19.855  1.00  0.00           C  
ATOM     67  C   TYR    38     -20.231   7.910 -21.140  1.00  0.00           C  
ATOM     68  O   TYR    38     -19.179   8.436 -21.514  1.00  0.00           O  
ATOM     69  CB  TYR    38     -20.846   7.403 -18.657  1.00  0.00           C  
ATOM     70  CG  TYR    38     -19.480   6.783 -18.404  1.00  0.00           C  
ATOM     71  CD1 TYR    38     -19.379   5.396 -18.170  1.00  0.00           C  
ATOM     72  CD2 TYR    38     -18.295   7.546 -18.413  1.00  0.00           C  
ATOM     73  CE1 TYR    38     -18.128   4.778 -18.034  1.00  0.00           C  
ATOM     74  CE2 TYR    38     -17.048   6.931 -18.253  1.00  0.00           C  
ATOM     75  CZ  TYR    38     -16.961   5.542 -18.104  1.00  0.00           C  
ATOM     76  OH  TYR    38     -15.699   4.913 -18.095  1.00  0.00           O  
ATOM     77  H   TYR    38     -22.931   8.565 -19.280  1.00  0.00           H  
ATOM     78  HA  TYR    38     -20.407   9.314 -19.559  1.00  0.00           H  
ATOM     79  HB2 TYR    38     -21.147   7.918 -17.722  1.00  0.00           H  
ATOM     80  HB3 TYR    38     -21.565   6.574 -18.837  1.00  0.00           H  
ATOM     81  HD1 TYR    38     -20.267   4.784 -18.126  1.00  0.00           H  
ATOM     82  HD2 TYR    38     -18.336   8.608 -18.600  1.00  0.00           H  
ATOM     83  HE1 TYR    38     -18.062   3.707 -17.912  1.00  0.00           H  
ATOM     84  HE2 TYR    38     -16.149   7.526 -18.280  1.00  0.00           H  
ATOM     85  HH  TYR    38     -15.096   5.482 -18.625  1.00  0.00           H  
ATOM     86  N   LEU    39     -20.815   6.893 -21.838  1.00  0.00           N  
ATOM     87  CA  LEU    39     -20.410   6.346 -23.133  1.00  0.00           C  
ATOM     88  C   LEU    39     -20.142   7.384 -24.234  1.00  0.00           C  
ATOM     89  O   LEU    39     -19.117   7.293 -24.907  1.00  0.00           O  
ATOM     90  CB  LEU    39     -21.381   5.223 -23.631  1.00  0.00           C  
ATOM     91  CG  LEU    39     -22.763   5.616 -24.251  1.00  0.00           C  
ATOM     92  CD1 LEU    39     -23.482   4.369 -24.807  1.00  0.00           C  
ATOM     93  CD2 LEU    39     -23.672   6.429 -23.302  1.00  0.00           C  
ATOM     94  H   LEU    39     -21.621   6.453 -21.459  1.00  0.00           H  
ATOM     95  HA  LEU    39     -19.460   5.863 -22.941  1.00  0.00           H  
ATOM     96  HB2 LEU    39     -20.830   4.645 -24.408  1.00  0.00           H  
ATOM     97  HB3 LEU    39     -21.561   4.522 -22.787  1.00  0.00           H  
ATOM     98  HG  LEU    39     -22.557   6.258 -25.142  1.00  0.00           H  
ATOM     99 HD11 LEU    39     -23.718   3.650 -23.995  1.00  0.00           H  
ATOM    100 HD12 LEU    39     -22.836   3.851 -25.550  1.00  0.00           H  
ATOM    101 HD13 LEU    39     -24.423   4.649 -25.324  1.00  0.00           H  
ATOM    102 HD21 LEU    39     -23.727   5.955 -22.301  1.00  0.00           H  
ATOM    103 HD22 LEU    39     -24.703   6.506 -23.704  1.00  0.00           H  
ATOM    104 HD23 LEU    39     -23.285   7.457 -23.165  1.00  0.00           H  
ATOM    105  N   ARG    40     -21.054   8.382 -24.421  1.00  0.00           N  
ATOM    106  CA  ARG    40     -20.962   9.528 -25.323  1.00  0.00           C  
ATOM    107  C   ARG    40     -19.948  10.575 -24.833  1.00  0.00           C  
ATOM    108  O   ARG    40     -19.249  11.162 -25.657  1.00  0.00           O  
ATOM    109  CB  ARG    40     -22.352  10.218 -25.550  1.00  0.00           C  
ATOM    110  CG  ARG    40     -23.395   9.379 -26.341  1.00  0.00           C  
ATOM    111  CD  ARG    40     -24.774  10.038 -26.588  1.00  0.00           C  
ATOM    112  NE  ARG    40     -25.561  10.131 -25.292  1.00  0.00           N  
ATOM    113  CZ  ARG    40     -26.255   9.150 -24.676  1.00  0.00           C  
ATOM    114  NH1 ARG    40     -26.786   9.400 -23.472  1.00  0.00           N  
ATOM    115  NH2 ARG    40     -26.434   7.926 -25.189  1.00  0.00           N1+
ATOM    116  H   ARG    40     -21.871   8.380 -23.854  1.00  0.00           H  
ATOM    117  HA  ARG    40     -20.591   9.160 -26.272  1.00  0.00           H  
ATOM    118  HB2 ARG    40     -22.775  10.499 -24.561  1.00  0.00           H  
ATOM    119  HB3 ARG    40     -22.182  11.160 -26.122  1.00  0.00           H  
ATOM    120  HG2 ARG    40     -23.548   8.407 -25.824  1.00  0.00           H  
ATOM    121  HG3 ARG    40     -22.955   9.151 -27.339  1.00  0.00           H  
ATOM    122  HD2 ARG    40     -25.360   9.442 -27.323  1.00  0.00           H  
ATOM    123  HD3 ARG    40     -24.646  11.062 -27.005  1.00  0.00           H  
ATOM    124  HE  ARG    40     -25.535  10.992 -24.796  1.00  0.00           H  
ATOM    125 HH11 ARG    40     -26.549  10.248 -22.956  1.00  0.00           H  
ATOM    126 HH12 ARG    40     -26.916   8.594 -22.868  1.00  0.00           H  
ATOM    127 HH21 ARG    40     -26.039   7.705 -26.074  1.00  0.00           H  
ATOM    128 HH22 ARG    40     -26.986   7.285 -24.665  1.00  0.00           H  
ATOM    129  N   ARG    41     -19.852  10.820 -23.492  1.00  0.00           N  
ATOM    130  CA  ARG    41     -18.875  11.675 -22.828  1.00  0.00           C  
ATOM    131  C   ARG    41     -17.409  11.247 -23.061  1.00  0.00           C  
ATOM    132  O   ARG    41     -16.583  12.115 -23.349  1.00  0.00           O  
ATOM    133  CB  ARG    41     -19.226  11.813 -21.312  1.00  0.00           C  
ATOM    134  CG  ARG    41     -18.466  12.917 -20.530  1.00  0.00           C  
ATOM    135  CD  ARG    41     -18.943  13.164 -19.086  1.00  0.00           C  
ATOM    136  NE  ARG    41     -18.588  11.964 -18.235  1.00  0.00           N  
ATOM    137  CZ  ARG    41     -19.057  11.683 -16.998  1.00  0.00           C  
ATOM    138  NH1 ARG    41     -18.643  10.553 -16.401  1.00  0.00           N  
ATOM    139  NH2 ARG    41     -19.909  12.475 -16.335  1.00  0.00           N1+
ATOM    140  H   ARG    41     -20.504  10.357 -22.884  1.00  0.00           H  
ATOM    141  HA  ARG    41     -18.985  12.649 -23.289  1.00  0.00           H  
ATOM    142  HB2 ARG    41     -20.315  12.037 -21.240  1.00  0.00           H  
ATOM    143  HB3 ARG    41     -19.058  10.832 -20.818  1.00  0.00           H  
ATOM    144  HG2 ARG    41     -18.598  13.876 -21.084  1.00  0.00           H  
ATOM    145  HG3 ARG    41     -17.376  12.694 -20.528  1.00  0.00           H  
ATOM    146  HD2 ARG    41     -20.045  13.325 -19.066  1.00  0.00           H  
ATOM    147  HD3 ARG    41     -18.429  14.059 -18.667  1.00  0.00           H  
ATOM    148  HE  ARG    41     -17.890  11.356 -18.596  1.00  0.00           H  
ATOM    149 HH11 ARG    41     -18.053   9.919 -16.887  1.00  0.00           H  
ATOM    150 HH12 ARG    41     -18.871  10.396 -15.445  1.00  0.00           H  
ATOM    151 HH21 ARG    41     -20.127  13.360 -16.730  1.00  0.00           H  
ATOM    152 HH22 ARG    41     -20.132  12.275 -15.391  1.00  0.00           H  
ATOM    153  N   GLN    42     -17.066   9.923 -22.944  1.00  0.00           N  
ATOM    154  CA  GLN    42     -15.763   9.359 -23.321  1.00  0.00           C  
ATOM    155  C   GLN    42     -15.650   9.029 -24.822  1.00  0.00           C  
ATOM    156  O   GLN    42     -14.758   9.561 -25.486  1.00  0.00           O  
ATOM    157  CB  GLN    42     -15.304   8.130 -22.462  1.00  0.00           C  
ATOM    158  CG  GLN    42     -14.997   8.436 -20.966  1.00  0.00           C  
ATOM    159  CD  GLN    42     -13.975   7.464 -20.350  1.00  0.00           C  
ATOM    160  OE1 GLN    42     -14.297   6.497 -19.649  1.00  0.00           O  
ATOM    161  NE2 GLN    42     -12.675   7.758 -20.613  1.00  0.00           N  
ATOM    162  H   GLN    42     -17.746   9.274 -22.591  1.00  0.00           H  
ATOM    163  HA  GLN    42     -15.031  10.140 -23.152  1.00  0.00           H  
ATOM    164  HB2 GLN    42     -16.059   7.317 -22.524  1.00  0.00           H  
ATOM    165  HB3 GLN    42     -14.367   7.742 -22.927  1.00  0.00           H  
ATOM    166  HG2 GLN    42     -15.941   8.395 -20.387  1.00  0.00           H  
ATOM    167  HG3 GLN    42     -14.583   9.463 -20.869  1.00  0.00           H  
ATOM    168 HE21 GLN    42     -11.957   7.226 -20.149  1.00  0.00           H  
ATOM    169 HE22 GLN    42     -12.448   8.487 -21.253  1.00  0.00           H  
ATOM    170  N   GLY    43     -16.542   8.153 -25.380  1.00  0.00           N  
ATOM    171  CA  GLY    43     -16.530   7.666 -26.765  1.00  0.00           C  
ATOM    172  C   GLY    43     -16.534   6.152 -26.882  1.00  0.00           C  
ATOM    173  O   GLY    43     -15.568   5.572 -27.377  1.00  0.00           O  
ATOM    174  H   GLY    43     -17.310   7.804 -24.834  1.00  0.00           H  
ATOM    175  HA2 GLY    43     -17.427   8.038 -27.240  1.00  0.00           H  
ATOM    176  HA3 GLY    43     -15.632   8.023 -27.251  1.00  0.00           H  
ATOM    177  N   LEU    44     -17.635   5.489 -26.434  1.00  0.00           N  
ATOM    178  CA  LEU    44     -17.899   4.052 -26.545  1.00  0.00           C  
ATOM    179  C   LEU    44     -19.253   3.820 -27.238  1.00  0.00           C  
ATOM    180  O   LEU    44     -20.263   4.446 -26.894  1.00  0.00           O  
ATOM    181  CB  LEU    44     -17.872   3.324 -25.154  1.00  0.00           C  
ATOM    182  CG  LEU    44     -16.472   3.230 -24.463  1.00  0.00           C  
ATOM    183  CD1 LEU    44     -16.573   2.945 -22.947  1.00  0.00           C  
ATOM    184  CD2 LEU    44     -15.528   2.212 -25.146  1.00  0.00           C  
ATOM    185  H   LEU    44     -18.360   6.028 -25.990  1.00  0.00           H  
ATOM    186  HA  LEU    44     -17.130   3.621 -27.174  1.00  0.00           H  
ATOM    187  HB2 LEU    44     -18.567   3.874 -24.483  1.00  0.00           H  
ATOM    188  HB3 LEU    44     -18.269   2.291 -25.265  1.00  0.00           H  
ATOM    189  HG  LEU    44     -15.992   4.234 -24.556  1.00  0.00           H  
ATOM    190 HD11 LEU    44     -17.002   1.939 -22.756  1.00  0.00           H  
ATOM    191 HD12 LEU    44     -17.205   3.709 -22.444  1.00  0.00           H  
ATOM    192 HD13 LEU    44     -15.563   2.983 -22.485  1.00  0.00           H  
ATOM    193 HD21 LEU    44     -15.945   1.183 -25.095  1.00  0.00           H  
ATOM    194 HD22 LEU    44     -14.535   2.213 -24.647  1.00  0.00           H  
ATOM    195 HD23 LEU    44     -15.365   2.474 -26.212  1.00  0.00           H  
ATOM    196  N   ALA    45     -19.298   2.902 -28.247  1.00  0.00           N  
ATOM    197  CA  ALA    45     -20.483   2.563 -29.031  1.00  0.00           C  
ATOM    198  C   ALA    45     -21.506   1.717 -28.249  1.00  0.00           C  
ATOM    199  O   ALA    45     -21.136   0.782 -27.532  1.00  0.00           O  
ATOM    200  CB  ALA    45     -20.085   1.842 -30.340  1.00  0.00           C  
ATOM    201  H   ALA    45     -18.482   2.396 -28.510  1.00  0.00           H  
ATOM    202  HA  ALA    45     -20.954   3.500 -29.301  1.00  0.00           H  
ATOM    203  HB1 ALA    45     -19.594   0.868 -30.127  1.00  0.00           H  
ATOM    204  HB2 ALA    45     -19.385   2.469 -30.933  1.00  0.00           H  
ATOM    205  HB3 ALA    45     -20.979   1.641 -30.968  1.00  0.00           H  
ATOM    206  N   GLY    46     -22.825   2.045 -28.382  1.00  0.00           N  
ATOM    207  CA  GLY    46     -23.934   1.392 -27.676  1.00  0.00           C  
ATOM    208  C   GLY    46     -25.291   1.632 -28.312  1.00  0.00           C  
ATOM    209  O   GLY    46     -25.436   2.405 -29.264  1.00  0.00           O  
ATOM    210  H   GLY    46     -23.110   2.785 -28.989  1.00  0.00           H  
ATOM    211  HA2 GLY    46     -23.748   0.326 -27.684  1.00  0.00           H  
ATOM    212  HA3 GLY    46     -23.961   1.804 -26.678  1.00  0.00           H  
ATOM    213  N   THR    47     -26.339   0.943 -27.786  1.00  0.00           N  
ATOM    214  CA  THR    47     -27.744   1.008 -28.229  1.00  0.00           C  
ATOM    215  C   THR    47     -28.434   2.380 -27.945  1.00  0.00           C  
ATOM    216  O   THR    47     -27.966   3.132 -27.076  1.00  0.00           O  
ATOM    217  CB  THR    47     -28.630  -0.249 -27.873  1.00  0.00           C  
ATOM    218  OG1 THR    47     -27.896  -1.339 -27.320  1.00  0.00           O  
ATOM    219  CG2 THR    47     -29.865  -0.047 -26.961  1.00  0.00           C  
ATOM    220  H   THR    47     -26.205   0.285 -27.047  1.00  0.00           H  
ATOM    221  HA  THR    47     -27.650   0.952 -29.303  1.00  0.00           H  
ATOM    222  HB  THR    47     -29.024  -0.623 -28.847  1.00  0.00           H  
ATOM    223 HG21 THR    47     -29.567   0.417 -25.997  1.00  0.00           H  
ATOM    224 HG22 THR    47     -30.344  -1.024 -26.744  1.00  0.00           H  
ATOM    225 HG23 THR    47     -30.625   0.600 -27.446  1.00  0.00           H  
ATOM    226  HG1 THR    47     -27.968  -1.262 -26.317  1.00  0.00           H  
ATOM    227  N   PRO    48     -29.561   2.755 -28.640  1.00  0.00           N  
ATOM    228  CA  PRO    48     -30.507   3.790 -28.187  1.00  0.00           C  
ATOM    229  C   PRO    48     -31.086   3.480 -26.792  1.00  0.00           C  
ATOM    230  O   PRO    48     -31.999   2.657 -26.658  1.00  0.00           O  
ATOM    231  CB  PRO    48     -31.568   3.890 -29.309  1.00  0.00           C  
ATOM    232  CG  PRO    48     -30.860   3.353 -30.559  1.00  0.00           C  
ATOM    233  CD  PRO    48     -29.900   2.298 -30.001  1.00  0.00           C  
ATOM    234  HA  PRO    48     -29.963   4.722 -28.123  1.00  0.00           H  
ATOM    235  HB2 PRO    48     -32.442   3.240 -29.076  1.00  0.00           H  
ATOM    236  HB3 PRO    48     -31.923   4.932 -29.441  1.00  0.00           H  
ATOM    237  HG2 PRO    48     -30.278   4.171 -31.038  1.00  0.00           H  
ATOM    238  HG3 PRO    48     -31.572   2.934 -31.299  1.00  0.00           H  
ATOM    239  HD2 PRO    48     -28.988   2.218 -30.633  1.00  0.00           H  
ATOM    240  HD3 PRO    48     -30.402   1.308 -29.933  1.00  0.00           H  
ATOM    241  N   TYR    49     -30.524   4.147 -25.751  1.00  0.00           N  
ATOM    242  CA  TYR    49     -30.772   3.954 -24.332  1.00  0.00           C  
ATOM    243  C   TYR    49     -32.173   4.331 -23.838  1.00  0.00           C  
ATOM    244  O   TYR    49     -32.834   5.245 -24.348  1.00  0.00           O  
ATOM    245  CB  TYR    49     -29.679   4.656 -23.448  1.00  0.00           C  
ATOM    246  CG  TYR    49     -29.861   6.154 -23.235  1.00  0.00           C  
ATOM    247  CD1 TYR    49     -29.652   7.083 -24.275  1.00  0.00           C  
ATOM    248  CD2 TYR    49     -30.235   6.642 -21.966  1.00  0.00           C  
ATOM    249  CE1 TYR    49     -29.799   8.458 -24.044  1.00  0.00           C  
ATOM    250  CE2 TYR    49     -30.348   8.018 -21.730  1.00  0.00           C  
ATOM    251  CZ  TYR    49     -30.123   8.928 -22.767  1.00  0.00           C  
ATOM    252  OH  TYR    49     -30.193  10.316 -22.520  1.00  0.00           O  
ATOM    253  H   TYR    49     -29.817   4.812 -25.953  1.00  0.00           H  
ATOM    254  HA  TYR    49     -30.647   2.888 -24.179  1.00  0.00           H  
ATOM    255  HB2 TYR    49     -29.666   4.168 -22.447  1.00  0.00           H  
ATOM    256  HB3 TYR    49     -28.680   4.500 -23.903  1.00  0.00           H  
ATOM    257  HD1 TYR    49     -29.381   6.747 -25.264  1.00  0.00           H  
ATOM    258  HD2 TYR    49     -30.418   5.958 -21.147  1.00  0.00           H  
ATOM    259  HE1 TYR    49     -29.626   9.164 -24.843  1.00  0.00           H  
ATOM    260  HE2 TYR    49     -30.593   8.369 -20.740  1.00  0.00           H  
ATOM    261  HH  TYR    49     -30.431  10.436 -21.599  1.00  0.00           H  
ATOM    262  N   THR    50     -32.637   3.599 -22.789  1.00  0.00           N  
ATOM    263  CA  THR    50     -33.779   3.967 -21.947  1.00  0.00           C  
ATOM    264  C   THR    50     -33.285   4.171 -20.500  1.00  0.00           C  
ATOM    265  O   THR    50     -32.687   3.222 -19.971  1.00  0.00           O  
ATOM    266  CB  THR    50     -34.992   3.019 -21.986  1.00  0.00           C  
ATOM    267  OG1 THR    50     -34.685   1.693 -21.564  1.00  0.00           O  
ATOM    268  CG2 THR    50     -35.623   2.970 -23.396  1.00  0.00           C  
ATOM    269  H   THR    50     -32.167   2.760 -22.503  1.00  0.00           H  
ATOM    270  HA  THR    50     -34.146   4.912 -22.315  1.00  0.00           H  
ATOM    271  HB  THR    50     -35.770   3.413 -21.289  1.00  0.00           H  
ATOM    272 HG21 THR    50     -34.919   2.516 -24.126  1.00  0.00           H  
ATOM    273 HG22 THR    50     -35.887   3.989 -23.749  1.00  0.00           H  
ATOM    274 HG23 THR    50     -36.548   2.362 -23.376  1.00  0.00           H  
ATOM    275  HG1 THR    50     -33.815   1.454 -21.940  1.00  0.00           H  
ATOM    276  N   PRO    51     -33.479   5.336 -19.796  1.00  0.00           N  
ATOM    277  CA  PRO    51     -32.936   5.573 -18.445  1.00  0.00           C  
ATOM    278  C   PRO    51     -33.414   4.575 -17.385  1.00  0.00           C  
ATOM    279  O   PRO    51     -34.585   4.176 -17.413  1.00  0.00           O  
ATOM    280  CB  PRO    51     -33.378   7.010 -18.084  1.00  0.00           C  
ATOM    281  CG  PRO    51     -33.562   7.712 -19.432  1.00  0.00           C  
ATOM    282  CD  PRO    51     -34.025   6.586 -20.362  1.00  0.00           C  
ATOM    283  HA  PRO    51     -31.863   5.480 -18.535  1.00  0.00           H  
ATOM    284  HB2 PRO    51     -34.355   6.996 -17.547  1.00  0.00           H  
ATOM    285  HB3 PRO    51     -32.622   7.510 -17.447  1.00  0.00           H  
ATOM    286  HG2 PRO    51     -32.586   8.110 -19.782  1.00  0.00           H  
ATOM    287  HG3 PRO    51     -34.295   8.543 -19.378  1.00  0.00           H  
ATOM    288  HD2 PRO    51     -33.645   6.761 -21.394  1.00  0.00           H  
ATOM    289  HD3 PRO    51     -35.135   6.510 -20.373  1.00  0.00           H  
ATOM    290  N   LEU    52     -32.521   4.155 -16.438  1.00  0.00           N  
ATOM    291  CA  LEU    52     -32.794   3.216 -15.324  1.00  0.00           C  
ATOM    292  C   LEU    52     -33.232   1.775 -15.703  1.00  0.00           C  
ATOM    293  O   LEU    52     -33.058   0.847 -14.908  1.00  0.00           O  
ATOM    294  CB  LEU    52     -33.789   3.842 -14.278  1.00  0.00           C  
ATOM    295  CG  LEU    52     -33.929   3.168 -12.878  1.00  0.00           C  
ATOM    296  CD1 LEU    52     -32.606   3.127 -12.076  1.00  0.00           C  
ATOM    297  CD2 LEU    52     -35.060   3.828 -12.052  1.00  0.00           C  
ATOM    298  H   LEU    52     -31.571   4.538 -16.506  1.00  0.00           H  
ATOM    299  HA  LEU    52     -31.836   3.104 -14.836  1.00  0.00           H  
ATOM    300  HB2 LEU    52     -33.473   4.890 -14.109  1.00  0.00           H  
ATOM    301  HB3 LEU    52     -34.793   3.883 -14.757  1.00  0.00           H  
ATOM    302  HG  LEU    52     -34.241   2.110 -13.048  1.00  0.00           H  
ATOM    303 HD11 LEU    52     -32.249   4.154 -11.850  1.00  0.00           H  
ATOM    304 HD12 LEU    52     -31.820   2.596 -12.653  1.00  0.00           H  
ATOM    305 HD13 LEU    52     -32.751   2.582 -11.120  1.00  0.00           H  
ATOM    306 HD21 LEU    52     -34.823   4.890 -11.831  1.00  0.00           H  
ATOM    307 HD22 LEU    52     -35.199   3.289 -11.092  1.00  0.00           H  
ATOM    308 HD23 LEU    52     -36.022   3.785 -12.606  1.00  0.00           H  
ATOM    309  N   VAL    53     -33.809   1.574 -16.915  1.00  0.00           N  
ATOM    310  CA  VAL    53     -34.242   0.326 -17.543  1.00  0.00           C  
ATOM    311  C   VAL    53     -33.075  -0.277 -18.363  1.00  0.00           C  
ATOM    312  O   VAL    53     -32.736  -1.449 -18.154  1.00  0.00           O  
ATOM    313  CB  VAL    53     -35.562   0.511 -18.353  1.00  0.00           C  
ATOM    314  CG1 VAL    53     -36.011  -0.792 -19.068  1.00  0.00           C  
ATOM    315  CG2 VAL    53     -36.714   1.040 -17.450  1.00  0.00           C  
ATOM    316  H   VAL    53     -33.985   2.405 -17.453  1.00  0.00           H  
ATOM    317  HA  VAL    53     -34.442  -0.373 -16.740  1.00  0.00           H  
ATOM    318  HB  VAL    53     -35.380   1.282 -19.138  1.00  0.00           H  
ATOM    319 HG11 VAL    53     -36.101  -1.632 -18.347  1.00  0.00           H  
ATOM    320 HG12 VAL    53     -35.276  -1.057 -19.857  1.00  0.00           H  
ATOM    321 HG13 VAL    53     -36.992  -0.642 -19.566  1.00  0.00           H  
ATOM    322 HG21 VAL    53     -36.943   0.321 -16.635  1.00  0.00           H  
ATOM    323 HG22 VAL    53     -37.634   1.198 -18.052  1.00  0.00           H  
ATOM    324 HG23 VAL    53     -36.441   2.014 -16.988  1.00  0.00           H  
ATOM    325  N   GLY    54     -32.442   0.508 -19.291  1.00  0.00           N  
ATOM    326  CA  GLY    54     -31.259   0.160 -20.075  1.00  0.00           C  
ATOM    327  C   GLY    54     -31.529  -0.048 -21.553  1.00  0.00           C  
ATOM    328  O   GLY    54     -32.258   0.724 -22.197  1.00  0.00           O  
ATOM    329  H   GLY    54     -32.767   1.451 -19.453  1.00  0.00           H  
ATOM    330  HA2 GLY    54     -30.587   1.002 -19.995  1.00  0.00           H  
ATOM    331  HA3 GLY    54     -30.833  -0.743 -19.654  1.00  0.00           H  
ATOM    332  N   ASP    55     -30.909  -1.122 -22.118  1.00  0.00           N  
ATOM    333  CA  ASP    55     -31.034  -1.585 -23.500  1.00  0.00           C  
ATOM    334  C   ASP    55     -32.414  -2.246 -23.782  1.00  0.00           C  
ATOM    335  O   ASP    55     -32.575  -3.472 -23.908  1.00  0.00           O  
ATOM    336  CB  ASP    55     -29.820  -2.496 -23.889  1.00  0.00           C  
ATOM    337  CG  ASP    55     -28.484  -1.765 -23.790  1.00  0.00           C  
ATOM    338  OD2 ASP    55     -27.877  -1.791 -22.684  1.00  0.00           O1-
ATOM    339  OD1 ASP    55     -28.061  -1.173 -24.823  1.00  0.00           O  
ATOM    340  H   ASP    55     -30.261  -1.664 -21.578  1.00  0.00           H  
ATOM    341  HA  ASP    55     -30.974  -0.705 -24.131  1.00  0.00           H  
ATOM    342  HB2 ASP    55     -29.927  -2.841 -24.938  1.00  0.00           H  
ATOM    343  HB3 ASP    55     -29.778  -3.386 -23.229  1.00  0.00           H  
ATOM    344  N   LEU    56     -33.467  -1.383 -23.883  1.00  0.00           N  
ATOM    345  CA  LEU    56     -34.867  -1.716 -24.154  1.00  0.00           C  
ATOM    346  C   LEU    56     -35.144  -1.812 -25.670  1.00  0.00           C  
ATOM    347  O   LEU    56     -35.845  -0.999 -26.282  1.00  0.00           O  
ATOM    348  CB  LEU    56     -35.797  -0.735 -23.376  1.00  0.00           C  
ATOM    349  CG  LEU    56     -37.290  -1.128 -23.176  1.00  0.00           C  
ATOM    350  CD1 LEU    56     -37.489  -2.423 -22.359  1.00  0.00           C  
ATOM    351  CD2 LEU    56     -38.081   0.033 -22.531  1.00  0.00           C  
ATOM    352  H   LEU    56     -33.286  -0.413 -23.710  1.00  0.00           H  
ATOM    353  HA  LEU    56     -35.041  -2.693 -23.735  1.00  0.00           H  
ATOM    354  HB2 LEU    56     -35.369  -0.591 -22.358  1.00  0.00           H  
ATOM    355  HB3 LEU    56     -35.753   0.249 -23.891  1.00  0.00           H  
ATOM    356  HG  LEU    56     -37.730  -1.305 -24.183  1.00  0.00           H  
ATOM    357 HD11 LEU    56     -37.017  -2.335 -21.358  1.00  0.00           H  
ATOM    358 HD12 LEU    56     -37.051  -3.291 -22.890  1.00  0.00           H  
ATOM    359 HD13 LEU    56     -38.573  -2.623 -22.214  1.00  0.00           H  
ATOM    360 HD21 LEU    56     -37.627   0.340 -21.565  1.00  0.00           H  
ATOM    361 HD22 LEU    56     -39.132  -0.268 -22.338  1.00  0.00           H  
ATOM    362 HD23 LEU    56     -38.104   0.913 -23.206  1.00  0.00           H  
ATOM    363  N   LYS    57     -34.550  -2.867 -26.296  1.00  0.00           N  
ATOM    364  CA  LYS    57     -34.439  -3.128 -27.725  1.00  0.00           C  
ATOM    365  C   LYS    57     -35.742  -3.153 -28.541  1.00  0.00           C  
ATOM    366  O   LYS    57     -35.884  -2.348 -29.465  1.00  0.00           O  
ATOM    367  CB  LYS    57     -33.585  -4.423 -27.949  1.00  0.00           C  
ATOM    368  CG  LYS    57     -33.291  -4.810 -29.423  1.00  0.00           C  
ATOM    369  CD  LYS    57     -32.367  -6.038 -29.612  1.00  0.00           C  
ATOM    370  CE  LYS    57     -30.867  -5.810 -29.336  1.00  0.00           C  
ATOM    371  NZ  LYS    57     -30.252  -4.941 -30.372  1.00  0.00           N1+
ATOM    372  H   LYS    57     -34.053  -3.511 -25.722  1.00  0.00           H  
ATOM    373  HA  LYS    57     -33.868  -2.296 -28.117  1.00  0.00           H  
ATOM    374  HB2 LYS    57     -32.617  -4.273 -27.419  1.00  0.00           H  
ATOM    375  HB3 LYS    57     -34.107  -5.276 -27.459  1.00  0.00           H  
ATOM    376  HG2 LYS    57     -34.265  -5.058 -29.906  1.00  0.00           H  
ATOM    377  HG3 LYS    57     -32.888  -3.928 -29.965  1.00  0.00           H  
ATOM    378  HD2 LYS    57     -32.483  -6.403 -30.659  1.00  0.00           H  
ATOM    379  HD3 LYS    57     -32.727  -6.857 -28.947  1.00  0.00           H  
ATOM    380  HE2 LYS    57     -30.344  -6.792 -29.361  1.00  0.00           H  
ATOM    381  HE3 LYS    57     -30.703  -5.349 -28.337  1.00  0.00           H  
ATOM    382  HZ1 LYS    57     -30.795  -4.058 -30.450  1.00  0.00           H  
ATOM    383  HZ2 LYS    57     -30.284  -5.454 -31.306  1.00  0.00           H  
ATOM    384  HZ3 LYS    57     -29.260  -4.719 -30.152  1.00  0.00           H  
ATOM    385  N   ARG    58     -36.698  -4.078 -28.246  1.00  0.00           N  
ATOM    386  CA  ARG    58     -37.804  -4.397 -29.150  1.00  0.00           C  
ATOM    387  C   ARG    58     -39.020  -3.549 -28.777  1.00  0.00           C  
ATOM    388  O   ARG    58     -39.592  -3.704 -27.687  1.00  0.00           O  
ATOM    389  CB  ARG    58     -38.150  -5.920 -29.219  1.00  0.00           C  
ATOM    390  CG  ARG    58     -36.966  -6.857 -29.594  1.00  0.00           C  
ATOM    391  CD  ARG    58     -37.191  -8.350 -29.276  1.00  0.00           C  
ATOM    392  NE  ARG    58     -35.862  -9.016 -28.938  1.00  0.00           N  
ATOM    393  CZ  ARG    58     -35.177  -8.886 -27.772  1.00  0.00           C  
ATOM    394  NH1 ARG    58     -34.163  -9.726 -27.504  1.00  0.00           N  
ATOM    395  NH2 ARG    58     -35.480  -7.948 -26.865  1.00  0.00           N1+
ATOM    396  H   ARG    58     -36.654  -4.594 -27.386  1.00  0.00           H  
ATOM    397  HA  ARG    58     -37.494  -4.124 -30.152  1.00  0.00           H  
ATOM    398  HB2 ARG    58     -38.548  -6.200 -28.225  1.00  0.00           H  
ATOM    399  HB3 ARG    58     -38.974  -6.069 -29.953  1.00  0.00           H  
ATOM    400  HG2 ARG    58     -36.074  -6.508 -29.030  1.00  0.00           H  
ATOM    401  HG3 ARG    58     -36.717  -6.744 -30.671  1.00  0.00           H  
ATOM    402  HD2 ARG    58     -37.661  -8.868 -30.142  1.00  0.00           H  
ATOM    403  HD3 ARG    58     -37.861  -8.477 -28.397  1.00  0.00           H  
ATOM    404  HE  ARG    58     -35.526  -9.716 -29.562  1.00  0.00           H  
ATOM    405 HH11 ARG    58     -33.948 -10.481 -28.114  1.00  0.00           H  
ATOM    406 HH12 ARG    58     -33.539  -9.513 -26.725  1.00  0.00           H  
ATOM    407 HH21 ARG    58     -36.219  -7.298 -27.032  1.00  0.00           H  
ATOM    408 HH22 ARG    58     -35.093  -7.983 -25.924  1.00  0.00           H  
ATOM    409  N   ASN    59     -39.403  -2.627 -29.713  1.00  0.00           N  
ATOM    410  CA  ASN    59     -40.500  -1.655 -29.668  1.00  0.00           C  
ATOM    411  C   ASN    59     -40.752  -0.993 -28.291  1.00  0.00           C  
ATOM    412  O   ASN    59     -41.888  -0.905 -27.817  1.00  0.00           O  
ATOM    413  CB  ASN    59     -41.782  -2.217 -30.389  1.00  0.00           C  
ATOM    414  CG  ASN    59     -42.354  -3.469 -29.707  1.00  0.00           C  
ATOM    415  OD1 ASN    59     -41.973  -4.603 -30.005  1.00  0.00           O  
ATOM    416  ND2 ASN    59     -43.304  -3.261 -28.764  1.00  0.00           N  
ATOM    417  H   ASN    59     -38.879  -2.592 -30.559  1.00  0.00           H  
ATOM    418  HA  ASN    59     -40.165  -0.840 -30.294  1.00  0.00           H  
ATOM    419  HB2 ASN    59     -41.517  -2.498 -31.430  1.00  0.00           H  
ATOM    420  HB3 ASN    59     -42.562  -1.430 -30.435  1.00  0.00           H  
ATOM    421 HD21 ASN    59     -43.749  -4.061 -28.374  1.00  0.00           H  
ATOM    422 HD22 ASN    59     -43.521  -2.320 -28.497  1.00  0.00           H  
ATOM    423  N   PHE    60     -39.652  -0.518 -27.627  1.00  0.00           N  
ATOM    424  CA  PHE    60     -39.569  -0.054 -26.234  1.00  0.00           C  
ATOM    425  C   PHE    60     -40.336  -0.903 -25.176  1.00  0.00           C  
ATOM    426  O   PHE    60     -40.798  -0.395 -24.151  1.00  0.00           O  
ATOM    427  CB  PHE    60     -39.735   1.505 -26.096  1.00  0.00           C  
ATOM    428  CG  PHE    60     -41.094   2.023 -26.538  1.00  0.00           C  
ATOM    429  CD1 PHE    60     -42.180   2.081 -25.641  1.00  0.00           C  
ATOM    430  CD2 PHE    60     -41.294   2.468 -27.861  1.00  0.00           C  
ATOM    431  CE1 PHE    60     -43.433   2.546 -26.059  1.00  0.00           C  
ATOM    432  CE2 PHE    60     -42.547   2.932 -28.281  1.00  0.00           C  
ATOM    433  CZ  PHE    60     -43.618   2.968 -27.381  1.00  0.00           C  
ATOM    434  H   PHE    60     -38.778  -0.522 -28.103  1.00  0.00           H  
ATOM    435  HA  PHE    60     -38.532  -0.218 -25.976  1.00  0.00           H  
ATOM    436  HB2 PHE    60     -39.582   1.806 -25.038  1.00  0.00           H  
ATOM    437  HB3 PHE    60     -38.962   2.013 -26.711  1.00  0.00           H  
ATOM    438  HD1 PHE    60     -42.061   1.753 -24.618  1.00  0.00           H  
ATOM    439  HD2 PHE    60     -40.479   2.438 -28.571  1.00  0.00           H  
ATOM    440  HE1 PHE    60     -44.257   2.569 -25.361  1.00  0.00           H  
ATOM    441  HE2 PHE    60     -42.686   3.258 -29.301  1.00  0.00           H  
ATOM    442  HZ  PHE    60     -44.586   3.321 -27.705  1.00  0.00           H  
ATOM    443  N   SER    61     -40.472  -2.240 -25.417  1.00  0.00           N  
ATOM    444  CA  SER    61     -41.196  -3.204 -24.591  1.00  0.00           C  
ATOM    445  C   SER    61     -40.278  -4.320 -24.091  1.00  0.00           C  
ATOM    446  O   SER    61     -40.144  -4.500 -22.878  1.00  0.00           O  
ATOM    447  CB  SER    61     -42.438  -3.784 -25.337  1.00  0.00           C  
ATOM    448  OG  SER    61     -43.281  -4.543 -24.470  1.00  0.00           O  
ATOM    449  H   SER    61     -40.080  -2.612 -26.267  1.00  0.00           H  
ATOM    450  HA  SER    61     -41.566  -2.684 -23.716  1.00  0.00           H  
ATOM    451  HB2 SER    61     -42.122  -4.400 -26.207  1.00  0.00           H  
ATOM    452  HB3 SER    61     -43.039  -2.932 -25.728  1.00  0.00           H  
ATOM    453  HG  SER    61     -42.798  -5.324 -24.184  1.00  0.00           H  
ATOM    454  N   MET    62     -39.625  -5.103 -25.006  1.00  0.00           N  
ATOM    455  CA  MET    62     -38.809  -6.264 -24.661  1.00  0.00           C  
ATOM    456  C   MET    62     -37.321  -5.892 -24.678  1.00  0.00           C  
ATOM    457  O   MET    62     -36.737  -5.623 -25.740  1.00  0.00           O  
ATOM    458  CB  MET    62     -39.066  -7.523 -25.555  1.00  0.00           C  
ATOM    459  CG  MET    62     -40.479  -8.152 -25.486  1.00  0.00           C  
ATOM    460  SD  MET    62     -40.786  -9.134 -23.979  1.00  0.00           S  
ATOM    461  CE  MET    62     -42.504  -9.595 -24.365  1.00  0.00           C  
ATOM    462  H   MET    62     -39.691  -4.870 -25.980  1.00  0.00           H  
ATOM    463  HA  MET    62     -39.069  -6.560 -23.651  1.00  0.00           H  
ATOM    464  HB2 MET    62     -38.331  -8.312 -25.281  1.00  0.00           H  
ATOM    465  HB3 MET    62     -38.880  -7.248 -26.610  1.00  0.00           H  
ATOM    466  HG2 MET    62     -40.597  -8.811 -26.376  1.00  0.00           H  
ATOM    467  HG3 MET    62     -41.238  -7.344 -25.587  1.00  0.00           H  
ATOM    468  HE1 MET    62     -42.942 -10.209 -23.548  1.00  0.00           H  
ATOM    469  HE2 MET    62     -42.570 -10.180 -25.309  1.00  0.00           H  
ATOM    470  HE3 MET    62     -43.145  -8.692 -24.481  1.00  0.00           H  
ATOM    471  N   LEU    63     -36.692  -5.892 -23.466  1.00  0.00           N  
ATOM    472  CA  LEU    63     -35.264  -5.737 -23.182  1.00  0.00           C  
ATOM    473  C   LEU    63     -34.366  -6.625 -24.047  1.00  0.00           C  
ATOM    474  O   LEU    63     -34.719  -7.768 -24.374  1.00  0.00           O  
ATOM    475  CB  LEU    63     -34.942  -6.035 -21.675  1.00  0.00           C  
ATOM    476  CG  LEU    63     -35.270  -4.900 -20.658  1.00  0.00           C  
ATOM    477  CD1 LEU    63     -35.384  -5.428 -19.211  1.00  0.00           C  
ATOM    478  CD2 LEU    63     -34.243  -3.745 -20.723  1.00  0.00           C  
ATOM    479  H   LEU    63     -37.250  -6.015 -22.648  1.00  0.00           H  
ATOM    480  HA  LEU    63     -35.015  -4.712 -23.406  1.00  0.00           H  
ATOM    481  HB2 LEU    63     -35.492  -6.959 -21.388  1.00  0.00           H  
ATOM    482  HB3 LEU    63     -33.858  -6.263 -21.559  1.00  0.00           H  
ATOM    483  HG  LEU    63     -36.273  -4.488 -20.917  1.00  0.00           H  
ATOM    484 HD11 LEU    63     -34.409  -5.833 -18.868  1.00  0.00           H  
ATOM    485 HD12 LEU    63     -36.158  -6.221 -19.139  1.00  0.00           H  
ATOM    486 HD13 LEU    63     -35.672  -4.605 -18.520  1.00  0.00           H  
ATOM    487 HD21 LEU    63     -33.211  -4.116 -20.550  1.00  0.00           H  
ATOM    488 HD22 LEU    63     -34.459  -2.985 -19.946  1.00  0.00           H  
ATOM    489 HD23 LEU    63     -34.270  -3.239 -21.708  1.00  0.00           H  
ATOM    490  N   ALA    64     -33.162  -6.110 -24.441  1.00  0.00           N  
ATOM    491  CA  ALA    64     -32.148  -6.775 -25.261  1.00  0.00           C  
ATOM    492  C   ALA    64     -31.956  -8.236 -24.835  1.00  0.00           C  
ATOM    493  O   ALA    64     -32.348  -9.150 -25.578  1.00  0.00           O  
ATOM    494  CB  ALA    64     -30.826  -5.968 -25.278  1.00  0.00           C  
ATOM    495  H   ALA    64     -32.900  -5.175 -24.151  1.00  0.00           H  
ATOM    496  HA  ALA    64     -32.534  -6.792 -26.271  1.00  0.00           H  
ATOM    497  HB1 ALA    64     -30.401  -5.866 -24.256  1.00  0.00           H  
ATOM    498  HB2 ALA    64     -30.996  -4.944 -25.674  1.00  0.00           H  
ATOM    499  HB3 ALA    64     -30.070  -6.468 -25.919  1.00  0.00           H  
ATOM    500  N   GLU    65     -31.395  -8.461 -23.611  1.00  0.00           N  
ATOM    501  CA  GLU    65     -31.324  -9.751 -22.937  1.00  0.00           C  
ATOM    502  C   GLU    65     -32.598 -10.076 -22.120  1.00  0.00           C  
ATOM    503  O   GLU    65     -32.581 -10.402 -20.924  1.00  0.00           O  
ATOM    504  CB  GLU    65     -29.976  -9.941 -22.164  1.00  0.00           C  
ATOM    505  CG  GLU    65     -28.732 -10.123 -23.086  1.00  0.00           C  
ATOM    506  CD  GLU    65     -28.829 -11.400 -23.921  1.00  0.00           C  
ATOM    507  OE1 GLU    65     -28.518 -12.487 -23.367  1.00  0.00           O  
ATOM    508  OE2 GLU    65     -29.217 -11.332 -25.115  1.00  0.00           O1-
ATOM    509  H   GLU    65     -31.029  -7.687 -23.105  1.00  0.00           H  
ATOM    510  HA  GLU    65     -31.314 -10.504 -23.715  1.00  0.00           H  
ATOM    511  HB2 GLU    65     -29.814  -9.074 -21.491  1.00  0.00           H  
ATOM    512  HB3 GLU    65     -30.045 -10.851 -21.526  1.00  0.00           H  
ATOM    513  HG2 GLU    65     -27.810 -10.189 -22.473  1.00  0.00           H  
ATOM    514  HG3 GLU    65     -28.646  -9.258 -23.773  1.00  0.00           H  
ATOM    515  N   ALA    66     -33.773 -10.013 -22.808  1.00  0.00           N  
ATOM    516  CA  ALA    66     -34.884 -10.943 -22.666  1.00  0.00           C  
ATOM    517  C   ALA    66     -34.625 -12.320 -23.340  1.00  0.00           C  
ATOM    518  O   ALA    66     -35.378 -13.261 -23.075  1.00  0.00           O  
ATOM    519  CB  ALA    66     -36.175 -10.292 -23.211  1.00  0.00           C  
ATOM    520  H   ALA    66     -33.895  -9.343 -23.548  1.00  0.00           H  
ATOM    521  HA  ALA    66     -35.018 -11.136 -21.609  1.00  0.00           H  
ATOM    522  HB1 ALA    66     -36.086 -10.082 -24.297  1.00  0.00           H  
ATOM    523  HB2 ALA    66     -36.371  -9.330 -22.690  1.00  0.00           H  
ATOM    524  HB3 ALA    66     -37.051 -10.953 -23.043  1.00  0.00           H  
ATOM    525  N   ARG    67     -33.555 -12.454 -24.203  1.00  0.00           N  
ATOM    526  CA  ARG    67     -32.922 -13.653 -24.776  1.00  0.00           C  
ATOM    527  C   ARG    67     -33.884 -14.774 -25.193  1.00  0.00           C  
ATOM    528  O   ARG    67     -34.260 -14.859 -26.364  1.00  0.00           O  
ATOM    529  CB  ARG    67     -31.613 -14.102 -24.008  1.00  0.00           C  
ATOM    530  CG  ARG    67     -31.737 -14.531 -22.511  1.00  0.00           C  
ATOM    531  CD  ARG    67     -30.427 -14.589 -21.681  1.00  0.00           C  
ATOM    532  NE  ARG    67     -29.632 -15.843 -21.988  1.00  0.00           N  
ATOM    533  CZ  ARG    67     -28.488 -15.940 -22.709  1.00  0.00           C  
ATOM    534  NH1 ARG    67     -27.903 -17.153 -22.738  1.00  0.00           N  
ATOM    535  NH2 ARG    67     -27.910 -14.935 -23.381  1.00  0.00           N1+
ATOM    536  H   ARG    67     -33.090 -11.611 -24.463  1.00  0.00           H  
ATOM    537  HA  ARG    67     -32.536 -13.298 -25.722  1.00  0.00           H  
ATOM    538  HB2 ARG    67     -31.130 -14.927 -24.576  1.00  0.00           H  
ATOM    539  HB3 ARG    67     -30.915 -13.235 -24.056  1.00  0.00           H  
ATOM    540  HG2 ARG    67     -32.249 -15.514 -22.440  1.00  0.00           H  
ATOM    541  HG3 ARG    67     -32.384 -13.777 -22.006  1.00  0.00           H  
ATOM    542  HD2 ARG    67     -30.692 -14.636 -20.600  1.00  0.00           H  
ATOM    543  HD3 ARG    67     -29.806 -13.683 -21.831  1.00  0.00           H  
ATOM    544  HE  ARG    67     -29.885 -16.710 -21.538  1.00  0.00           H  
ATOM    545 HH11 ARG    67     -28.336 -17.866 -22.160  1.00  0.00           H  
ATOM    546 HH12 ARG    67     -27.053 -17.293 -23.228  1.00  0.00           H  
ATOM    547 HH21 ARG    67     -28.267 -13.942 -23.337  1.00  0.00           H  
ATOM    548 HH22 ARG    67     -27.110 -15.103 -23.937  1.00  0.00           H  
ATOM    549  N   SER    68     -34.307 -15.637 -24.236  1.00  0.00           N  
ATOM    550  CA  SER    68     -35.262 -16.729 -24.370  1.00  0.00           C  
ATOM    551  C   SER    68     -36.638 -16.296 -24.877  1.00  0.00           C  
ATOM    552  O   SER    68     -37.186 -16.940 -25.773  1.00  0.00           O  
ATOM    553  CB  SER    68     -35.496 -17.472 -23.012  1.00  0.00           C  
ATOM    554  OG  SER    68     -34.274 -17.837 -22.378  1.00  0.00           O  
ATOM    555  H   SER    68     -33.967 -15.537 -23.305  1.00  0.00           H  
ATOM    556  HA  SER    68     -34.847 -17.426 -25.086  1.00  0.00           H  
ATOM    557  HB2 SER    68     -36.113 -18.383 -23.176  1.00  0.00           H  
ATOM    558  HB3 SER    68     -36.044 -16.802 -22.312  1.00  0.00           H  
ATOM    559  HG  SER    68     -33.995 -18.696 -22.777  1.00  0.00           H  
ATOM    560  N   LYS    69     -37.226 -15.205 -24.294  1.00  0.00           N  
ATOM    561  CA  LYS    69     -38.655 -14.905 -24.331  1.00  0.00           C  
ATOM    562  C   LYS    69     -39.161 -14.345 -25.677  1.00  0.00           C  
ATOM    563  O   LYS    69     -40.124 -14.948 -26.169  1.00  0.00           O  
ATOM    564  CB  LYS    69     -39.105 -14.049 -23.094  1.00  0.00           C  
ATOM    565  CG  LYS    69     -40.492 -14.386 -22.479  1.00  0.00           C  
ATOM    566  CD  LYS    69     -41.726 -13.528 -22.873  1.00  0.00           C  
ATOM    567  CE  LYS    69     -42.259 -13.545 -24.324  1.00  0.00           C  
ATOM    568  NZ  LYS    69     -42.490 -14.918 -24.844  1.00  0.00           N1+
ATOM    569  H   LYS    69     -36.643 -14.594 -23.745  1.00  0.00           H  
ATOM    570  HA  LYS    69     -39.124 -15.877 -24.221  1.00  0.00           H  
ATOM    571  HB2 LYS    69     -38.382 -14.274 -22.273  1.00  0.00           H  
ATOM    572  HB3 LYS    69     -39.008 -12.964 -23.293  1.00  0.00           H  
ATOM    573  HG2 LYS    69     -40.713 -15.468 -22.612  1.00  0.00           H  
ATOM    574  HG3 LYS    69     -40.377 -14.236 -21.377  1.00  0.00           H  
ATOM    575  HD2 LYS    69     -41.508 -12.468 -22.606  1.00  0.00           H  
ATOM    576  HD3 LYS    69     -42.562 -13.852 -22.209  1.00  0.00           H  
ATOM    577  HE2 LYS    69     -41.551 -13.025 -25.005  1.00  0.00           H  
ATOM    578  HE3 LYS    69     -43.229 -12.999 -24.355  1.00  0.00           H  
ATOM    579  HZ1 LYS    69     -41.616 -15.257 -25.339  1.00  0.00           H  
ATOM    580  HZ2 LYS    69     -43.258 -14.937 -25.539  1.00  0.00           H  
ATOM    581  HZ3 LYS    69     -42.702 -15.584 -24.077  1.00  0.00           H  
ATOM    582  N   PRO    70     -38.652 -13.266 -26.344  1.00  0.00           N  
ATOM    583  CA  PRO    70     -39.231 -12.734 -27.596  1.00  0.00           C  
ATOM    584  C   PRO    70     -39.086 -13.628 -28.839  1.00  0.00           C  
ATOM    585  O   PRO    70     -39.809 -13.381 -29.802  1.00  0.00           O  
ATOM    586  CB  PRO    70     -38.507 -11.381 -27.804  1.00  0.00           C  
ATOM    587  CG  PRO    70     -37.906 -11.041 -26.436  1.00  0.00           C  
ATOM    588  CD  PRO    70     -37.558 -12.411 -25.867  1.00  0.00           C  
ATOM    589  HA  PRO    70     -40.291 -12.607 -27.422  1.00  0.00           H  
ATOM    590  HB2 PRO    70     -37.681 -11.487 -28.544  1.00  0.00           H  
ATOM    591  HB3 PRO    70     -39.212 -10.601 -28.159  1.00  0.00           H  
ATOM    592  HG2 PRO    70     -38.677 -10.564 -25.791  1.00  0.00           H  
ATOM    593  HG3 PRO    70     -37.027 -10.375 -26.502  1.00  0.00           H  
ATOM    594  HD2 PRO    70     -37.493 -12.387 -24.760  1.00  0.00           H  
ATOM    595  HD3 PRO    70     -36.597 -12.794 -26.281  1.00  0.00           H  
ATOM    596  N   ILE    71     -38.176 -14.640 -28.846  1.00  0.00           N  
ATOM    597  CA  ILE    71     -37.780 -15.457 -29.995  1.00  0.00           C  
ATOM    598  C   ILE    71     -38.603 -16.758 -30.192  1.00  0.00           C  
ATOM    599  O   ILE    71     -38.383 -17.468 -31.179  1.00  0.00           O  
ATOM    600  CB  ILE    71     -36.230 -15.636 -30.020  1.00  0.00           C  
ATOM    601  CG1 ILE    71     -35.664 -16.065 -31.418  1.00  0.00           C  
ATOM    602  CG2 ILE    71     -35.736 -16.534 -28.851  1.00  0.00           C  
ATOM    603  CD1 ILE    71     -34.155 -15.836 -31.614  1.00  0.00           C  
ATOM    604  H   ILE    71     -37.686 -14.848 -28.005  1.00  0.00           H  
ATOM    605  HA  ILE    71     -38.022 -14.860 -30.866  1.00  0.00           H  
ATOM    606  HB  ILE    71     -35.805 -14.618 -29.836  1.00  0.00           H  
ATOM    607 HG12 ILE    71     -35.886 -17.145 -31.583  1.00  0.00           H  
ATOM    608 HG13 ILE    71     -36.200 -15.498 -32.213  1.00  0.00           H  
ATOM    609 HG21 ILE    71     -36.119 -17.568 -28.953  1.00  0.00           H  
ATOM    610 HG22 ILE    71     -36.061 -16.134 -27.870  1.00  0.00           H  
ATOM    611 HG23 ILE    71     -34.628 -16.567 -28.838  1.00  0.00           H  
ATOM    612 HD11 ILE    71     -33.567 -16.363 -30.832  1.00  0.00           H  
ATOM    613 HD12 ILE    71     -33.910 -14.754 -31.569  1.00  0.00           H  
ATOM    614 HD13 ILE    71     -33.833 -16.231 -32.602  1.00  0.00           H  
ATOM    615  N   ASN    72     -39.588 -17.108 -29.297  1.00  0.00           N  
ATOM    616  CA  ASN    72     -40.491 -18.260 -29.446  1.00  0.00           C  
ATOM    617  C   ASN    72     -41.538 -18.094 -30.599  1.00  0.00           C  
ATOM    618  O   ASN    72     -42.747 -18.283 -30.430  1.00  0.00           O  
ATOM    619  CB  ASN    72     -41.058 -18.734 -28.049  1.00  0.00           C  
ATOM    620  CG  ASN    72     -42.027 -17.797 -27.302  1.00  0.00           C  
ATOM    621  OD1 ASN    72     -41.757 -17.268 -26.219  1.00  0.00           O  
ATOM    622  ND2 ASN    72     -43.237 -17.611 -27.884  1.00  0.00           N  
ATOM    623  H   ASN    72     -39.725 -16.547 -28.482  1.00  0.00           H  
ATOM    624  HA  ASN    72     -39.858 -19.079 -29.766  1.00  0.00           H  
ATOM    625  HB2 ASN    72     -40.198 -18.924 -27.372  1.00  0.00           H  
ATOM    626  HB3 ASN    72     -41.580 -19.704 -28.194  1.00  0.00           H  
ATOM    627 HD21 ASN    72     -43.962 -17.149 -27.387  1.00  0.00           H  
ATOM    628 HD22 ASN    72     -43.356 -17.959 -28.827  1.00  0.00           H  
ATOM    629  N   LEU    73     -41.046 -17.725 -31.812  1.00  0.00           N  
ATOM    630  CA  LEU    73     -41.792 -17.299 -32.996  1.00  0.00           C  
ATOM    631  C   LEU    73     -41.797 -18.348 -34.115  1.00  0.00           C  
ATOM    632  O   LEU    73     -42.868 -18.682 -34.626  1.00  0.00           O  
ATOM    633  CB  LEU    73     -41.252 -15.938 -33.569  1.00  0.00           C  
ATOM    634  CG  LEU    73     -41.272 -14.701 -32.615  1.00  0.00           C  
ATOM    635  CD1 LEU    73     -40.450 -13.525 -33.195  1.00  0.00           C  
ATOM    636  CD2 LEU    73     -42.698 -14.245 -32.221  1.00  0.00           C  
ATOM    637  H   LEU    73     -40.041 -17.678 -31.877  1.00  0.00           H  
ATOM    638  HA  LEU    73     -42.825 -17.159 -32.703  1.00  0.00           H  
ATOM    639  HB2 LEU    73     -40.201 -16.102 -33.896  1.00  0.00           H  
ATOM    640  HB3 LEU    73     -41.841 -15.677 -34.477  1.00  0.00           H  
ATOM    641  HG  LEU    73     -40.757 -15.004 -31.671  1.00  0.00           H  
ATOM    642 HD11 LEU    73     -40.910 -13.141 -34.130  1.00  0.00           H  
ATOM    643 HD12 LEU    73     -39.410 -13.847 -33.416  1.00  0.00           H  
ATOM    644 HD13 LEU    73     -40.398 -12.695 -32.457  1.00  0.00           H  
ATOM    645 HD21 LEU    73     -43.274 -13.935 -33.119  1.00  0.00           H  
ATOM    646 HD22 LEU    73     -42.645 -13.386 -31.518  1.00  0.00           H  
ATOM    647 HD23 LEU    73     -43.244 -15.069 -31.715  1.00  0.00           H  
ATOM    648  N   THR    74     -40.598 -18.867 -34.515  1.00  0.00           N  
ATOM    649  CA  THR    74     -40.379 -19.787 -35.632  1.00  0.00           C  
ATOM    650  C   THR    74     -40.222 -21.229 -35.092  1.00  0.00           C  
ATOM    651  O   THR    74     -41.084 -21.734 -34.369  1.00  0.00           O  
ATOM    652  CB  THR    74     -39.310 -19.233 -36.633  1.00  0.00           C  
ATOM    653  OG1 THR    74     -39.184 -20.026 -37.812  1.00  0.00           O  
ATOM    654  CG2 THR    74     -37.903 -18.974 -36.038  1.00  0.00           C  
ATOM    655  H   THR    74     -39.774 -18.616 -34.014  1.00  0.00           H  
ATOM    656  HA  THR    74     -41.296 -19.814 -36.205  1.00  0.00           H  
ATOM    657  HB  THR    74     -39.698 -18.245 -36.980  1.00  0.00           H  
ATOM    658 HG21 THR    74     -37.430 -19.905 -35.664  1.00  0.00           H  
ATOM    659 HG22 THR    74     -37.950 -18.247 -35.202  1.00  0.00           H  
ATOM    660 HG23 THR    74     -37.238 -18.552 -36.822  1.00  0.00           H  
ATOM    661  HG1 THR    74     -38.430 -20.675 -37.692  1.00  0.00           H  
ATOM    662  N   ASP    75     -39.123 -21.920 -35.451  1.00  0.00           N  
ATOM    663  CA  ASP    75     -38.651 -23.247 -35.142  1.00  0.00           C  
ATOM    664  C   ASP    75     -37.626 -23.185 -33.992  1.00  0.00           C  
ATOM    665  O   ASP    75     -37.977 -23.485 -32.847  1.00  0.00           O  
ATOM    666  CB  ASP    75     -38.121 -23.884 -36.487  1.00  0.00           C  
ATOM    667  CG  ASP    75     -37.135 -23.006 -37.279  1.00  0.00           C  
ATOM    668  OD2 ASP    75     -36.087 -23.546 -37.700  1.00  0.00           O1-
ATOM    669  OD1 ASP    75     -37.429 -21.786 -37.460  1.00  0.00           O  
ATOM    670  H   ASP    75     -38.474 -21.514 -36.110  1.00  0.00           H  
ATOM    671  HA  ASP    75     -39.492 -23.829 -34.788  1.00  0.00           H  
ATOM    672  HB2 ASP    75     -38.989 -24.061 -37.155  1.00  0.00           H  
ATOM    673  HB3 ASP    75     -37.638 -24.860 -36.282  1.00  0.00           H  
ATOM    674  N   ASP    76     -36.345 -22.793 -34.267  1.00  0.00           N  
ATOM    675  CA  ASP    76     -35.254 -22.693 -33.309  1.00  0.00           C  
ATOM    676  C   ASP    76     -35.159 -21.299 -32.633  1.00  0.00           C  
ATOM    677  O   ASP    76     -35.861 -20.339 -32.968  1.00  0.00           O  
ATOM    678  CB  ASP    76     -33.911 -23.160 -33.981  1.00  0.00           C  
ATOM    679  CG  ASP    76     -32.946 -23.779 -32.979  1.00  0.00           C  
ATOM    680  OD2 ASP    76     -32.608 -24.979 -33.146  1.00  0.00           O1-
ATOM    681  OD1 ASP    76     -32.526 -23.072 -32.016  1.00  0.00           O  
ATOM    682  H   ASP    76     -36.102 -22.553 -35.206  1.00  0.00           H  
ATOM    683  HA  ASP    76     -35.492 -23.397 -32.520  1.00  0.00           H  
ATOM    684  HB2 ASP    76     -33.413 -22.316 -34.497  1.00  0.00           H  
ATOM    685  HB3 ASP    76     -34.130 -23.946 -34.738  1.00  0.00           H  
ATOM    686  N   ILE    77     -34.252 -21.192 -31.633  1.00  0.00           N  
ATOM    687  CA  ILE    77     -33.977 -20.061 -30.754  1.00  0.00           C  
ATOM    688  C   ILE    77     -32.483 -19.673 -30.755  1.00  0.00           C  
ATOM    689  O   ILE    77     -32.189 -18.474 -30.745  1.00  0.00           O  
ATOM    690  CB  ILE    77     -34.559 -20.162 -29.307  1.00  0.00           C  
ATOM    691  CG1 ILE    77     -33.909 -21.204 -28.328  1.00  0.00           C  
ATOM    692  CG2 ILE    77     -36.117 -20.245 -29.346  1.00  0.00           C  
ATOM    693  CD1 ILE    77     -34.203 -22.689 -28.591  1.00  0.00           C  
ATOM    694  H   ILE    77     -33.635 -21.998 -31.547  1.00  0.00           H  
ATOM    695  HA  ILE    77     -34.474 -19.214 -31.210  1.00  0.00           H  
ATOM    696  HB  ILE    77     -34.340 -19.170 -28.839  1.00  0.00           H  
ATOM    697 HG12 ILE    77     -32.808 -21.053 -28.317  1.00  0.00           H  
ATOM    698 HG13 ILE    77     -34.274 -20.961 -27.305  1.00  0.00           H  
ATOM    699 HG21 ILE    77     -36.446 -21.220 -29.767  1.00  0.00           H  
ATOM    700 HG22 ILE    77     -36.541 -19.442 -29.986  1.00  0.00           H  
ATOM    701 HG23 ILE    77     -36.540 -20.139 -28.325  1.00  0.00           H  
ATOM    702 HD11 ILE    77     -33.837 -22.992 -29.594  1.00  0.00           H  
ATOM    703 HD12 ILE    77     -35.295 -22.892 -28.543  1.00  0.00           H  
ATOM    704 HD13 ILE    77     -33.692 -23.326 -27.837  1.00  0.00           H  
ATOM    705  N   THR    78     -31.507 -20.645 -30.765  1.00  0.00           N  
ATOM    706  CA  THR    78     -30.067 -20.394 -30.580  1.00  0.00           C  
ATOM    707  C   THR    78     -29.284 -20.646 -31.893  1.00  0.00           C  
ATOM    708  O   THR    78     -28.892 -21.798 -32.135  1.00  0.00           O  
ATOM    709  CB  THR    78     -29.442 -21.020 -29.296  1.00  0.00           C  
ATOM    710  OG1 THR    78     -29.196 -22.426 -29.337  1.00  0.00           O  
ATOM    711  CG2 THR    78     -28.107 -20.338 -28.915  1.00  0.00           C  
ATOM    712  H   THR    78     -31.771 -21.600 -30.954  1.00  0.00           H  
ATOM    713  HA  THR    78     -29.987 -19.337 -30.375  1.00  0.00           H  
ATOM    714  HB  THR    78     -30.156 -20.841 -28.462  1.00  0.00           H  
ATOM    715 HG21 THR    78     -27.329 -20.555 -29.675  1.00  0.00           H  
ATOM    716 HG22 THR    78     -27.760 -20.734 -27.935  1.00  0.00           H  
ATOM    717 HG23 THR    78     -28.225 -19.237 -28.827  1.00  0.00           H  
ATOM    718  HG1 THR    78     -30.007 -22.874 -29.681  1.00  0.00           H  
ATOM    719  N   PRO    79     -29.007 -19.637 -32.790  1.00  0.00           N  
ATOM    720  CA  PRO    79     -28.126 -19.802 -33.966  1.00  0.00           C  
ATOM    721  C   PRO    79     -26.637 -19.916 -33.553  1.00  0.00           C  
ATOM    722  O   PRO    79     -25.801 -19.090 -33.939  1.00  0.00           O  
ATOM    723  CB  PRO    79     -28.481 -18.574 -34.846  1.00  0.00           C  
ATOM    724  CG  PRO    79     -28.895 -17.481 -33.854  1.00  0.00           C  
ATOM    725  CD  PRO    79     -29.573 -18.273 -32.734  1.00  0.00           C  
ATOM    726  HA  PRO    79     -28.383 -20.712 -34.491  1.00  0.00           H  
ATOM    727  HB2 PRO    79     -27.638 -18.257 -35.493  1.00  0.00           H  
ATOM    728  HB3 PRO    79     -29.348 -18.832 -35.495  1.00  0.00           H  
ATOM    729  HG2 PRO    79     -29.575 -16.733 -34.308  1.00  0.00           H  
ATOM    730  HG3 PRO    79     -27.990 -16.970 -33.454  1.00  0.00           H  
ATOM    731  HD2 PRO    79     -30.671 -18.335 -32.909  1.00  0.00           H  
ATOM    732  HD3 PRO    79     -29.372 -17.803 -31.746  1.00  0.00           H  
ATOM    733  N   ARG    80     -26.302 -20.964 -32.753  1.00  0.00           N  
ATOM    734  CA  ARG    80     -25.008 -21.255 -32.137  1.00  0.00           C  
ATOM    735  C   ARG    80     -24.553 -20.226 -31.085  1.00  0.00           C  
ATOM    736  O   ARG    80     -24.273 -20.633 -29.950  1.00  0.00           O  
ATOM    737  CB  ARG    80     -23.875 -21.680 -33.140  1.00  0.00           C  
ATOM    738  CG  ARG    80     -24.038 -23.105 -33.743  1.00  0.00           C  
ATOM    739  CD  ARG    80     -23.775 -24.274 -32.763  1.00  0.00           C  
ATOM    740  NE  ARG    80     -24.783 -25.365 -33.030  1.00  0.00           N  
ATOM    741  CZ  ARG    80     -25.745 -25.799 -32.186  1.00  0.00           C  
ATOM    742  NH1 ARG    80     -26.669 -26.667 -32.629  1.00  0.00           N  
ATOM    743  NH2 ARG    80     -25.887 -25.430 -30.902  1.00  0.00           N1+
ATOM    744  H   ARG    80     -27.059 -21.583 -32.509  1.00  0.00           H  
ATOM    745  HA  ARG    80     -25.228 -22.133 -31.549  1.00  0.00           H  
ATOM    746  HB2 ARG    80     -23.858 -20.939 -33.970  1.00  0.00           H  
ATOM    747  HB3 ARG    80     -22.890 -21.621 -32.630  1.00  0.00           H  
ATOM    748  HG2 ARG    80     -23.343 -23.216 -34.604  1.00  0.00           H  
ATOM    749  HG3 ARG    80     -25.071 -23.170 -34.155  1.00  0.00           H  
ATOM    750  HD2 ARG    80     -23.855 -23.947 -31.705  1.00  0.00           H  
ATOM    751  HD3 ARG    80     -22.754 -24.690 -32.921  1.00  0.00           H  
ATOM    752  HE  ARG    80     -24.835 -25.734 -33.952  1.00  0.00           H  
ATOM    753 HH11 ARG    80     -26.671 -27.002 -33.560  1.00  0.00           H  
ATOM    754 HH12 ARG    80     -27.382 -26.952 -31.962  1.00  0.00           H  
ATOM    755 HH21 ARG    80     -25.396 -24.648 -30.506  1.00  0.00           H  
ATOM    756 HH22 ARG    80     -26.677 -25.841 -30.429  1.00  0.00           H  
ATOM    757  N   ILE    81     -24.488 -18.906 -31.438  1.00  0.00           N  
ATOM    758  CA  ILE    81     -24.326 -17.756 -30.532  1.00  0.00           C  
ATOM    759  C   ILE    81     -25.719 -17.160 -30.140  1.00  0.00           C  
ATOM    760  O   ILE    81     -26.783 -17.707 -30.460  1.00  0.00           O  
ATOM    761  CB  ILE    81     -23.273 -16.671 -30.974  1.00  0.00           C  
ATOM    762  CG1 ILE    81     -23.649 -15.763 -32.198  1.00  0.00           C  
ATOM    763  CG2 ILE    81     -21.835 -17.255 -31.047  1.00  0.00           C  
ATOM    764  CD1 ILE    81     -23.612 -16.397 -33.597  1.00  0.00           C  
ATOM    765  H   ILE    81     -24.685 -18.680 -32.398  1.00  0.00           H  
ATOM    766  HA  ILE    81     -23.941 -18.166 -29.606  1.00  0.00           H  
ATOM    767  HB  ILE    81     -23.216 -15.955 -30.116  1.00  0.00           H  
ATOM    768 HG12 ILE    81     -24.665 -15.341 -32.028  1.00  0.00           H  
ATOM    769 HG13 ILE    81     -22.948 -14.896 -32.201  1.00  0.00           H  
ATOM    770 HG21 ILE    81     -21.753 -17.994 -31.871  1.00  0.00           H  
ATOM    771 HG22 ILE    81     -21.563 -17.751 -30.092  1.00  0.00           H  
ATOM    772 HG23 ILE    81     -21.094 -16.446 -31.230  1.00  0.00           H  
ATOM    773 HD11 ILE    81     -24.337 -17.230 -33.679  1.00  0.00           H  
ATOM    774 HD12 ILE    81     -22.598 -16.784 -33.832  1.00  0.00           H  
ATOM    775 HD13 ILE    81     -23.880 -15.645 -34.368  1.00  0.00           H  
ATOM    776  N   VAL    82     -25.717 -16.007 -29.412  1.00  0.00           N  
ATOM    777  CA  VAL    82     -26.867 -15.260 -28.896  1.00  0.00           C  
ATOM    778  C   VAL    82     -27.105 -14.032 -29.829  1.00  0.00           C  
ATOM    779  O   VAL    82     -26.116 -13.343 -30.143  1.00  0.00           O  
ATOM    780  CB  VAL    82     -26.682 -14.805 -27.416  1.00  0.00           C  
ATOM    781  CG1 VAL    82     -27.935 -14.086 -26.841  1.00  0.00           C  
ATOM    782  CG2 VAL    82     -26.283 -15.986 -26.488  1.00  0.00           C  
ATOM    783  H   VAL    82     -24.845 -15.572 -29.202  1.00  0.00           H  
ATOM    784  HA  VAL    82     -27.719 -15.926 -28.944  1.00  0.00           H  
ATOM    785  HB  VAL    82     -25.831 -14.086 -27.396  1.00  0.00           H  
ATOM    786 HG11 VAL    82     -28.798 -14.782 -26.770  1.00  0.00           H  
ATOM    787 HG12 VAL    82     -28.237 -13.216 -27.458  1.00  0.00           H  
ATOM    788 HG13 VAL    82     -27.724 -13.694 -25.822  1.00  0.00           H  
ATOM    789 HG21 VAL    82     -27.095 -16.739 -26.433  1.00  0.00           H  
ATOM    790 HG22 VAL    82     -26.060 -15.614 -25.469  1.00  0.00           H  
ATOM    791 HG23 VAL    82     -25.366 -16.488 -26.862  1.00  0.00           H  
ATOM    792  N   PRO    83     -28.348 -13.690 -30.301  1.00  0.00           N  
ATOM    793  CA  PRO    83     -28.566 -12.634 -31.308  1.00  0.00           C  
ATOM    794  C   PRO    83     -28.147 -11.213 -30.893  1.00  0.00           C  
ATOM    795  O   PRO    83     -27.820 -10.443 -31.802  1.00  0.00           O  
ATOM    796  CB  PRO    83     -30.065 -12.733 -31.689  1.00  0.00           C  
ATOM    797  CG  PRO    83     -30.717 -13.578 -30.586  1.00  0.00           C  
ATOM    798  CD  PRO    83     -29.579 -14.476 -30.099  1.00  0.00           C  
ATOM    799  HA  PRO    83     -27.940 -12.891 -32.151  1.00  0.00           H  
ATOM    800  HB2 PRO    83     -30.554 -11.744 -31.793  1.00  0.00           H  
ATOM    801  HB3 PRO    83     -30.150 -13.270 -32.661  1.00  0.00           H  
ATOM    802  HG2 PRO    83     -31.578 -14.171 -30.959  1.00  0.00           H  
ATOM    803  HG3 PRO    83     -31.057 -12.926 -29.752  1.00  0.00           H  
ATOM    804  HD2 PRO    83     -29.515 -15.400 -30.719  1.00  0.00           H  
ATOM    805  HD3 PRO    83     -29.721 -14.748 -29.030  1.00  0.00           H  
ATOM    806  N   TYR    84     -28.141 -10.830 -29.579  1.00  0.00           N  
ATOM    807  CA  TYR    84     -27.637  -9.549 -29.082  1.00  0.00           C  
ATOM    808  C   TYR    84     -26.093  -9.483 -29.196  1.00  0.00           C  
ATOM    809  O   TYR    84     -25.653  -8.575 -29.912  1.00  0.00           O  
ATOM    810  CB  TYR    84     -28.222  -9.165 -27.681  1.00  0.00           C  
ATOM    811  CG  TYR    84     -27.752  -7.818 -27.144  1.00  0.00           C  
ATOM    812  CD1 TYR    84     -27.877  -6.644 -27.915  1.00  0.00           C  
ATOM    813  CD2 TYR    84     -27.249  -7.701 -25.830  1.00  0.00           C  
ATOM    814  CE1 TYR    84     -27.602  -5.390 -27.362  1.00  0.00           C  
ATOM    815  CE2 TYR    84     -26.927  -6.443 -25.291  1.00  0.00           C  
ATOM    816  CZ  TYR    84     -27.127  -5.287 -26.054  1.00  0.00           C  
ATOM    817  OH  TYR    84     -26.926  -3.991 -25.542  1.00  0.00           O  
ATOM    818  H   TYR    84     -28.465 -11.472 -28.888  1.00  0.00           H  
ATOM    819  HA  TYR    84     -28.012  -8.805 -29.771  1.00  0.00           H  
ATOM    820  HB2 TYR    84     -29.330  -9.112 -27.754  1.00  0.00           H  
ATOM    821  HB3 TYR    84     -27.991  -9.948 -26.930  1.00  0.00           H  
ATOM    822  HD1 TYR    84     -28.214  -6.701 -28.937  1.00  0.00           H  
ATOM    823  HD2 TYR    84     -27.120  -8.580 -25.215  1.00  0.00           H  
ATOM    824  HE1 TYR    84     -27.746  -4.486 -27.936  1.00  0.00           H  
ATOM    825  HE2 TYR    84     -26.568  -6.366 -24.276  1.00  0.00           H  
ATOM    826  HH  TYR    84     -26.108  -3.947 -24.996  1.00  0.00           H  
ATOM    827  N   PRO    85     -25.232 -10.361 -28.587  1.00  0.00           N  
ATOM    828  CA  PRO    85     -23.804 -10.476 -28.918  1.00  0.00           C  
ATOM    829  C   PRO    85     -23.473 -10.589 -30.411  1.00  0.00           C  
ATOM    830  O   PRO    85     -22.467  -9.988 -30.795  1.00  0.00           O  
ATOM    831  CB  PRO    85     -23.319 -11.688 -28.099  1.00  0.00           C  
ATOM    832  CG  PRO    85     -24.201 -11.664 -26.847  1.00  0.00           C  
ATOM    833  CD  PRO    85     -25.538 -11.124 -27.365  1.00  0.00           C  
ATOM    834  HA  PRO    85     -23.350  -9.553 -28.583  1.00  0.00           H  
ATOM    835  HB2 PRO    85     -23.494 -12.634 -28.660  1.00  0.00           H  
ATOM    836  HB3 PRO    85     -22.241 -11.605 -27.851  1.00  0.00           H  
ATOM    837  HG2 PRO    85     -23.777 -10.948 -26.109  1.00  0.00           H  
ATOM    838  HG3 PRO    85     -24.298 -12.657 -26.367  1.00  0.00           H  
ATOM    839  HD2 PRO    85     -25.995 -10.468 -26.593  1.00  0.00           H  
ATOM    840  HD3 PRO    85     -26.235 -11.944 -27.631  1.00  0.00           H  
ATOM    841  N   LEU    86     -24.276 -11.313 -31.255  1.00  0.00           N  
ATOM    842  CA  LEU    86     -24.169 -11.303 -32.719  1.00  0.00           C  
ATOM    843  C   LEU    86     -24.296  -9.893 -33.327  1.00  0.00           C  
ATOM    844  O   LEU    86     -23.363  -9.444 -34.000  1.00  0.00           O  
ATOM    845  CB  LEU    86     -25.144 -12.320 -33.401  1.00  0.00           C  
ATOM    846  CG  LEU    86     -25.061 -12.470 -34.957  1.00  0.00           C  
ATOM    847  CD1 LEU    86     -23.636 -12.743 -35.497  1.00  0.00           C  
ATOM    848  CD2 LEU    86     -26.064 -13.526 -35.477  1.00  0.00           C  
ATOM    849  H   LEU    86     -25.000 -11.896 -30.867  1.00  0.00           H  
ATOM    850  HA  LEU    86     -23.159 -11.630 -32.931  1.00  0.00           H  
ATOM    851  HB2 LEU    86     -24.965 -13.317 -32.946  1.00  0.00           H  
ATOM    852  HB3 LEU    86     -26.183 -12.027 -33.142  1.00  0.00           H  
ATOM    853  HG  LEU    86     -25.381 -11.493 -35.395  1.00  0.00           H  
ATOM    854 HD11 LEU    86     -23.213 -13.670 -35.058  1.00  0.00           H  
ATOM    855 HD12 LEU    86     -22.952 -11.901 -35.257  1.00  0.00           H  
ATOM    856 HD13 LEU    86     -23.650 -12.858 -36.602  1.00  0.00           H  
ATOM    857 HD21 LEU    86     -25.812 -14.537 -35.092  1.00  0.00           H  
ATOM    858 HD22 LEU    86     -26.052 -13.561 -36.588  1.00  0.00           H  
ATOM    859 HD23 LEU    86     -27.099 -13.281 -35.157  1.00  0.00           H  
ATOM    860  N   GLN    87     -25.438  -9.169 -33.096  1.00  0.00           N  
ATOM    861  CA  GLN    87     -25.670  -7.759 -33.452  1.00  0.00           C  
ATOM    862  C   GLN    87     -24.509  -6.843 -33.018  1.00  0.00           C  
ATOM    863  O   GLN    87     -23.947  -6.135 -33.860  1.00  0.00           O  
ATOM    864  CB  GLN    87     -27.021  -7.207 -32.871  1.00  0.00           C  
ATOM    865  CG  GLN    87     -28.324  -7.730 -33.539  1.00  0.00           C  
ATOM    866  CD  GLN    87     -29.543  -7.517 -32.632  1.00  0.00           C  
ATOM    867  OE1 GLN    87     -30.151  -6.444 -32.544  1.00  0.00           O  
ATOM    868  NE2 GLN    87     -29.902  -8.590 -31.883  1.00  0.00           N  
ATOM    869  H   GLN    87     -26.198  -9.606 -32.604  1.00  0.00           H  
ATOM    870  HA  GLN    87     -25.708  -7.714 -34.532  1.00  0.00           H  
ATOM    871  HB2 GLN    87     -27.034  -7.447 -31.784  1.00  0.00           H  
ATOM    872  HB3 GLN    87     -27.031  -6.096 -32.965  1.00  0.00           H  
ATOM    873  HG2 GLN    87     -28.231  -8.815 -33.762  1.00  0.00           H  
ATOM    874  HG3 GLN    87     -28.495  -7.198 -34.498  1.00  0.00           H  
ATOM    875 HE21 GLN    87     -30.754  -8.568 -31.368  1.00  0.00           H  
ATOM    876 HE22 GLN    87     -29.271  -9.378 -31.886  1.00  0.00           H  
ATOM    877  N   MET    88     -24.134  -6.864 -31.701  1.00  0.00           N  
ATOM    878  CA  MET    88     -23.038  -6.111 -31.087  1.00  0.00           C  
ATOM    879  C   MET    88     -21.676  -6.402 -31.745  1.00  0.00           C  
ATOM    880  O   MET    88     -20.977  -5.454 -32.123  1.00  0.00           O  
ATOM    881  CB  MET    88     -22.966  -6.302 -29.538  1.00  0.00           C  
ATOM    882  CG  MET    88     -24.197  -5.852 -28.699  1.00  0.00           C  
ATOM    883  SD  MET    88     -24.497  -4.052 -28.580  1.00  0.00           S  
ATOM    884  CE  MET    88     -25.626  -3.789 -29.984  1.00  0.00           C  
ATOM    885  H   MET    88     -24.635  -7.466 -31.068  1.00  0.00           H  
ATOM    886  HA  MET    88     -23.241  -5.066 -31.281  1.00  0.00           H  
ATOM    887  HB2 MET    88     -22.087  -5.736 -29.156  1.00  0.00           H  
ATOM    888  HB3 MET    88     -22.782  -7.378 -29.326  1.00  0.00           H  
ATOM    889  HG2 MET    88     -24.030  -6.234 -27.666  1.00  0.00           H  
ATOM    890  HG3 MET    88     -25.108  -6.370 -29.064  1.00  0.00           H  
ATOM    891  HE1 MET    88     -26.071  -2.771 -29.940  1.00  0.00           H  
ATOM    892  HE2 MET    88     -26.456  -4.526 -29.978  1.00  0.00           H  
ATOM    893  HE3 MET    88     -25.091  -3.881 -30.953  1.00  0.00           H  
ATOM    894  N   LEU    89     -21.276  -7.708 -31.920  1.00  0.00           N  
ATOM    895  CA  LEU    89     -20.135  -8.148 -32.731  1.00  0.00           C  
ATOM    896  C   LEU    89     -20.157  -7.541 -34.144  1.00  0.00           C  
ATOM    897  O   LEU    89     -19.206  -6.855 -34.520  1.00  0.00           O  
ATOM    898  CB  LEU    89     -20.013  -9.712 -32.807  1.00  0.00           C  
ATOM    899  CG  LEU    89     -18.774 -10.295 -33.564  1.00  0.00           C  
ATOM    900  CD1 LEU    89     -17.425  -9.932 -32.900  1.00  0.00           C  
ATOM    901  CD2 LEU    89     -18.880 -11.823 -33.784  1.00  0.00           C  
ATOM    902  H   LEU    89     -21.802  -8.470 -31.511  1.00  0.00           H  
ATOM    903  HA  LEU    89     -19.255  -7.765 -32.233  1.00  0.00           H  
ATOM    904  HB2 LEU    89     -20.005 -10.103 -31.771  1.00  0.00           H  
ATOM    905  HB3 LEU    89     -20.935 -10.101 -33.291  1.00  0.00           H  
ATOM    906  HG  LEU    89     -18.765  -9.839 -34.584  1.00  0.00           H  
ATOM    907 HD11 LEU    89     -17.355 -10.378 -31.884  1.00  0.00           H  
ATOM    908 HD12 LEU    89     -17.301  -8.833 -32.806  1.00  0.00           H  
ATOM    909 HD13 LEU    89     -16.576 -10.320 -33.503  1.00  0.00           H  
ATOM    910 HD21 LEU    89     -18.820 -12.367 -32.820  1.00  0.00           H  
ATOM    911 HD22 LEU    89     -18.040 -12.174 -34.422  1.00  0.00           H  
ATOM    912 HD23 LEU    89     -19.831 -12.091 -34.291  1.00  0.00           H  
ATOM    913  N   LYS    90     -21.248  -7.780 -34.934  1.00  0.00           N  
ATOM    914  CA  LYS    90     -21.445  -7.325 -36.306  1.00  0.00           C  
ATOM    915  C   LYS    90     -21.362  -5.800 -36.476  1.00  0.00           C  
ATOM    916  O   LYS    90     -20.736  -5.340 -37.435  1.00  0.00           O  
ATOM    917  CB  LYS    90     -22.763  -7.923 -36.910  1.00  0.00           C  
ATOM    918  CG  LYS    90     -22.904  -7.884 -38.460  1.00  0.00           C  
ATOM    919  CD  LYS    90     -23.957  -6.915 -39.063  1.00  0.00           C  
ATOM    920  CE  LYS    90     -23.656  -5.412 -38.927  1.00  0.00           C  
ATOM    921  NZ  LYS    90     -24.682  -4.612 -39.640  1.00  0.00           N1+
ATOM    922  H   LYS    90     -22.005  -8.331 -34.559  1.00  0.00           H  
ATOM    923  HA  LYS    90     -20.609  -7.737 -36.858  1.00  0.00           H  
ATOM    924  HB2 LYS    90     -22.782  -9.003 -36.630  1.00  0.00           H  
ATOM    925  HB3 LYS    90     -23.643  -7.466 -36.411  1.00  0.00           H  
ATOM    926  HG2 LYS    90     -21.912  -7.706 -38.933  1.00  0.00           H  
ATOM    927  HG3 LYS    90     -23.214  -8.909 -38.773  1.00  0.00           H  
ATOM    928  HD2 LYS    90     -24.944  -7.144 -38.603  1.00  0.00           H  
ATOM    929  HD3 LYS    90     -24.028  -7.166 -40.148  1.00  0.00           H  
ATOM    930  HE2 LYS    90     -22.658  -5.170 -39.357  1.00  0.00           H  
ATOM    931  HE3 LYS    90     -23.668  -5.113 -37.855  1.00  0.00           H  
ATOM    932  HZ1 LYS    90     -24.699  -4.888 -40.643  1.00  0.00           H  
ATOM    933  HZ2 LYS    90     -24.465  -3.596 -39.573  1.00  0.00           H  
ATOM    934  HZ3 LYS    90     -25.619  -4.792 -39.226  1.00  0.00           H  
ATOM    935  N   THR    91     -21.987  -4.985 -35.569  1.00  0.00           N  
ATOM    936  CA  THR    91     -21.901  -3.518 -35.577  1.00  0.00           C  
ATOM    937  C   THR    91     -20.558  -2.990 -35.050  1.00  0.00           C  
ATOM    938  O   THR    91     -19.881  -2.245 -35.762  1.00  0.00           O  
ATOM    939  CB  THR    91     -23.116  -2.799 -34.934  1.00  0.00           C  
ATOM    940  OG1 THR    91     -23.120  -2.827 -33.513  1.00  0.00           O  
ATOM    941  CG2 THR    91     -23.244  -1.325 -35.371  1.00  0.00           C  
ATOM    942  H   THR    91     -22.540  -5.390 -34.826  1.00  0.00           H  
ATOM    943  HA  THR    91     -21.923  -3.246 -36.623  1.00  0.00           H  
ATOM    944  HB  THR    91     -24.039  -3.329 -35.270  1.00  0.00           H  
ATOM    945 HG21 THR    91     -22.359  -0.736 -35.048  1.00  0.00           H  
ATOM    946 HG22 THR    91     -24.148  -0.868 -34.913  1.00  0.00           H  
ATOM    947 HG23 THR    91     -23.336  -1.245 -36.474  1.00  0.00           H  
ATOM    948  HG1 THR    91     -22.459  -2.167 -33.221  1.00  0.00           H  
ATOM    949  N   HIS    92     -20.157  -3.355 -33.798  1.00  0.00           N  
ATOM    950  CA  HIS    92     -19.094  -2.705 -33.034  1.00  0.00           C  
ATOM    951  C   HIS    92     -17.725  -3.407 -33.039  1.00  0.00           C  
ATOM    952  O   HIS    92     -16.699  -2.725 -32.929  1.00  0.00           O  
ATOM    953  CB  HIS    92     -19.546  -2.462 -31.564  1.00  0.00           C  
ATOM    954  CG  HIS    92     -20.963  -1.959 -31.362  1.00  0.00           C  
ATOM    955  ND1 HIS    92     -21.489  -0.866 -32.044  1.00  0.00           N  
ATOM    956  CD2 HIS    92     -21.873  -2.430 -30.469  1.00  0.00           C  
ATOM    957  CE1 HIS    92     -22.688  -0.684 -31.516  1.00  0.00           C  
ATOM    958  NE2 HIS    92     -22.971  -1.607 -30.566  1.00  0.00           N  
ATOM    959  H   HIS    92     -20.643  -4.083 -33.295  1.00  0.00           H  
ATOM    960  HA  HIS    92     -18.941  -1.726 -33.470  1.00  0.00           H  
ATOM    961  HB2 HIS    92     -18.855  -1.739 -31.081  1.00  0.00           H  
ATOM    962  HB3 HIS    92     -19.486  -3.418 -31.002  1.00  0.00           H  
ATOM    963  HD2 HIS    92     -21.806  -3.271 -29.794  1.00  0.00           H  
ATOM    964  HE2 HIS    92     -23.823  -1.710 -30.050  1.00  0.00           H  
ATOM    965  HE1 HIS    92     -23.384   0.105 -31.803  1.00  0.00           H  
ATOM    966  N   GLY    93     -17.669  -4.771 -33.157  1.00  0.00           N  
ATOM    967  CA  GLY    93     -16.460  -5.593 -33.162  1.00  0.00           C  
ATOM    968  C   GLY    93     -15.733  -5.648 -31.835  1.00  0.00           C  
ATOM    969  O   GLY    93     -15.994  -6.535 -31.022  1.00  0.00           O  
ATOM    970  H   GLY    93     -18.519  -5.286 -33.306  1.00  0.00           H  
ATOM    971  HA2 GLY    93     -16.770  -6.601 -33.396  1.00  0.00           H  
ATOM    972  HA3 GLY    93     -15.794  -5.194 -33.914  1.00  0.00           H  
ATOM    973  N   ARG    94     -14.795  -4.688 -31.607  1.00  0.00           N  
ATOM    974  CA  ARG    94     -13.783  -4.722 -30.556  1.00  0.00           C  
ATOM    975  C   ARG    94     -14.310  -4.345 -29.161  1.00  0.00           C  
ATOM    976  O   ARG    94     -14.193  -5.153 -28.235  1.00  0.00           O  
ATOM    977  CB  ARG    94     -12.484  -3.941 -30.963  1.00  0.00           C  
ATOM    978  CG  ARG    94     -11.251  -4.145 -30.031  1.00  0.00           C  
ATOM    979  CD  ARG    94      -9.861  -3.757 -30.591  1.00  0.00           C  
ATOM    980  NE  ARG    94      -9.753  -2.257 -30.787  1.00  0.00           N  
ATOM    981  CZ  ARG    94      -9.106  -1.380 -29.991  1.00  0.00           C  
ATOM    982  NH1 ARG    94      -9.045  -0.076 -30.323  1.00  0.00           N  
ATOM    983  NH2 ARG    94      -8.476  -1.672 -28.843  1.00  0.00           N1+
ATOM    984  H   ARG    94     -14.785  -3.897 -32.219  1.00  0.00           H  
ATOM    985  HA  ARG    94     -13.485  -5.760 -30.492  1.00  0.00           H  
ATOM    986  HB2 ARG    94     -12.202  -4.299 -31.980  1.00  0.00           H  
ATOM    987  HB3 ARG    94     -12.710  -2.856 -31.039  1.00  0.00           H  
ATOM    988  HG2 ARG    94     -11.186  -5.231 -29.787  1.00  0.00           H  
ATOM    989  HG3 ARG    94     -11.417  -3.600 -29.076  1.00  0.00           H  
ATOM    990  HD2 ARG    94      -9.685  -4.254 -31.570  1.00  0.00           H  
ATOM    991  HD3 ARG    94      -9.069  -4.102 -29.892  1.00  0.00           H  
ATOM    992  HE  ARG    94     -10.131  -1.875 -31.620  1.00  0.00           H  
ATOM    993 HH11 ARG    94      -9.435   0.324 -31.139  1.00  0.00           H  
ATOM    994 HH12 ARG    94      -8.517   0.473 -29.618  1.00  0.00           H  
ATOM    995 HH21 ARG    94      -8.216  -2.638 -28.529  1.00  0.00           H  
ATOM    996 HH22 ARG    94      -8.026  -0.846 -28.419  1.00  0.00           H  
ATOM    997  N   THR    95     -14.885  -3.122 -28.972  1.00  0.00           N  
ATOM    998  CA  THR    95     -15.300  -2.594 -27.662  1.00  0.00           C  
ATOM    999  C   THR    95     -16.665  -1.913 -27.779  1.00  0.00           C  
ATOM   1000  O   THR    95     -16.879  -1.095 -28.684  1.00  0.00           O  
ATOM   1001  CB  THR    95     -14.224  -1.728 -26.960  1.00  0.00           C  
ATOM   1002  OG1 THR    95     -14.606  -1.396 -25.631  1.00  0.00           O  
ATOM   1003  CG2 THR    95     -13.860  -0.415 -27.692  1.00  0.00           C  
ATOM   1004  H   THR    95     -15.051  -2.509 -29.743  1.00  0.00           H  
ATOM   1005  HA  THR    95     -15.437  -3.448 -27.012  1.00  0.00           H  
ATOM   1006  HB  THR    95     -13.300  -2.352 -26.894  1.00  0.00           H  
ATOM   1007 HG21 THR    95     -14.740   0.261 -27.739  1.00  0.00           H  
ATOM   1008 HG22 THR    95     -13.522  -0.626 -28.729  1.00  0.00           H  
ATOM   1009 HG23 THR    95     -13.042   0.113 -27.159  1.00  0.00           H  
ATOM   1010  HG1 THR    95     -13.801  -1.104 -25.189  1.00  0.00           H  
ATOM   1011  N   PHE    96     -17.617  -2.259 -26.859  1.00  0.00           N  
ATOM   1012  CA  PHE    96     -18.979  -1.717 -26.823  1.00  0.00           C  
ATOM   1013  C   PHE    96     -19.542  -1.498 -25.406  1.00  0.00           C  
ATOM   1014  O   PHE    96     -19.028  -2.031 -24.415  1.00  0.00           O  
ATOM   1015  CB  PHE    96     -19.970  -2.515 -27.739  1.00  0.00           C  
ATOM   1016  CG  PHE    96     -20.270  -3.935 -27.299  1.00  0.00           C  
ATOM   1017  CD1 PHE    96     -19.480  -5.014 -27.746  1.00  0.00           C  
ATOM   1018  CD2 PHE    96     -21.392  -4.208 -26.491  1.00  0.00           C  
ATOM   1019  CE1 PHE    96     -19.809  -6.332 -27.403  1.00  0.00           C  
ATOM   1020  CE2 PHE    96     -21.722  -5.525 -26.148  1.00  0.00           C  
ATOM   1021  CZ  PHE    96     -20.937  -6.586 -26.616  1.00  0.00           C  
ATOM   1022  H   PHE    96     -17.395  -2.942 -26.145  1.00  0.00           H  
ATOM   1023  HA  PHE    96     -18.913  -0.727 -27.257  1.00  0.00           H  
ATOM   1024  HB2 PHE    96     -20.934  -1.966 -27.813  1.00  0.00           H  
ATOM   1025  HB3 PHE    96     -19.535  -2.566 -28.758  1.00  0.00           H  
ATOM   1026  HD1 PHE    96     -18.614  -4.842 -28.371  1.00  0.00           H  
ATOM   1027  HD2 PHE    96     -22.022  -3.404 -26.134  1.00  0.00           H  
ATOM   1028  HE1 PHE    96     -19.193  -7.151 -27.746  1.00  0.00           H  
ATOM   1029  HE2 PHE    96     -22.584  -5.719 -25.526  1.00  0.00           H  
ATOM   1030  HZ  PHE    96     -21.197  -7.602 -26.359  1.00  0.00           H  
ATOM   1031  N   PHE    97     -20.629  -0.678 -25.302  1.00  0.00           N  
ATOM   1032  CA  PHE    97     -21.357  -0.316 -24.089  1.00  0.00           C  
ATOM   1033  C   PHE    97     -22.745  -0.981 -23.995  1.00  0.00           C  
ATOM   1034  O   PHE    97     -23.457  -1.171 -24.990  1.00  0.00           O  
ATOM   1035  CB  PHE    97     -21.516   1.238 -23.994  1.00  0.00           C  
ATOM   1036  CG  PHE    97     -21.374   1.718 -22.569  1.00  0.00           C  
ATOM   1037  CD1 PHE    97     -22.445   1.673 -21.655  1.00  0.00           C  
ATOM   1038  CD2 PHE    97     -20.133   2.214 -22.127  1.00  0.00           C  
ATOM   1039  CE1 PHE    97     -22.256   2.053 -20.321  1.00  0.00           C  
ATOM   1040  CE2 PHE    97     -19.958   2.642 -20.809  1.00  0.00           C  
ATOM   1041  CZ  PHE    97     -21.013   2.537 -19.902  1.00  0.00           C  
ATOM   1042  H   PHE    97     -20.976  -0.238 -26.148  1.00  0.00           H  
ATOM   1043  HA  PHE    97     -20.759  -0.666 -23.255  1.00  0.00           H  
ATOM   1044  HB2 PHE    97     -20.715   1.734 -24.584  1.00  0.00           H  
ATOM   1045  HB3 PHE    97     -22.492   1.579 -24.396  1.00  0.00           H  
ATOM   1046  HD1 PHE    97     -23.419   1.313 -21.959  1.00  0.00           H  
ATOM   1047  HD2 PHE    97     -19.297   2.261 -22.807  1.00  0.00           H  
ATOM   1048  HE1 PHE    97     -23.068   1.953 -19.618  1.00  0.00           H  
ATOM   1049  HE2 PHE    97     -18.997   3.013 -20.480  1.00  0.00           H  
ATOM   1050  HZ  PHE    97     -20.850   2.811 -18.875  1.00  0.00           H  
ATOM   1051  N   THR    98     -23.170  -1.360 -22.757  1.00  0.00           N  
ATOM   1052  CA  THR    98     -24.522  -1.839 -22.413  1.00  0.00           C  
ATOM   1053  C   THR    98     -24.893  -1.547 -20.949  1.00  0.00           C  
ATOM   1054  O   THR    98     -24.026  -1.373 -20.080  1.00  0.00           O  
ATOM   1055  CB  THR    98     -24.791  -3.317 -22.779  1.00  0.00           C  
ATOM   1056  OG1 THR    98     -24.720  -3.482 -24.192  1.00  0.00           O  
ATOM   1057  CG2 THR    98     -23.805  -4.323 -22.146  1.00  0.00           C  
ATOM   1058  H   THR    98     -22.526  -1.336 -21.979  1.00  0.00           H  
ATOM   1059  HA  THR    98     -25.211  -1.247 -23.005  1.00  0.00           H  
ATOM   1060  HB  THR    98     -25.828  -3.589 -22.470  1.00  0.00           H  
ATOM   1061 HG21 THR    98     -22.756  -4.078 -22.416  1.00  0.00           H  
ATOM   1062 HG22 THR    98     -24.021  -5.349 -22.511  1.00  0.00           H  
ATOM   1063 HG23 THR    98     -23.900  -4.325 -21.041  1.00  0.00           H  
ATOM   1064  HG1 THR    98     -24.203  -2.710 -24.509  1.00  0.00           H  
ATOM   1065  N   TRP    99     -26.223  -1.479 -20.648  1.00  0.00           N  
ATOM   1066  CA  TRP    99     -26.757  -1.228 -19.309  1.00  0.00           C  
ATOM   1067  C   TRP    99     -27.608  -2.365 -18.767  1.00  0.00           C  
ATOM   1068  O   TRP    99     -28.539  -2.859 -19.416  1.00  0.00           O  
ATOM   1069  CB  TRP    99     -27.611   0.067 -19.187  1.00  0.00           C  
ATOM   1070  CG  TRP    99     -26.881   1.319 -19.597  1.00  0.00           C  
ATOM   1071  CD1 TRP    99     -26.018   2.099 -18.879  1.00  0.00           C  
ATOM   1072  CD2 TRP    99     -26.898   1.834 -20.937  1.00  0.00           C  
ATOM   1073  NE1 TRP    99     -25.483   3.072 -19.692  1.00  0.00           N  
ATOM   1074  CE2 TRP    99     -26.018   2.928 -20.958  1.00  0.00           C  
ATOM   1075  CE3 TRP    99     -27.572   1.419 -22.083  1.00  0.00           C  
ATOM   1076  CZ2 TRP    99     -25.802   3.635 -22.124  1.00  0.00           C  
ATOM   1077  CZ3 TRP    99     -27.315   2.105 -23.267  1.00  0.00           C  
ATOM   1078  CH2 TRP    99     -26.448   3.200 -23.287  1.00  0.00           C  
ATOM   1079  H   TRP    99     -26.919  -1.591 -21.400  1.00  0.00           H  
ATOM   1080  HA  TRP    99     -25.914  -1.092 -18.646  1.00  0.00           H  
ATOM   1081  HB2 TRP    99     -28.505  -0.038 -19.834  1.00  0.00           H  
ATOM   1082  HB3 TRP    99     -27.952   0.203 -18.138  1.00  0.00           H  
ATOM   1083  HD1 TRP    99     -25.790   1.956 -17.830  1.00  0.00           H  
ATOM   1084  HE1 TRP    99     -24.738   3.661 -19.464  1.00  0.00           H  
ATOM   1085  HE3 TRP    99     -28.250   0.579 -22.083  1.00  0.00           H  
ATOM   1086  HZ2 TRP    99     -25.140   4.477 -22.150  1.00  0.00           H  
ATOM   1087  HZ3 TRP    99     -27.801   1.786 -24.181  1.00  0.00           H  
ATOM   1088  HH2 TRP    99     -26.289   3.718 -24.220  1.00  0.00           H  
ATOM   1089  N   PHE   100     -27.289  -2.775 -17.506  1.00  0.00           N  
ATOM   1090  CA  PHE   100     -28.164  -3.577 -16.662  1.00  0.00           C  
ATOM   1091  C   PHE   100     -28.836  -2.584 -15.700  1.00  0.00           C  
ATOM   1092  O   PHE   100     -28.374  -2.348 -14.578  1.00  0.00           O  
ATOM   1093  CB  PHE   100     -27.449  -4.761 -15.921  1.00  0.00           C  
ATOM   1094  CG  PHE   100     -26.703  -5.705 -16.848  1.00  0.00           C  
ATOM   1095  CD1 PHE   100     -27.353  -6.388 -17.900  1.00  0.00           C  
ATOM   1096  CD2 PHE   100     -25.327  -5.936 -16.650  1.00  0.00           C  
ATOM   1097  CE1 PHE   100     -26.643  -7.267 -18.730  1.00  0.00           C  
ATOM   1098  CE2 PHE   100     -24.620  -6.815 -17.477  1.00  0.00           C  
ATOM   1099  CZ  PHE   100     -25.276  -7.479 -18.518  1.00  0.00           C  
ATOM   1100  H   PHE   100     -26.448  -2.445 -17.076  1.00  0.00           H  
ATOM   1101  HA  PHE   100     -28.933  -4.016 -17.283  1.00  0.00           H  
ATOM   1102  HB2 PHE   100     -26.724  -4.354 -15.184  1.00  0.00           H  
ATOM   1103  HB3 PHE   100     -28.199  -5.367 -15.370  1.00  0.00           H  
ATOM   1104  HD1 PHE   100     -28.407  -6.233 -18.084  1.00  0.00           H  
ATOM   1105  HD2 PHE   100     -24.791  -5.430 -15.857  1.00  0.00           H  
ATOM   1106  HE1 PHE   100     -27.150  -7.781 -19.533  1.00  0.00           H  
ATOM   1107  HE2 PHE   100     -23.567  -6.983 -17.307  1.00  0.00           H  
ATOM   1108  HZ  PHE   100     -24.721  -8.151 -19.157  1.00  0.00           H  
ATOM   1109  N   GLY   101     -29.961  -1.964 -16.154  1.00  0.00           N  
ATOM   1110  CA  GLY   101     -30.714  -0.941 -15.436  1.00  0.00           C  
ATOM   1111  C   GLY   101     -29.929   0.358 -15.210  1.00  0.00           C  
ATOM   1112  O   GLY   101     -29.670   1.027 -16.216  1.00  0.00           O  
ATOM   1113  H   GLY   101     -30.321  -2.175 -17.062  1.00  0.00           H  
ATOM   1114  HA2 GLY   101     -31.560  -0.695 -16.056  1.00  0.00           H  
ATOM   1115  HA3 GLY   101     -31.020  -1.358 -14.491  1.00  0.00           H  
ATOM   1116  N   PRO   102     -29.524   0.791 -13.977  1.00  0.00           N  
ATOM   1117  CA  PRO   102     -28.517   1.852 -13.784  1.00  0.00           C  
ATOM   1118  C   PRO   102     -27.044   1.432 -14.006  1.00  0.00           C  
ATOM   1119  O   PRO   102     -26.194   2.326 -14.002  1.00  0.00           O  
ATOM   1120  CB  PRO   102     -28.754   2.263 -12.309  1.00  0.00           C  
ATOM   1121  CG  PRO   102     -29.172   0.966 -11.600  1.00  0.00           C  
ATOM   1122  CD  PRO   102     -29.946   0.209 -12.684  1.00  0.00           C  
ATOM   1123  HA  PRO   102     -28.723   2.651 -14.486  1.00  0.00           H  
ATOM   1124  HB2 PRO   102     -27.860   2.728 -11.846  1.00  0.00           H  
ATOM   1125  HB3 PRO   102     -29.591   2.995 -12.267  1.00  0.00           H  
ATOM   1126  HG2 PRO   102     -29.786   1.150 -10.697  1.00  0.00           H  
ATOM   1127  HG3 PRO   102     -28.266   0.381 -11.320  1.00  0.00           H  
ATOM   1128  HD2 PRO   102     -31.043   0.351 -12.562  1.00  0.00           H  
ATOM   1129  HD3 PRO   102     -29.706  -0.877 -12.652  1.00  0.00           H  
ATOM   1130  N   ILE   103     -26.708   0.119 -14.181  1.00  0.00           N  
ATOM   1131  CA  ILE   103     -25.359  -0.446 -14.076  1.00  0.00           C  
ATOM   1132  C   ILE   103     -24.550  -0.172 -15.380  1.00  0.00           C  
ATOM   1133  O   ILE   103     -24.892  -0.788 -16.402  1.00  0.00           O  
ATOM   1134  CB  ILE   103     -25.352  -1.949 -13.648  1.00  0.00           C  
ATOM   1135  CG1 ILE   103     -26.093  -2.204 -12.284  1.00  0.00           C  
ATOM   1136  CG2 ILE   103     -23.908  -2.514 -13.612  1.00  0.00           C  
ATOM   1137  CD1 ILE   103     -26.312  -3.681 -11.903  1.00  0.00           C  
ATOM   1138  H   ILE   103     -27.429  -0.561 -14.337  1.00  0.00           H  
ATOM   1139  HA  ILE   103     -24.886   0.076 -13.259  1.00  0.00           H  
ATOM   1140  HB  ILE   103     -25.902  -2.509 -14.436  1.00  0.00           H  
ATOM   1141 HG12 ILE   103     -25.532  -1.696 -11.469  1.00  0.00           H  
ATOM   1142 HG13 ILE   103     -27.101  -1.733 -12.334  1.00  0.00           H  
ATOM   1143 HG21 ILE   103     -23.290  -1.970 -12.867  1.00  0.00           H  
ATOM   1144 HG22 ILE   103     -23.421  -2.439 -14.608  1.00  0.00           H  
ATOM   1145 HG23 ILE   103     -23.917  -3.590 -13.339  1.00  0.00           H  
ATOM   1146 HD11 ILE   103     -25.344  -4.197 -11.735  1.00  0.00           H  
ATOM   1147 HD12 ILE   103     -26.863  -4.209 -12.709  1.00  0.00           H  
ATOM   1148 HD13 ILE   103     -26.913  -3.749 -10.971  1.00  0.00           H  
ATOM   1149  N   PRO   104     -23.491   0.704 -15.423  1.00  0.00           N  
ATOM   1150  CA  PRO   104     -22.660   0.952 -16.613  1.00  0.00           C  
ATOM   1151  C   PRO   104     -21.752  -0.245 -16.943  1.00  0.00           C  
ATOM   1152  O   PRO   104     -20.787  -0.493 -16.205  1.00  0.00           O  
ATOM   1153  CB  PRO   104     -21.861   2.247 -16.283  1.00  0.00           C  
ATOM   1154  CG  PRO   104     -22.412   2.760 -14.947  1.00  0.00           C  
ATOM   1155  CD  PRO   104     -23.011   1.521 -14.294  1.00  0.00           C  
ATOM   1156  HA  PRO   104     -23.319   1.120 -17.453  1.00  0.00           H  
ATOM   1157  HB2 PRO   104     -20.776   2.036 -16.171  1.00  0.00           H  
ATOM   1158  HB3 PRO   104     -22.003   3.009 -17.074  1.00  0.00           H  
ATOM   1159  HG2 PRO   104     -23.225   3.497 -15.140  1.00  0.00           H  
ATOM   1160  HG3 PRO   104     -21.630   3.227 -14.316  1.00  0.00           H  
ATOM   1161  HD2 PRO   104     -23.831   1.812 -13.602  1.00  0.00           H  
ATOM   1162  HD3 PRO   104     -22.235   0.945 -13.740  1.00  0.00           H  
ATOM   1163  N   THR   105     -22.046  -0.997 -18.044  1.00  0.00           N  
ATOM   1164  CA  THR   105     -21.332  -2.222 -18.423  1.00  0.00           C  
ATOM   1165  C   THR   105     -20.586  -2.013 -19.744  1.00  0.00           C  
ATOM   1166  O   THR   105     -21.190  -1.878 -20.817  1.00  0.00           O  
ATOM   1167  CB  THR   105     -22.236  -3.476 -18.493  1.00  0.00           C  
ATOM   1168  OG1 THR   105     -23.077  -3.565 -17.344  1.00  0.00           O  
ATOM   1169  CG2 THR   105     -21.423  -4.789 -18.581  1.00  0.00           C  
ATOM   1170  H   THR   105     -22.806  -0.775 -18.666  1.00  0.00           H  
ATOM   1171  HA  THR   105     -20.599  -2.417 -17.654  1.00  0.00           H  
ATOM   1172  HB  THR   105     -22.889  -3.408 -19.389  1.00  0.00           H  
ATOM   1173 HG21 THR   105     -20.780  -4.916 -17.687  1.00  0.00           H  
ATOM   1174 HG22 THR   105     -20.784  -4.806 -19.489  1.00  0.00           H  
ATOM   1175 HG23 THR   105     -22.119  -5.652 -18.636  1.00  0.00           H  
ATOM   1176  HG1 THR   105     -23.711  -2.841 -17.436  1.00  0.00           H  
ATOM   1177  N   ILE   106     -19.225  -1.997 -19.674  1.00  0.00           N  
ATOM   1178  CA  ILE   106     -18.311  -1.933 -20.820  1.00  0.00           C  
ATOM   1179  C   ILE   106     -17.989  -3.394 -21.198  1.00  0.00           C  
ATOM   1180  O   ILE   106     -17.624  -4.219 -20.352  1.00  0.00           O  
ATOM   1181  CB  ILE   106     -17.028  -1.065 -20.609  1.00  0.00           C  
ATOM   1182  CG1 ILE   106     -17.344   0.358 -20.023  1.00  0.00           C  
ATOM   1183  CG2 ILE   106     -16.240  -0.963 -21.955  1.00  0.00           C  
ATOM   1184  CD1 ILE   106     -16.133   1.214 -19.607  1.00  0.00           C  
ATOM   1185  H   ILE   106     -18.768  -2.085 -18.775  1.00  0.00           H  
ATOM   1186  HA  ILE   106     -18.867  -1.488 -21.637  1.00  0.00           H  
ATOM   1187  HB  ILE   106     -16.386  -1.586 -19.864  1.00  0.00           H  
ATOM   1188 HG12 ILE   106     -17.932   0.914 -20.783  1.00  0.00           H  
ATOM   1189 HG13 ILE   106     -17.990   0.244 -19.124  1.00  0.00           H  
ATOM   1190 HG21 ILE   106     -16.870  -0.520 -22.756  1.00  0.00           H  
ATOM   1191 HG22 ILE   106     -15.895  -1.961 -22.294  1.00  0.00           H  
ATOM   1192 HG23 ILE   106     -15.340  -0.329 -21.832  1.00  0.00           H  
ATOM   1193 HD11 ILE   106     -15.461   1.399 -20.470  1.00  0.00           H  
ATOM   1194 HD12 ILE   106     -15.554   0.705 -18.808  1.00  0.00           H  
ATOM   1195 HD13 ILE   106     -16.470   2.199 -19.216  1.00  0.00           H  
ATOM   1196  N   THR   107     -18.138  -3.749 -22.506  1.00  0.00           N  
ATOM   1197  CA  THR   107     -17.974  -5.121 -23.021  1.00  0.00           C  
ATOM   1198  C   THR   107     -16.886  -5.148 -24.105  1.00  0.00           C  
ATOM   1199  O   THR   107     -16.961  -4.421 -25.106  1.00  0.00           O  
ATOM   1200  CB  THR   107     -19.299  -5.750 -23.480  1.00  0.00           C  
ATOM   1201  OG1 THR   107     -20.258  -5.688 -22.430  1.00  0.00           O  
ATOM   1202  CG2 THR   107     -19.166  -7.244 -23.833  1.00  0.00           C  
ATOM   1203  H   THR   107     -18.406  -3.058 -23.203  1.00  0.00           H  
ATOM   1204  HA  THR   107     -17.626  -5.730 -22.197  1.00  0.00           H  
ATOM   1205  HB  THR   107     -19.692  -5.191 -24.359  1.00  0.00           H  
ATOM   1206 HG21 THR   107     -18.756  -7.816 -22.975  1.00  0.00           H  
ATOM   1207 HG22 THR   107     -18.507  -7.378 -24.715  1.00  0.00           H  
ATOM   1208 HG23 THR   107     -20.168  -7.659 -24.074  1.00  0.00           H  
ATOM   1209  HG1 THR   107     -20.338  -4.753 -22.214  1.00  0.00           H  
ATOM   1210  N   ILE   108     -15.835  -6.001 -23.890  1.00  0.00           N  
ATOM   1211  CA  ILE   108     -14.534  -5.945 -24.587  1.00  0.00           C  
ATOM   1212  C   ILE   108     -14.095  -7.266 -25.263  1.00  0.00           C  
ATOM   1213  O   ILE   108     -14.142  -8.339 -24.658  1.00  0.00           O  
ATOM   1214  CB  ILE   108     -13.389  -5.420 -23.663  1.00  0.00           C  
ATOM   1215  CG1 ILE   108     -13.185  -6.261 -22.351  1.00  0.00           C  
ATOM   1216  CG2 ILE   108     -13.625  -3.904 -23.378  1.00  0.00           C  
ATOM   1217  CD1 ILE   108     -11.884  -5.995 -21.585  1.00  0.00           C  
ATOM   1218  H   ILE   108     -15.877  -6.671 -23.144  1.00  0.00           H  
ATOM   1219  HA  ILE   108     -14.645  -5.227 -25.391  1.00  0.00           H  
ATOM   1220  HB  ILE   108     -12.437  -5.479 -24.241  1.00  0.00           H  
ATOM   1221 HG12 ILE   108     -14.052  -6.083 -21.677  1.00  0.00           H  
ATOM   1222 HG13 ILE   108     -13.198  -7.343 -22.610  1.00  0.00           H  
ATOM   1223 HG21 ILE   108     -14.542  -3.748 -22.774  1.00  0.00           H  
ATOM   1224 HG22 ILE   108     -13.730  -3.349 -24.331  1.00  0.00           H  
ATOM   1225 HG23 ILE   108     -12.758  -3.474 -22.834  1.00  0.00           H  
ATOM   1226 HD11 ILE   108     -11.792  -4.927 -21.297  1.00  0.00           H  
ATOM   1227 HD12 ILE   108     -11.011  -6.278 -22.208  1.00  0.00           H  
ATOM   1228 HD13 ILE   108     -11.851  -6.603 -20.658  1.00  0.00           H  
ATOM   1229  N   MET   109     -13.646  -7.203 -26.555  1.00  0.00           N  
ATOM   1230  CA  MET   109     -12.993  -8.278 -27.326  1.00  0.00           C  
ATOM   1231  C   MET   109     -11.440  -8.175 -27.443  1.00  0.00           C  
ATOM   1232  O   MET   109     -10.803  -9.080 -27.988  1.00  0.00           O  
ATOM   1233  CB  MET   109     -13.677  -8.396 -28.735  1.00  0.00           C  
ATOM   1234  CG  MET   109     -13.344  -9.654 -29.579  1.00  0.00           C  
ATOM   1235  SD  MET   109     -14.437  -9.913 -31.015  1.00  0.00           S  
ATOM   1236  CE  MET   109     -13.550  -8.944 -32.276  1.00  0.00           C  
ATOM   1237  H   MET   109     -13.781  -6.353 -27.092  1.00  0.00           H  
ATOM   1238  HA  MET   109     -13.186  -9.203 -26.804  1.00  0.00           H  
ATOM   1239  HB2 MET   109     -13.441  -7.497 -29.338  1.00  0.00           H  
ATOM   1240  HB3 MET   109     -14.779  -8.402 -28.570  1.00  0.00           H  
ATOM   1241  HG2 MET   109     -13.423 -10.536 -28.913  1.00  0.00           H  
ATOM   1242  HG3 MET   109     -12.283  -9.609 -29.910  1.00  0.00           H  
ATOM   1243  HE1 MET   109     -14.132  -8.906 -33.223  1.00  0.00           H  
ATOM   1244  HE2 MET   109     -12.568  -9.406 -32.519  1.00  0.00           H  
ATOM   1245  HE3 MET   109     -13.374  -7.900 -31.940  1.00  0.00           H  
ATOM   1246  N   ASP   110     -10.789  -7.089 -26.934  1.00  0.00           N  
ATOM   1247  CA  ASP   110      -9.386  -6.741 -27.129  1.00  0.00           C  
ATOM   1248  C   ASP   110      -8.348  -7.696 -26.450  1.00  0.00           C  
ATOM   1249  O   ASP   110      -8.413  -7.885 -25.223  1.00  0.00           O  
ATOM   1250  CB  ASP   110      -9.171  -5.264 -26.710  1.00  0.00           C  
ATOM   1251  CG  ASP   110      -7.779  -4.734 -27.010  1.00  0.00           C  
ATOM   1252  OD1 ASP   110      -7.689  -3.920 -27.968  1.00  0.00           O  
ATOM   1253  OD2 ASP   110      -6.816  -5.129 -26.297  1.00  0.00           O1-
ATOM   1254  H   ASP   110     -11.306  -6.425 -26.402  1.00  0.00           H  
ATOM   1255  HA  ASP   110      -9.240  -6.760 -28.198  1.00  0.00           H  
ATOM   1256  HB2 ASP   110      -9.350  -5.166 -25.628  1.00  0.00           H  
ATOM   1257  HB3 ASP   110      -9.903  -4.616 -27.237  1.00  0.00           H  
ATOM   1258  N   PRO   111      -7.366  -8.305 -27.198  1.00  0.00           N  
ATOM   1259  CA  PRO   111      -6.289  -9.135 -26.631  1.00  0.00           C  
ATOM   1260  C   PRO   111      -5.336  -8.516 -25.595  1.00  0.00           C  
ATOM   1261  O   PRO   111      -4.630  -9.321 -24.980  1.00  0.00           O  
ATOM   1262  CB  PRO   111      -5.493  -9.612 -27.871  1.00  0.00           C  
ATOM   1263  CG  PRO   111      -6.532  -9.672 -28.987  1.00  0.00           C  
ATOM   1264  CD  PRO   111      -7.428  -8.477 -28.666  1.00  0.00           C  
ATOM   1265  HA  PRO   111      -6.792  -9.944 -26.119  1.00  0.00           H  
ATOM   1266  HB2 PRO   111      -4.709  -8.864 -28.135  1.00  0.00           H  
ATOM   1267  HB3 PRO   111      -5.005 -10.591 -27.692  1.00  0.00           H  
ATOM   1268  HG2 PRO   111      -7.126 -10.611 -28.910  1.00  0.00           H  
ATOM   1269  HG3 PRO   111      -6.083  -9.609 -29.998  1.00  0.00           H  
ATOM   1270  HD2 PRO   111      -8.470  -8.675 -29.004  1.00  0.00           H  
ATOM   1271  HD3 PRO   111      -7.047  -7.548 -29.146  1.00  0.00           H  
ATOM   1272  N   GLU   112      -5.284  -7.163 -25.376  1.00  0.00           N  
ATOM   1273  CA  GLU   112      -4.509  -6.513 -24.316  1.00  0.00           C  
ATOM   1274  C   GLU   112      -5.431  -6.191 -23.131  1.00  0.00           C  
ATOM   1275  O   GLU   112      -5.122  -6.586 -22.005  1.00  0.00           O  
ATOM   1276  CB  GLU   112      -3.683  -5.273 -24.797  1.00  0.00           C  
ATOM   1277  CG  GLU   112      -2.433  -4.906 -23.920  1.00  0.00           C  
ATOM   1278  CD  GLU   112      -1.296  -5.938 -23.910  1.00  0.00           C  
ATOM   1279  OE1 GLU   112      -0.405  -5.872 -23.015  1.00  0.00           O  
ATOM   1280  OE2 GLU   112      -1.249  -6.848 -24.778  1.00  0.00           O1-
ATOM   1281  H   GLU   112      -5.843  -6.502 -25.919  1.00  0.00           H  
ATOM   1282  HA  GLU   112      -3.792  -7.245 -23.968  1.00  0.00           H  
ATOM   1283  HB2 GLU   112      -3.302  -5.490 -25.821  1.00  0.00           H  
ATOM   1284  HB3 GLU   112      -4.356  -4.393 -24.880  1.00  0.00           H  
ATOM   1285  HG2 GLU   112      -2.759  -4.745 -22.872  1.00  0.00           H  
ATOM   1286  HG3 GLU   112      -2.001  -3.953 -24.289  1.00  0.00           H  
ATOM   1287  N   GLN   113      -6.593  -5.492 -23.355  1.00  0.00           N  
ATOM   1288  CA  GLN   113      -7.634  -5.196 -22.355  1.00  0.00           C  
ATOM   1289  C   GLN   113      -8.012  -6.440 -21.521  1.00  0.00           C  
ATOM   1290  O   GLN   113      -7.888  -6.415 -20.293  1.00  0.00           O  
ATOM   1291  CB  GLN   113      -8.934  -4.550 -22.954  1.00  0.00           C  
ATOM   1292  CG  GLN   113      -8.755  -3.194 -23.697  1.00  0.00           C  
ATOM   1293  CD  GLN   113      -9.948  -2.710 -24.547  1.00  0.00           C  
ATOM   1294  OE1 GLN   113     -10.979  -3.335 -24.808  1.00  0.00           O  
ATOM   1295  NE2 GLN   113      -9.760  -1.463 -25.051  1.00  0.00           N  
ATOM   1296  H   GLN   113      -6.780  -5.172 -24.296  1.00  0.00           H  
ATOM   1297  HA  GLN   113      -7.191  -4.486 -21.668  1.00  0.00           H  
ATOM   1298  HB2 GLN   113      -9.398  -5.294 -23.635  1.00  0.00           H  
ATOM   1299  HB3 GLN   113      -9.649  -4.368 -22.121  1.00  0.00           H  
ATOM   1300  HG2 GLN   113      -7.889  -3.277 -24.392  1.00  0.00           H  
ATOM   1301  HG3 GLN   113      -8.507  -2.414 -22.947  1.00  0.00           H  
ATOM   1302 HE21 GLN   113     -10.439  -1.097 -25.679  1.00  0.00           H  
ATOM   1303 HE22 GLN   113      -8.937  -0.951 -24.770  1.00  0.00           H  
ATOM   1304  N   ILE   114      -8.460  -7.559 -22.180  1.00  0.00           N  
ATOM   1305  CA  ILE   114      -8.823  -8.862 -21.593  1.00  0.00           C  
ATOM   1306  C   ILE   114      -7.664  -9.392 -20.711  1.00  0.00           C  
ATOM   1307  O   ILE   114      -7.862  -9.632 -19.515  1.00  0.00           O  
ATOM   1308  CB  ILE   114      -9.311  -9.888 -22.673  1.00  0.00           C  
ATOM   1309  CG1 ILE   114     -10.600  -9.407 -23.430  1.00  0.00           C  
ATOM   1310  CG2 ILE   114      -9.528 -11.313 -22.076  1.00  0.00           C  
ATOM   1311  CD1 ILE   114     -10.967 -10.219 -24.684  1.00  0.00           C  
ATOM   1312  H   ILE   114      -8.521  -7.533 -23.183  1.00  0.00           H  
ATOM   1313  HA  ILE   114      -9.645  -8.668 -20.918  1.00  0.00           H  
ATOM   1314  HB  ILE   114      -8.502  -9.971 -23.435  1.00  0.00           H  
ATOM   1315 HG12 ILE   114     -11.463  -9.420 -22.731  1.00  0.00           H  
ATOM   1316 HG13 ILE   114     -10.467  -8.350 -23.753  1.00  0.00           H  
ATOM   1317 HG21 ILE   114     -10.341 -11.291 -21.321  1.00  0.00           H  
ATOM   1318 HG22 ILE   114      -8.609 -11.701 -21.595  1.00  0.00           H  
ATOM   1319 HG23 ILE   114      -9.802 -12.036 -22.874  1.00  0.00           H  
ATOM   1320 HD11 ILE   114     -11.090 -11.296 -24.447  1.00  0.00           H  
ATOM   1321 HD12 ILE   114     -10.180 -10.112 -25.462  1.00  0.00           H  
ATOM   1322 HD13 ILE   114     -11.928  -9.848 -25.096  1.00  0.00           H  
ATOM   1323  N   LYS   115      -6.443  -9.565 -21.304  1.00  0.00           N  
ATOM   1324  CA  LYS   115      -5.156  -9.895 -20.684  1.00  0.00           C  
ATOM   1325  C   LYS   115      -4.911  -9.073 -19.408  1.00  0.00           C  
ATOM   1326  O   LYS   115      -4.727  -9.655 -18.335  1.00  0.00           O  
ATOM   1327  CB  LYS   115      -4.021  -9.720 -21.752  1.00  0.00           C  
ATOM   1328  CG  LYS   115      -2.529  -9.815 -21.343  1.00  0.00           C  
ATOM   1329  CD  LYS   115      -1.617  -9.261 -22.466  1.00  0.00           C  
ATOM   1330  CE  LYS   115      -0.122  -9.121 -22.137  1.00  0.00           C  
ATOM   1331  NZ  LYS   115       0.522  -8.264 -23.158  1.00  0.00           N1+
ATOM   1332  H   LYS   115      -6.381  -9.389 -22.283  1.00  0.00           H  
ATOM   1333  HA  LYS   115      -5.206 -10.933 -20.391  1.00  0.00           H  
ATOM   1334  HB2 LYS   115      -4.185 -10.442 -22.577  1.00  0.00           H  
ATOM   1335  HB3 LYS   115      -4.167  -8.715 -22.203  1.00  0.00           H  
ATOM   1336  HG2 LYS   115      -2.368  -9.191 -20.433  1.00  0.00           H  
ATOM   1337  HG3 LYS   115      -2.265 -10.864 -21.097  1.00  0.00           H  
ATOM   1338  HD2 LYS   115      -2.001  -8.240 -22.711  1.00  0.00           H  
ATOM   1339  HD3 LYS   115      -1.741  -9.879 -23.383  1.00  0.00           H  
ATOM   1340  HE2 LYS   115       0.376 -10.114 -22.131  1.00  0.00           H  
ATOM   1341  HE3 LYS   115       0.019  -8.630 -21.148  1.00  0.00           H  
ATOM   1342  HZ1 LYS   115       0.212  -8.515 -24.120  1.00  0.00           H  
ATOM   1343  HZ2 LYS   115       1.553  -8.232 -23.100  1.00  0.00           H  
ATOM   1344  HZ3 LYS   115       0.139  -7.258 -23.053  1.00  0.00           H  
ATOM   1345  N   GLU   116      -4.919  -7.712 -19.507  1.00  0.00           N  
ATOM   1346  CA  GLU   116      -4.766  -6.765 -18.411  1.00  0.00           C  
ATOM   1347  C   GLU   116      -5.818  -6.905 -17.301  1.00  0.00           C  
ATOM   1348  O   GLU   116      -5.426  -6.911 -16.131  1.00  0.00           O  
ATOM   1349  CB  GLU   116      -4.719  -5.294 -18.892  1.00  0.00           C  
ATOM   1350  CG  GLU   116      -3.492  -4.875 -19.744  1.00  0.00           C  
ATOM   1351  CD  GLU   116      -3.597  -3.394 -20.057  1.00  0.00           C  
ATOM   1352  OE1 GLU   116      -3.157  -2.596 -19.185  1.00  0.00           O  
ATOM   1353  OE2 GLU   116      -4.112  -3.025 -21.141  1.00  0.00           O1-
ATOM   1354  H   GLU   116      -5.044  -7.277 -20.416  1.00  0.00           H  
ATOM   1355  HA  GLU   116      -3.812  -6.992 -17.953  1.00  0.00           H  
ATOM   1356  HB2 GLU   116      -5.648  -5.070 -19.463  1.00  0.00           H  
ATOM   1357  HB3 GLU   116      -4.711  -4.646 -17.987  1.00  0.00           H  
ATOM   1358  HG2 GLU   116      -3.461  -5.432 -20.702  1.00  0.00           H  
ATOM   1359  HG3 GLU   116      -2.546  -5.057 -19.195  1.00  0.00           H  
ATOM   1360  N   VAL   117      -7.152  -7.031 -17.614  1.00  0.00           N  
ATOM   1361  CA  VAL   117      -8.238  -7.320 -16.648  1.00  0.00           C  
ATOM   1362  C   VAL   117      -7.852  -8.539 -15.783  1.00  0.00           C  
ATOM   1363  O   VAL   117      -7.703  -8.413 -14.566  1.00  0.00           O  
ATOM   1364  CB  VAL   117      -9.671  -7.454 -17.266  1.00  0.00           C  
ATOM   1365  CG1 VAL   117     -10.743  -7.898 -16.226  1.00  0.00           C  
ATOM   1366  CG2 VAL   117     -10.147  -6.127 -17.911  1.00  0.00           C  
ATOM   1367  H   VAL   117      -7.432  -6.936 -18.582  1.00  0.00           H  
ATOM   1368  HA  VAL   117      -8.259  -6.476 -15.975  1.00  0.00           H  
ATOM   1369  HB  VAL   117      -9.632  -8.230 -18.066  1.00  0.00           H  
ATOM   1370 HG11 VAL   117     -10.784  -7.190 -15.371  1.00  0.00           H  
ATOM   1371 HG12 VAL   117     -10.526  -8.916 -15.840  1.00  0.00           H  
ATOM   1372 HG13 VAL   117     -11.748  -7.927 -16.697  1.00  0.00           H  
ATOM   1373 HG21 VAL   117     -10.243  -5.329 -17.144  1.00  0.00           H  
ATOM   1374 HG22 VAL   117     -11.137  -6.264 -18.396  1.00  0.00           H  
ATOM   1375 HG23 VAL   117      -9.439  -5.779 -18.686  1.00  0.00           H  
ATOM   1376  N   PHE   118      -7.673  -9.725 -16.418  1.00  0.00           N  
ATOM   1377  CA  PHE   118      -7.275 -10.995 -15.833  1.00  0.00           C  
ATOM   1378  C   PHE   118      -5.911 -10.994 -15.118  1.00  0.00           C  
ATOM   1379  O   PHE   118      -5.826 -11.549 -14.020  1.00  0.00           O  
ATOM   1380  CB  PHE   118      -7.345 -12.119 -16.907  1.00  0.00           C  
ATOM   1381  CG  PHE   118      -8.772 -12.539 -17.232  1.00  0.00           C  
ATOM   1382  CD1 PHE   118      -9.622 -13.075 -16.242  1.00  0.00           C  
ATOM   1383  CD2 PHE   118      -9.267 -12.435 -18.546  1.00  0.00           C  
ATOM   1384  CE1 PHE   118     -10.929 -13.472 -16.549  1.00  0.00           C  
ATOM   1385  CE2 PHE   118     -10.576 -12.830 -18.853  1.00  0.00           C  
ATOM   1386  CZ  PHE   118     -11.407 -13.348 -17.857  1.00  0.00           C  
ATOM   1387  H   PHE   118      -7.819  -9.753 -17.410  1.00  0.00           H  
ATOM   1388  HA  PHE   118      -8.001 -11.212 -15.061  1.00  0.00           H  
ATOM   1389  HB2 PHE   118      -6.846 -11.772 -17.836  1.00  0.00           H  
ATOM   1390  HB3 PHE   118      -6.821 -13.026 -16.549  1.00  0.00           H  
ATOM   1391  HD1 PHE   118      -9.270 -13.194 -15.227  1.00  0.00           H  
ATOM   1392  HD2 PHE   118      -8.639 -12.044 -19.331  1.00  0.00           H  
ATOM   1393  HE1 PHE   118     -11.566 -13.878 -15.776  1.00  0.00           H  
ATOM   1394  HE2 PHE   118     -10.954 -12.738 -19.859  1.00  0.00           H  
ATOM   1395  HZ  PHE   118     -12.416 -13.649 -18.102  1.00  0.00           H  
ATOM   1396  N   ASN   119      -4.829 -10.384 -15.697  1.00  0.00           N  
ATOM   1397  CA  ASN   119      -3.516 -10.226 -15.073  1.00  0.00           C  
ATOM   1398  C   ASN   119      -3.504  -9.247 -13.878  1.00  0.00           C  
ATOM   1399  O   ASN   119      -3.068  -9.644 -12.794  1.00  0.00           O  
ATOM   1400  CB  ASN   119      -2.414  -9.873 -16.130  1.00  0.00           C  
ATOM   1401  CG  ASN   119      -0.994 -10.008 -15.567  1.00  0.00           C  
ATOM   1402  OD1 ASN   119      -0.313  -9.026 -15.269  1.00  0.00           O  
ATOM   1403  ND2 ASN   119      -0.527 -11.274 -15.428  1.00  0.00           N  
ATOM   1404  H   ASN   119      -4.899 -10.003 -16.633  1.00  0.00           H  
ATOM   1405  HA  ASN   119      -3.279 -11.200 -14.663  1.00  0.00           H  
ATOM   1406  HB2 ASN   119      -2.556  -8.831 -16.487  1.00  0.00           H  
ATOM   1407  HB3 ASN   119      -2.511 -10.543 -17.010  1.00  0.00           H  
ATOM   1408 HD21 ASN   119       0.385 -11.378 -15.040  1.00  0.00           H  
ATOM   1409 HD22 ASN   119      -1.084 -12.051 -15.705  1.00  0.00           H  
ATOM   1410  N   LYS   120      -3.973  -7.970 -14.055  1.00  0.00           N  
ATOM   1411  CA  LYS   120      -4.030  -6.930 -13.019  1.00  0.00           C  
ATOM   1412  C   LYS   120      -4.999  -7.312 -11.890  1.00  0.00           C  
ATOM   1413  O   LYS   120      -4.628  -7.196 -10.721  1.00  0.00           O  
ATOM   1414  CB  LYS   120      -4.370  -5.495 -13.565  1.00  0.00           C  
ATOM   1415  CG  LYS   120      -3.284  -4.844 -14.464  1.00  0.00           C  
ATOM   1416  CD  LYS   120      -3.708  -3.521 -15.156  1.00  0.00           C  
ATOM   1417  CE  LYS   120      -2.567  -2.823 -15.931  1.00  0.00           C  
ATOM   1418  NZ  LYS   120      -3.064  -1.734 -16.807  1.00  0.00           N1+
ATOM   1419  H   LYS   120      -4.351  -7.685 -14.947  1.00  0.00           H  
ATOM   1420  HA  LYS   120      -3.044  -6.890 -12.575  1.00  0.00           H  
ATOM   1421  HB2 LYS   120      -5.329  -5.556 -14.121  1.00  0.00           H  
ATOM   1422  HB3 LYS   120      -4.532  -4.812 -12.701  1.00  0.00           H  
ATOM   1423  HG2 LYS   120      -2.382  -4.666 -13.837  1.00  0.00           H  
ATOM   1424  HG3 LYS   120      -3.002  -5.575 -15.257  1.00  0.00           H  
ATOM   1425  HD2 LYS   120      -4.111  -2.817 -14.394  1.00  0.00           H  
ATOM   1426  HD3 LYS   120      -4.536  -3.768 -15.858  1.00  0.00           H  
ATOM   1427  HE2 LYS   120      -2.039  -3.552 -16.588  1.00  0.00           H  
ATOM   1428  HE3 LYS   120      -1.832  -2.395 -15.215  1.00  0.00           H  
ATOM   1429  HZ1 LYS   120      -4.006  -1.384 -16.546  1.00  0.00           H  
ATOM   1430  HZ2 LYS   120      -3.137  -2.118 -17.817  1.00  0.00           H  
ATOM   1431  HZ3 LYS   120      -2.429  -0.915 -16.844  1.00  0.00           H  
ATOM   1432  N   VAL   121      -6.242  -7.778 -12.229  1.00  0.00           N  
ATOM   1433  CA  VAL   121      -7.334  -8.345 -11.428  1.00  0.00           C  
ATOM   1434  C   VAL   121      -7.715  -7.715 -10.084  1.00  0.00           C  
ATOM   1435  O   VAL   121      -8.901  -7.485  -9.860  1.00  0.00           O  
ATOM   1436  CB  VAL   121      -7.339  -9.896 -11.413  1.00  0.00           C  
ATOM   1437  CG1 VAL   121      -6.321 -10.498 -10.413  1.00  0.00           C  
ATOM   1438  CG2 VAL   121      -8.769 -10.468 -11.212  1.00  0.00           C  
ATOM   1439  H   VAL   121      -6.462  -7.809 -13.211  1.00  0.00           H  
ATOM   1440  HA  VAL   121      -8.180  -8.098 -12.055  1.00  0.00           H  
ATOM   1441  HB  VAL   121      -7.026 -10.223 -12.433  1.00  0.00           H  
ATOM   1442 HG11 VAL   121      -6.560 -10.212  -9.367  1.00  0.00           H  
ATOM   1443 HG12 VAL   121      -5.292 -10.148 -10.648  1.00  0.00           H  
ATOM   1444 HG13 VAL   121      -6.340 -11.604 -10.484  1.00  0.00           H  
ATOM   1445 HG21 VAL   121      -9.160 -10.206 -10.206  1.00  0.00           H  
ATOM   1446 HG22 VAL   121      -8.747 -11.573 -11.310  1.00  0.00           H  
ATOM   1447 HG23 VAL   121      -9.455 -10.055 -11.982  1.00  0.00           H  
ATOM   1448  N   TYR   122      -6.761  -7.425  -9.164  1.00  0.00           N  
ATOM   1449  CA  TYR   122      -6.966  -6.979  -7.780  1.00  0.00           C  
ATOM   1450  C   TYR   122      -7.795  -5.690  -7.644  1.00  0.00           C  
ATOM   1451  O   TYR   122      -8.650  -5.609  -6.760  1.00  0.00           O  
ATOM   1452  CB  TYR   122      -5.635  -6.895  -6.962  1.00  0.00           C  
ATOM   1453  CG  TYR   122      -5.045  -8.279  -6.733  1.00  0.00           C  
ATOM   1454  CD1 TYR   122      -4.184  -8.868  -7.682  1.00  0.00           C  
ATOM   1455  CD2 TYR   122      -5.366  -9.018  -5.575  1.00  0.00           C  
ATOM   1456  CE1 TYR   122      -3.709 -10.174  -7.506  1.00  0.00           C  
ATOM   1457  CE2 TYR   122      -4.885 -10.322  -5.397  1.00  0.00           C  
ATOM   1458  CZ  TYR   122      -4.075 -10.908  -6.375  1.00  0.00           C  
ATOM   1459  OH  TYR   122      -3.631 -12.238  -6.227  1.00  0.00           O  
ATOM   1460  H   TYR   122      -5.803  -7.523  -9.472  1.00  0.00           H  
ATOM   1461  HA  TYR   122      -7.571  -7.749  -7.320  1.00  0.00           H  
ATOM   1462  HB2 TYR   122      -4.887  -6.268  -7.492  1.00  0.00           H  
ATOM   1463  HB3 TYR   122      -5.827  -6.443  -5.965  1.00  0.00           H  
ATOM   1464  HD1 TYR   122      -3.894  -8.326  -8.570  1.00  0.00           H  
ATOM   1465  HD2 TYR   122      -6.002  -8.591  -4.814  1.00  0.00           H  
ATOM   1466  HE1 TYR   122      -3.059 -10.614  -8.246  1.00  0.00           H  
ATOM   1467  HE2 TYR   122      -5.149 -10.867  -4.504  1.00  0.00           H  
ATOM   1468  HH  TYR   122      -3.943 -12.549  -5.376  1.00  0.00           H  
ATOM   1469  N   ASP   123      -7.574  -4.673  -8.525  1.00  0.00           N  
ATOM   1470  CA  ASP   123      -8.415  -3.484  -8.694  1.00  0.00           C  
ATOM   1471  C   ASP   123      -9.840  -3.751  -9.241  1.00  0.00           C  
ATOM   1472  O   ASP   123     -10.717  -2.882  -9.166  1.00  0.00           O  
ATOM   1473  CB  ASP   123      -7.712  -2.452  -9.631  1.00  0.00           C  
ATOM   1474  CG  ASP   123      -6.420  -1.914  -9.047  1.00  0.00           C  
ATOM   1475  OD2 ASP   123      -6.387  -1.559  -7.832  1.00  0.00           O1-
ATOM   1476  OD1 ASP   123      -5.407  -1.819  -9.794  1.00  0.00           O  
ATOM   1477  H   ASP   123      -6.801  -4.726  -9.150  1.00  0.00           H  
ATOM   1478  HA  ASP   123      -8.537  -3.039  -7.714  1.00  0.00           H  
ATOM   1479  HB2 ASP   123      -8.379  -1.577  -9.788  1.00  0.00           H  
ATOM   1480  HB3 ASP   123      -7.499  -2.902 -10.623  1.00  0.00           H  
ATOM   1481  N   PHE   124     -10.096  -4.959  -9.805  1.00  0.00           N  
ATOM   1482  CA  PHE   124     -11.311  -5.401 -10.480  1.00  0.00           C  
ATOM   1483  C   PHE   124     -11.983  -6.613  -9.763  1.00  0.00           C  
ATOM   1484  O   PHE   124     -12.928  -7.206 -10.285  1.00  0.00           O  
ATOM   1485  CB  PHE   124     -10.958  -5.752 -11.980  1.00  0.00           C  
ATOM   1486  CG  PHE   124     -10.048  -4.761 -12.710  1.00  0.00           C  
ATOM   1487  CD1 PHE   124     -10.242  -3.367 -12.622  1.00  0.00           C  
ATOM   1488  CD2 PHE   124      -8.974  -5.229 -13.493  1.00  0.00           C  
ATOM   1489  CE1 PHE   124      -9.401  -2.473 -13.291  1.00  0.00           C  
ATOM   1490  CE2 PHE   124      -8.126  -4.337 -14.163  1.00  0.00           C  
ATOM   1491  CZ  PHE   124      -8.342  -2.959 -14.062  1.00  0.00           C  
ATOM   1492  H   PHE   124      -9.384  -5.671  -9.797  1.00  0.00           H  
ATOM   1493  HA  PHE   124     -12.027  -4.591 -10.467  1.00  0.00           H  
ATOM   1494  HB2 PHE   124     -10.466  -6.749 -12.017  1.00  0.00           H  
ATOM   1495  HB3 PHE   124     -11.891  -5.798 -12.572  1.00  0.00           H  
ATOM   1496  HD1 PHE   124     -11.049  -2.970 -12.024  1.00  0.00           H  
ATOM   1497  HD2 PHE   124      -8.789  -6.289 -13.587  1.00  0.00           H  
ATOM   1498  HE1 PHE   124      -9.572  -1.409 -13.212  1.00  0.00           H  
ATOM   1499  HE2 PHE   124      -7.312  -4.709 -14.767  1.00  0.00           H  
ATOM   1500  HZ  PHE   124      -7.695  -2.272 -14.585  1.00  0.00           H  
ATOM   1501  N   GLN   125     -11.499  -6.999  -8.544  1.00  0.00           N  
ATOM   1502  CA  GLN   125     -11.688  -8.241  -7.810  1.00  0.00           C  
ATOM   1503  C   GLN   125     -13.122  -8.759  -7.682  1.00  0.00           C  
ATOM   1504  O   GLN   125     -13.352  -9.952  -7.895  1.00  0.00           O  
ATOM   1505  CB  GLN   125     -11.010  -8.117  -6.407  1.00  0.00           C  
ATOM   1506  CG  GLN   125     -10.529  -9.442  -5.742  1.00  0.00           C  
ATOM   1507  CD  GLN   125      -9.807  -9.220  -4.400  1.00  0.00           C  
ATOM   1508  OE1 GLN   125     -10.209  -9.769  -3.372  1.00  0.00           O  
ATOM   1509  NE2 GLN   125      -8.719  -8.408  -4.405  1.00  0.00           N  
ATOM   1510  H   GLN   125     -10.841  -6.386  -8.110  1.00  0.00           H  
ATOM   1511  HA  GLN   125     -11.139  -8.977  -8.384  1.00  0.00           H  
ATOM   1512  HB2 GLN   125     -10.100  -7.490  -6.530  1.00  0.00           H  
ATOM   1513  HB3 GLN   125     -11.685  -7.564  -5.721  1.00  0.00           H  
ATOM   1514  HG2 GLN   125      -9.828  -9.975  -6.419  1.00  0.00           H  
ATOM   1515  HG3 GLN   125     -11.397 -10.109  -5.553  1.00  0.00           H  
ATOM   1516 HE21 GLN   125      -8.272  -8.249  -3.526  1.00  0.00           H  
ATOM   1517 HE22 GLN   125      -8.401  -8.000  -5.258  1.00  0.00           H  
ATOM   1518  N   LYS   126     -14.100  -7.888  -7.321  1.00  0.00           N  
ATOM   1519  CA  LYS   126     -15.491  -8.233  -7.057  1.00  0.00           C  
ATOM   1520  C   LYS   126     -16.339  -8.468  -8.332  1.00  0.00           C  
ATOM   1521  O   LYS   126     -16.098  -7.883  -9.393  1.00  0.00           O  
ATOM   1522  CB  LYS   126     -16.125  -7.190  -6.071  1.00  0.00           C  
ATOM   1523  CG  LYS   126     -16.629  -5.854  -6.676  1.00  0.00           C  
ATOM   1524  CD  LYS   126     -16.697  -4.637  -5.730  1.00  0.00           C  
ATOM   1525  CE  LYS   126     -15.604  -3.578  -5.980  1.00  0.00           C  
ATOM   1526  NZ  LYS   126     -15.397  -2.814  -4.739  1.00  0.00           N1+
ATOM   1527  H   LYS   126     -13.870  -6.922  -7.224  1.00  0.00           H  
ATOM   1528  HA  LYS   126     -15.459  -9.172  -6.522  1.00  0.00           H  
ATOM   1529  HB2 LYS   126     -16.987  -7.673  -5.559  1.00  0.00           H  
ATOM   1530  HB3 LYS   126     -15.365  -6.964  -5.289  1.00  0.00           H  
ATOM   1531  HG2 LYS   126     -16.005  -5.603  -7.564  1.00  0.00           H  
ATOM   1532  HG3 LYS   126     -17.662  -6.052  -7.049  1.00  0.00           H  
ATOM   1533  HD2 LYS   126     -16.658  -5.007  -4.679  1.00  0.00           H  
ATOM   1534  HD3 LYS   126     -17.686  -4.142  -5.862  1.00  0.00           H  
ATOM   1535  HE2 LYS   126     -15.880  -2.888  -6.805  1.00  0.00           H  
ATOM   1536  HE3 LYS   126     -14.634  -4.063  -6.235  1.00  0.00           H  
ATOM   1537  HZ1 LYS   126     -16.259  -2.341  -4.424  1.00  0.00           H  
ATOM   1538  HZ2 LYS   126     -14.595  -2.124  -4.797  1.00  0.00           H  
ATOM   1539  HZ3 LYS   126     -15.110  -3.555  -4.005  1.00  0.00           H  
ATOM   1540  N   ALA   127     -17.371  -9.352  -8.229  1.00  0.00           N  
ATOM   1541  CA  ALA   127     -18.487  -9.434  -9.164  1.00  0.00           C  
ATOM   1542  C   ALA   127     -19.568  -8.360  -8.871  1.00  0.00           C  
ATOM   1543  O   ALA   127     -19.512  -7.631  -7.871  1.00  0.00           O  
ATOM   1544  CB  ALA   127     -19.086 -10.864  -9.123  1.00  0.00           C  
ATOM   1545  H   ALA   127     -17.440  -9.962  -7.445  1.00  0.00           H  
ATOM   1546  HA  ALA   127     -18.102  -9.250 -10.159  1.00  0.00           H  
ATOM   1547  HB1 ALA   127     -19.502 -11.090  -8.118  1.00  0.00           H  
ATOM   1548  HB2 ALA   127     -18.304 -11.617  -9.360  1.00  0.00           H  
ATOM   1549  HB3 ALA   127     -19.898 -10.973  -9.874  1.00  0.00           H  
ATOM   1550  N   HIS   128     -20.599  -8.245  -9.758  1.00  0.00           N  
ATOM   1551  CA  HIS   128     -21.834  -7.502  -9.539  1.00  0.00           C  
ATOM   1552  C   HIS   128     -22.690  -8.291  -8.529  1.00  0.00           C  
ATOM   1553  O   HIS   128     -23.520  -9.133  -8.881  1.00  0.00           O  
ATOM   1554  CB  HIS   128     -22.560  -7.200 -10.894  1.00  0.00           C  
ATOM   1555  CG  HIS   128     -22.844  -8.392 -11.785  1.00  0.00           C  
ATOM   1556  ND1 HIS   128     -21.817  -9.233 -12.179  1.00  0.00           N  
ATOM   1557  CD2 HIS   128     -24.019  -8.814 -12.322  1.00  0.00           C  
ATOM   1558  CE1 HIS   128     -22.386 -10.158 -12.918  1.00  0.00           C  
ATOM   1559  NE2 HIS   128     -23.718  -9.947 -13.048  1.00  0.00           N  
ATOM   1560  H   HIS   128     -20.614  -8.739 -10.640  1.00  0.00           H  
ATOM   1561  HA  HIS   128     -21.571  -6.549  -9.098  1.00  0.00           H  
ATOM   1562  HB2 HIS   128     -21.918  -6.517 -11.487  1.00  0.00           H  
ATOM   1563  HB3 HIS   128     -23.517  -6.676 -10.692  1.00  0.00           H  
ATOM   1564  HD2 HIS   128     -25.007  -8.385 -12.244  1.00  0.00           H  
ATOM   1565  HE2 HIS   128     -24.356 -10.505 -13.577  1.00  0.00           H  
ATOM   1566  HE1 HIS   128     -21.853 -10.992 -13.376  1.00  0.00           H  
ATOM   1567  N   THR   129     -22.460  -8.024  -7.213  1.00  0.00           N  
ATOM   1568  CA  THR   129     -22.979  -8.770  -6.059  1.00  0.00           C  
ATOM   1569  C   THR   129     -24.404  -8.370  -5.642  1.00  0.00           C  
ATOM   1570  O   THR   129     -24.836  -7.216  -5.767  1.00  0.00           O  
ATOM   1571  CB  THR   129     -22.029  -8.793  -4.839  1.00  0.00           C  
ATOM   1572  OG1 THR   129     -21.648  -7.486  -4.436  1.00  0.00           O  
ATOM   1573  CG2 THR   129     -20.725  -9.565  -5.139  1.00  0.00           C  
ATOM   1574  H   THR   129     -21.819  -7.300  -6.957  1.00  0.00           H  
ATOM   1575  HA  THR   129     -23.049  -9.795  -6.400  1.00  0.00           H  
ATOM   1576  HB  THR   129     -22.533  -9.297  -3.982  1.00  0.00           H  
ATOM   1577 HG21 THR   129     -20.123  -9.034  -5.905  1.00  0.00           H  
ATOM   1578 HG22 THR   129     -20.936 -10.587  -5.515  1.00  0.00           H  
ATOM   1579 HG23 THR   129     -20.103  -9.663  -4.226  1.00  0.00           H  
ATOM   1580  HG1 THR   129     -20.865  -7.609  -3.891  1.00  0.00           H  
ATOM   1581  N   PHE   130     -25.167  -9.385  -5.134  1.00  0.00           N  
ATOM   1582  CA  PHE   130     -26.614  -9.396  -4.906  1.00  0.00           C  
ATOM   1583  C   PHE   130     -27.026  -9.943  -3.499  1.00  0.00           C  
ATOM   1584  O   PHE   130     -26.173 -10.525  -2.809  1.00  0.00           O  
ATOM   1585  CB  PHE   130     -27.300 -10.282  -6.004  1.00  0.00           C  
ATOM   1586  CG  PHE   130     -27.342  -9.615  -7.365  1.00  0.00           C  
ATOM   1587  CD1 PHE   130     -28.279  -8.600  -7.655  1.00  0.00           C  
ATOM   1588  CD2 PHE   130     -26.469 -10.034  -8.386  1.00  0.00           C  
ATOM   1589  CE1 PHE   130     -28.321  -8.007  -8.924  1.00  0.00           C  
ATOM   1590  CE2 PHE   130     -26.515  -9.445  -9.655  1.00  0.00           C  
ATOM   1591  CZ  PHE   130     -27.436  -8.428  -9.922  1.00  0.00           C  
ATOM   1592  H   PHE   130     -24.731 -10.248  -4.900  1.00  0.00           H  
ATOM   1593  HA  PHE   130     -26.970  -8.374  -4.968  1.00  0.00           H  
ATOM   1594  HB2 PHE   130     -26.762 -11.250  -6.091  1.00  0.00           H  
ATOM   1595  HB3 PHE   130     -28.351 -10.508  -5.741  1.00  0.00           H  
ATOM   1596  HD1 PHE   130     -28.969  -8.252  -6.900  1.00  0.00           H  
ATOM   1597  HD2 PHE   130     -25.722 -10.793  -8.201  1.00  0.00           H  
ATOM   1598  HE1 PHE   130     -29.031  -7.220  -9.134  1.00  0.00           H  
ATOM   1599  HE2 PHE   130     -25.810  -9.756 -10.413  1.00  0.00           H  
ATOM   1600  HZ  PHE   130     -27.455  -7.962 -10.896  1.00  0.00           H  
ATOM   1601  N   PRO   131     -28.317  -9.802  -3.012  1.00  0.00           N  
ATOM   1602  CA  PRO   131     -28.776 -10.347  -1.719  1.00  0.00           C  
ATOM   1603  C   PRO   131     -28.795 -11.890  -1.672  1.00  0.00           C  
ATOM   1604  O   PRO   131     -29.829 -12.535  -1.893  1.00  0.00           O  
ATOM   1605  CB  PRO   131     -30.158  -9.682  -1.469  1.00  0.00           C  
ATOM   1606  CG  PRO   131     -30.663  -9.299  -2.863  1.00  0.00           C  
ATOM   1607  CD  PRO   131     -29.373  -8.960  -3.616  1.00  0.00           C  
ATOM   1608  HA  PRO   131     -28.092 -10.019  -0.947  1.00  0.00           H  
ATOM   1609  HB2 PRO   131     -30.870 -10.349  -0.941  1.00  0.00           H  
ATOM   1610  HB3 PRO   131     -30.022  -8.767  -0.853  1.00  0.00           H  
ATOM   1611  HG2 PRO   131     -31.378  -8.453  -2.834  1.00  0.00           H  
ATOM   1612  HG3 PRO   131     -31.151 -10.180  -3.337  1.00  0.00           H  
ATOM   1613  HD2 PRO   131     -29.101  -7.893  -3.471  1.00  0.00           H  
ATOM   1614  HD3 PRO   131     -29.501  -9.164  -4.699  1.00  0.00           H  
ATOM   1615  N   LEU   132     -27.624 -12.499  -1.370  1.00  0.00           N  
ATOM   1616  CA  LEU   132     -27.457 -13.897  -0.982  1.00  0.00           C  
ATOM   1617  C   LEU   132     -27.814 -14.194   0.499  1.00  0.00           C  
ATOM   1618  O   LEU   132     -28.262 -15.311   0.797  1.00  0.00           O  
ATOM   1619  CB  LEU   132     -26.036 -14.437  -1.343  1.00  0.00           C  
ATOM   1620  CG  LEU   132     -25.712 -14.767  -2.840  1.00  0.00           C  
ATOM   1621  CD1 LEU   132     -26.685 -15.783  -3.488  1.00  0.00           C  
ATOM   1622  CD2 LEU   132     -25.490 -13.524  -3.734  1.00  0.00           C  
ATOM   1623  H   LEU   132     -26.789 -11.949  -1.466  1.00  0.00           H  
ATOM   1624  HA  LEU   132     -28.174 -14.462  -1.562  1.00  0.00           H  
ATOM   1625  HB2 LEU   132     -25.273 -13.717  -0.978  1.00  0.00           H  
ATOM   1626  HB3 LEU   132     -25.876 -15.382  -0.786  1.00  0.00           H  
ATOM   1627  HG  LEU   132     -24.717 -15.277  -2.813  1.00  0.00           H  
ATOM   1628 HD11 LEU   132     -27.688 -15.328  -3.620  1.00  0.00           H  
ATOM   1629 HD12 LEU   132     -26.777 -16.697  -2.867  1.00  0.00           H  
ATOM   1630 HD13 LEU   132     -26.305 -16.085  -4.488  1.00  0.00           H  
ATOM   1631 HD21 LEU   132     -26.432 -12.952  -3.857  1.00  0.00           H  
ATOM   1632 HD22 LEU   132     -25.133 -13.829  -4.741  1.00  0.00           H  
ATOM   1633 HD23 LEU   132     -24.727 -12.853  -3.287  1.00  0.00           H  
ATOM   1634  N   GLY   133     -27.632 -13.212   1.445  1.00  0.00           N  
ATOM   1635  CA  GLY   133     -28.134 -13.232   2.827  1.00  0.00           C  
ATOM   1636  C   GLY   133     -27.094 -13.516   3.876  1.00  0.00           C  
ATOM   1637  O   GLY   133     -26.664 -12.597   4.578  1.00  0.00           O  
ATOM   1638  H   GLY   133     -27.176 -12.371   1.166  1.00  0.00           H  
ATOM   1639  HA2 GLY   133     -28.535 -12.247   3.025  1.00  0.00           H  
ATOM   1640  HA3 GLY   133     -28.888 -13.994   2.910  1.00  0.00           H  
ATOM   1641  N   ARG   134     -26.687 -14.810   4.000  1.00  0.00           N  
ATOM   1642  CA  ARG   134     -25.454 -15.268   4.645  1.00  0.00           C  
ATOM   1643  C   ARG   134     -24.405 -15.668   3.594  1.00  0.00           C  
ATOM   1644  O   ARG   134     -23.237 -15.307   3.754  1.00  0.00           O  
ATOM   1645  CB  ARG   134     -25.644 -16.392   5.722  1.00  0.00           C  
ATOM   1646  CG  ARG   134     -24.356 -16.805   6.504  1.00  0.00           C  
ATOM   1647  CD  ARG   134     -23.666 -15.698   7.333  1.00  0.00           C  
ATOM   1648  NE  ARG   134     -22.182 -15.996   7.458  1.00  0.00           N  
ATOM   1649  CZ  ARG   134     -21.446 -15.758   8.570  1.00  0.00           C  
ATOM   1650  NH1 ARG   134     -20.132 -15.500   8.440  1.00  0.00           N  
ATOM   1651  NH2 ARG   134     -21.978 -15.781   9.801  1.00  0.00           N1+
ATOM   1652  H   ARG   134     -27.230 -15.519   3.561  1.00  0.00           H  
ATOM   1653  HA  ARG   134     -25.044 -14.405   5.153  1.00  0.00           H  
ATOM   1654  HB2 ARG   134     -26.407 -16.055   6.457  1.00  0.00           H  
ATOM   1655  HB3 ARG   134     -26.038 -17.306   5.225  1.00  0.00           H  
ATOM   1656  HG2 ARG   134     -23.630 -17.214   5.768  1.00  0.00           H  
ATOM   1657  HG3 ARG   134     -24.613 -17.638   7.194  1.00  0.00           H  
ATOM   1658  HD2 ARG   134     -24.143 -15.619   8.335  1.00  0.00           H  
ATOM   1659  HD3 ARG   134     -23.742 -14.708   6.835  1.00  0.00           H  
ATOM   1660  HE  ARG   134     -21.672 -16.134   6.615  1.00  0.00           H  
ATOM   1661 HH11 ARG   134     -19.716 -15.398   7.544  1.00  0.00           H  
ATOM   1662 HH12 ARG   134     -19.586 -15.356   9.257  1.00  0.00           H  
ATOM   1663 HH21 ARG   134     -22.860 -16.340   9.931  1.00  0.00           H  
ATOM   1664 HH22 ARG   134     -21.427 -15.624  10.606  1.00  0.00           H  
ATOM   1665  N   LEU   135     -24.786 -16.398   2.495  1.00  0.00           N  
ATOM   1666  CA  LEU   135     -23.942 -16.746   1.341  1.00  0.00           C  
ATOM   1667  C   LEU   135     -23.234 -15.549   0.651  1.00  0.00           C  
ATOM   1668  O   LEU   135     -22.312 -15.755  -0.137  1.00  0.00           O  
ATOM   1669  CB  LEU   135     -24.686 -17.753   0.393  1.00  0.00           C  
ATOM   1670  CG  LEU   135     -23.823 -18.569  -0.632  1.00  0.00           C  
ATOM   1671  CD1 LEU   135     -24.267 -20.051  -0.736  1.00  0.00           C  
ATOM   1672  CD2 LEU   135     -23.747 -17.935  -2.039  1.00  0.00           C  
ATOM   1673  H   LEU   135     -25.714 -16.750   2.439  1.00  0.00           H  
ATOM   1674  HA  LEU   135     -23.129 -17.312   1.769  1.00  0.00           H  
ATOM   1675  HB2 LEU   135     -25.143 -18.504   1.081  1.00  0.00           H  
ATOM   1676  HB3 LEU   135     -25.527 -17.262  -0.127  1.00  0.00           H  
ATOM   1677  HG  LEU   135     -22.779 -18.597  -0.237  1.00  0.00           H  
ATOM   1678 HD11 LEU   135     -25.290 -20.132  -1.159  1.00  0.00           H  
ATOM   1679 HD12 LEU   135     -24.260 -20.522   0.272  1.00  0.00           H  
ATOM   1680 HD13 LEU   135     -23.572 -20.623  -1.388  1.00  0.00           H  
ATOM   1681 HD21 LEU   135     -24.744 -17.916  -2.525  1.00  0.00           H  
ATOM   1682 HD22 LEU   135     -23.054 -18.519  -2.684  1.00  0.00           H  
ATOM   1683 HD23 LEU   135     -23.357 -16.899  -1.991  1.00  0.00           H  
ATOM   1684  N   ILE   136     -23.615 -14.272   0.976  1.00  0.00           N  
ATOM   1685  CA  ILE   136     -22.811 -13.047   0.850  1.00  0.00           C  
ATOM   1686  C   ILE   136     -21.343 -13.205   1.358  1.00  0.00           C  
ATOM   1687  O   ILE   136     -20.445 -12.480   0.918  1.00  0.00           O  
ATOM   1688  CB  ILE   136     -23.563 -11.819   1.458  1.00  0.00           C  
ATOM   1689  CG1 ILE   136     -23.042 -10.422   0.984  1.00  0.00           C  
ATOM   1690  CG2 ILE   136     -23.657 -11.885   3.013  1.00  0.00           C  
ATOM   1691  CD1 ILE   136     -23.325 -10.067  -0.486  1.00  0.00           C  
ATOM   1692  H   ILE   136     -24.471 -14.162   1.470  1.00  0.00           H  
ATOM   1693  HA  ILE   136     -22.730 -12.889  -0.213  1.00  0.00           H  
ATOM   1694  HB  ILE   136     -24.616 -11.874   1.089  1.00  0.00           H  
ATOM   1695 HG12 ILE   136     -23.534  -9.639   1.607  1.00  0.00           H  
ATOM   1696 HG13 ILE   136     -21.949 -10.352   1.178  1.00  0.00           H  
ATOM   1697 HG21 ILE   136     -22.653 -11.815   3.481  1.00  0.00           H  
ATOM   1698 HG22 ILE   136     -24.130 -12.828   3.348  1.00  0.00           H  
ATOM   1699 HG23 ILE   136     -24.278 -11.047   3.398  1.00  0.00           H  
ATOM   1700 HD11 ILE   136     -24.411 -10.125  -0.714  1.00  0.00           H  
ATOM   1701 HD12 ILE   136     -22.786 -10.747  -1.170  1.00  0.00           H  
ATOM   1702 HD13 ILE   136     -22.981  -9.032  -0.701  1.00  0.00           H  
ATOM   1703  N   ALA   137     -21.068 -14.167   2.292  1.00  0.00           N  
ATOM   1704  CA  ALA   137     -19.768 -14.698   2.679  1.00  0.00           C  
ATOM   1705  C   ALA   137     -18.936 -15.402   1.578  1.00  0.00           C  
ATOM   1706  O   ALA   137     -17.732 -15.148   1.515  1.00  0.00           O  
ATOM   1707  CB  ALA   137     -19.933 -15.658   3.883  1.00  0.00           C  
ATOM   1708  H   ALA   137     -21.834 -14.611   2.777  1.00  0.00           H  
ATOM   1709  HA  ALA   137     -19.182 -13.860   3.022  1.00  0.00           H  
ATOM   1710  HB1 ALA   137     -20.507 -16.564   3.591  1.00  0.00           H  
ATOM   1711  HB2 ALA   137     -20.468 -15.149   4.712  1.00  0.00           H  
ATOM   1712  HB3 ALA   137     -18.937 -15.980   4.257  1.00  0.00           H  
ATOM   1713  N   ALA   138     -19.544 -16.283   0.720  1.00  0.00           N  
ATOM   1714  CA  ALA   138     -18.881 -17.311  -0.091  1.00  0.00           C  
ATOM   1715  C   ALA   138     -18.056 -16.801  -1.289  1.00  0.00           C  
ATOM   1716  O   ALA   138     -18.311 -15.720  -1.830  1.00  0.00           O  
ATOM   1717  CB  ALA   138     -19.910 -18.368  -0.565  1.00  0.00           C  
ATOM   1718  H   ALA   138     -20.542 -16.262   0.622  1.00  0.00           H  
ATOM   1719  HA  ALA   138     -18.186 -17.816   0.569  1.00  0.00           H  
ATOM   1720  HB1 ALA   138     -20.670 -17.904  -1.230  1.00  0.00           H  
ATOM   1721  HB2 ALA   138     -20.422 -18.825   0.307  1.00  0.00           H  
ATOM   1722  HB3 ALA   138     -19.399 -19.183  -1.124  1.00  0.00           H  
ATOM   1723  N   GLY   139     -17.032 -17.603  -1.720  1.00  0.00           N  
ATOM   1724  CA  GLY   139     -15.922 -17.351  -2.650  1.00  0.00           C  
ATOM   1725  C   GLY   139     -16.184 -16.379  -3.771  1.00  0.00           C  
ATOM   1726  O   GLY   139     -15.729 -15.241  -3.697  1.00  0.00           O  
ATOM   1727  H   GLY   139     -16.979 -18.563  -1.341  1.00  0.00           H  
ATOM   1728  HA2 GLY   139     -15.114 -16.947  -2.054  1.00  0.00           H  
ATOM   1729  HA3 GLY   139     -15.652 -18.305  -3.082  1.00  0.00           H  
ATOM   1730  N   LEU   140     -16.933 -16.815  -4.818  1.00  0.00           N  
ATOM   1731  CA  LEU   140     -17.417 -16.061  -5.981  1.00  0.00           C  
ATOM   1732  C   LEU   140     -18.108 -14.712  -5.674  1.00  0.00           C  
ATOM   1733  O   LEU   140     -18.068 -13.793  -6.496  1.00  0.00           O  
ATOM   1734  CB  LEU   140     -18.362 -16.981  -6.827  1.00  0.00           C  
ATOM   1735  CG  LEU   140     -18.783 -16.488  -8.247  1.00  0.00           C  
ATOM   1736  CD1 LEU   140     -17.597 -16.288  -9.223  1.00  0.00           C  
ATOM   1737  CD2 LEU   140     -19.842 -17.429  -8.868  1.00  0.00           C  
ATOM   1738  H   LEU   140     -17.199 -17.773  -4.824  1.00  0.00           H  
ATOM   1739  HA  LEU   140     -16.536 -15.832  -6.567  1.00  0.00           H  
ATOM   1740  HB2 LEU   140     -17.864 -17.966  -6.959  1.00  0.00           H  
ATOM   1741  HB3 LEU   140     -19.282 -17.162  -6.228  1.00  0.00           H  
ATOM   1742  HG  LEU   140     -19.270 -15.491  -8.119  1.00  0.00           H  
ATOM   1743 HD11 LEU   140     -17.121 -17.260  -9.462  1.00  0.00           H  
ATOM   1744 HD12 LEU   140     -16.831 -15.608  -8.793  1.00  0.00           H  
ATOM   1745 HD13 LEU   140     -17.955 -15.838 -10.175  1.00  0.00           H  
ATOM   1746 HD21 LEU   140     -19.412 -18.437  -9.053  1.00  0.00           H  
ATOM   1747 HD22 LEU   140     -20.198 -17.017  -9.836  1.00  0.00           H  
ATOM   1748 HD23 LEU   140     -20.718 -17.535  -8.194  1.00  0.00           H  
ATOM   1749  N   VAL   141     -18.750 -14.576  -4.481  1.00  0.00           N  
ATOM   1750  CA  VAL   141     -19.358 -13.362  -3.937  1.00  0.00           C  
ATOM   1751  C   VAL   141     -18.283 -12.534  -3.185  1.00  0.00           C  
ATOM   1752  O   VAL   141     -18.207 -11.319  -3.379  1.00  0.00           O  
ATOM   1753  CB  VAL   141     -20.612 -13.627  -3.052  1.00  0.00           C  
ATOM   1754  CG1 VAL   141     -21.381 -12.305  -2.803  1.00  0.00           C  
ATOM   1755  CG2 VAL   141     -21.584 -14.682  -3.659  1.00  0.00           C  
ATOM   1756  H   VAL   141     -18.790 -15.352  -3.850  1.00  0.00           H  
ATOM   1757  HA  VAL   141     -19.665 -12.772  -4.791  1.00  0.00           H  
ATOM   1758  HB  VAL   141     -20.276 -14.029  -2.067  1.00  0.00           H  
ATOM   1759 HG11 VAL   141     -21.707 -11.851  -3.761  1.00  0.00           H  
ATOM   1760 HG12 VAL   141     -20.751 -11.575  -2.252  1.00  0.00           H  
ATOM   1761 HG13 VAL   141     -22.289 -12.511  -2.203  1.00  0.00           H  
ATOM   1762 HG21 VAL   141     -21.931 -14.373  -4.668  1.00  0.00           H  
ATOM   1763 HG22 VAL   141     -22.470 -14.807  -3.002  1.00  0.00           H  
ATOM   1764 HG23 VAL   141     -21.085 -15.670  -3.743  1.00  0.00           H  
ATOM   1765  N   SER   142     -17.440 -13.189  -2.324  1.00  0.00           N  
ATOM   1766  CA  SER   142     -16.264 -12.705  -1.593  1.00  0.00           C  
ATOM   1767  C   SER   142     -15.363 -11.768  -2.430  1.00  0.00           C  
ATOM   1768  O   SER   142     -15.043 -12.019  -3.603  1.00  0.00           O  
ATOM   1769  CB  SER   142     -15.478 -13.903  -0.950  1.00  0.00           C  
ATOM   1770  OG  SER   142     -14.842 -13.573   0.280  1.00  0.00           O  
ATOM   1771  H   SER   142     -17.641 -14.169  -2.167  1.00  0.00           H  
ATOM   1772  HA  SER   142     -16.681 -12.127  -0.783  1.00  0.00           H  
ATOM   1773  HB2 SER   142     -14.729 -14.305  -1.662  1.00  0.00           H  
ATOM   1774  HB3 SER   142     -16.196 -14.720  -0.720  1.00  0.00           H  
ATOM   1775  HG  SER   142     -14.722 -14.415   0.783  1.00  0.00           H  
ATOM   1776  N   TYR   143     -14.953 -10.620  -1.825  1.00  0.00           N  
ATOM   1777  CA  TYR   143     -14.544  -9.403  -2.529  1.00  0.00           C  
ATOM   1778  C   TYR   143     -13.328  -8.656  -1.951  1.00  0.00           C  
ATOM   1779  O   TYR   143     -12.953  -8.788  -0.781  1.00  0.00           O  
ATOM   1780  CB  TYR   143     -15.763  -8.411  -2.743  1.00  0.00           C  
ATOM   1781  CG  TYR   143     -16.789  -8.348  -1.619  1.00  0.00           C  
ATOM   1782  CD1 TYR   143     -16.427  -8.110  -0.278  1.00  0.00           C  
ATOM   1783  CD2 TYR   143     -18.145  -8.592  -1.914  1.00  0.00           C  
ATOM   1784  CE1 TYR   143     -17.384  -8.188   0.743  1.00  0.00           C  
ATOM   1785  CE2 TYR   143     -19.104  -8.663  -0.897  1.00  0.00           C  
ATOM   1786  CZ  TYR   143     -18.716  -8.480   0.432  1.00  0.00           C  
ATOM   1787  OH  TYR   143     -19.660  -8.646   1.463  1.00  0.00           O  
ATOM   1788  H   TYR   143     -15.008 -10.534  -0.835  1.00  0.00           H  
ATOM   1789  HA  TYR   143     -14.234  -9.710  -3.520  1.00  0.00           H  
ATOM   1790  HB2 TYR   143     -15.418  -7.375  -2.944  1.00  0.00           H  
ATOM   1791  HB3 TYR   143     -16.304  -8.773  -3.644  1.00  0.00           H  
ATOM   1792  HD1 TYR   143     -15.399  -7.901  -0.019  1.00  0.00           H  
ATOM   1793  HD2 TYR   143     -18.448  -8.780  -2.934  1.00  0.00           H  
ATOM   1794  HE1 TYR   143     -17.086  -8.037   1.771  1.00  0.00           H  
ATOM   1795  HE2 TYR   143     -20.127  -8.903  -1.145  1.00  0.00           H  
ATOM   1796  HH  TYR   143     -20.491  -8.276   1.140  1.00  0.00           H  
ATOM   1797  N   ASP   144     -12.712  -7.829  -2.842  1.00  0.00           N  
ATOM   1798  CA  ASP   144     -11.797  -6.702  -2.663  1.00  0.00           C  
ATOM   1799  C   ASP   144     -10.487  -6.840  -1.884  1.00  0.00           C  
ATOM   1800  O   ASP   144      -9.471  -6.311  -2.354  1.00  0.00           O  
ATOM   1801  CB  ASP   144     -12.549  -5.383  -2.292  1.00  0.00           C  
ATOM   1802  CG  ASP   144     -13.511  -4.961  -3.392  1.00  0.00           C  
ATOM   1803  OD1 ASP   144     -13.114  -4.960  -4.588  1.00  0.00           O  
ATOM   1804  OD2 ASP   144     -14.684  -4.617  -3.076  1.00  0.00           O1-
ATOM   1805  H   ASP   144     -12.978  -7.931  -3.793  1.00  0.00           H  
ATOM   1806  HA  ASP   144     -11.440  -6.531  -3.670  1.00  0.00           H  
ATOM   1807  HB2 ASP   144     -11.815  -4.557  -2.181  1.00  0.00           H  
ATOM   1808  HB3 ASP   144     -13.104  -5.502  -1.340  1.00  0.00           H  
ATOM   1809  N   GLY   145     -10.462  -7.524  -0.708  1.00  0.00           N  
ATOM   1810  CA  GLY   145      -9.296  -7.562   0.171  1.00  0.00           C  
ATOM   1811  C   GLY   145      -9.157  -8.828   0.966  1.00  0.00           C  
ATOM   1812  O   GLY   145      -8.925  -9.906   0.405  1.00  0.00           O  
ATOM   1813  H   GLY   145     -11.293  -8.027  -0.439  1.00  0.00           H  
ATOM   1814  HA2 GLY   145      -8.410  -7.502  -0.448  1.00  0.00           H  
ATOM   1815  HA3 GLY   145      -9.381  -6.715   0.839  1.00  0.00           H  
ATOM   1816  N   ASP   146      -9.286  -8.699   2.311  1.00  0.00           N  
ATOM   1817  CA  ASP   146      -8.999  -9.712   3.308  1.00  0.00           C  
ATOM   1818  C   ASP   146      -9.877 -10.960   3.132  1.00  0.00           C  
ATOM   1819  O   ASP   146      -9.327 -12.040   2.931  1.00  0.00           O  
ATOM   1820  CB  ASP   146      -9.010  -9.099   4.750  1.00  0.00           C  
ATOM   1821  CG  ASP   146     -10.416  -8.861   5.286  1.00  0.00           C  
ATOM   1822  OD2 ASP   146     -11.211  -8.184   4.583  1.00  0.00           O1-
ATOM   1823  OD1 ASP   146     -10.691  -9.377   6.404  1.00  0.00           O  
ATOM   1824  H   ASP   146      -9.609  -7.842   2.713  1.00  0.00           H  
ATOM   1825  HA  ASP   146      -7.980 -10.023   3.118  1.00  0.00           H  
ATOM   1826  HB2 ASP   146      -8.467  -8.132   4.752  1.00  0.00           H  
ATOM   1827  HB3 ASP   146      -8.484  -9.786   5.441  1.00  0.00           H  
ATOM   1828  N   LYS   147     -11.239 -10.814   3.194  1.00  0.00           N  
ATOM   1829  CA  LYS   147     -12.276 -11.843   3.059  1.00  0.00           C  
ATOM   1830  C   LYS   147     -11.953 -12.867   1.952  1.00  0.00           C  
ATOM   1831  O   LYS   147     -11.740 -14.042   2.266  1.00  0.00           O  
ATOM   1832  CB  LYS   147     -13.721 -11.219   2.975  1.00  0.00           C  
ATOM   1833  CG  LYS   147     -14.874 -12.167   3.405  1.00  0.00           C  
ATOM   1834  CD  LYS   147     -16.315 -11.583   3.398  1.00  0.00           C  
ATOM   1835  CE  LYS   147     -17.052 -11.590   2.040  1.00  0.00           C  
ATOM   1836  NZ  LYS   147     -18.471 -11.165   2.199  1.00  0.00           N1+
ATOM   1837  H   LYS   147     -11.567  -9.882   3.395  1.00  0.00           H  
ATOM   1838  HA  LYS   147     -12.228 -12.389   3.991  1.00  0.00           H  
ATOM   1839  HB2 LYS   147     -13.749 -10.345   3.667  1.00  0.00           H  
ATOM   1840  HB3 LYS   147     -13.892 -10.837   1.948  1.00  0.00           H  
ATOM   1841  HG2 LYS   147     -14.845 -13.086   2.782  1.00  0.00           H  
ATOM   1842  HG3 LYS   147     -14.660 -12.490   4.451  1.00  0.00           H  
ATOM   1843  HD2 LYS   147     -16.296 -10.556   3.823  1.00  0.00           H  
ATOM   1844  HD3 LYS   147     -16.903 -12.219   4.100  1.00  0.00           H  
ATOM   1845  HE2 LYS   147     -17.050 -12.622   1.622  1.00  0.00           H  
ATOM   1846  HE3 LYS   147     -16.556 -10.911   1.315  1.00  0.00           H  
ATOM   1847  HZ1 LYS   147     -18.774 -11.306   3.182  1.00  0.00           H  
ATOM   1848  HZ2 LYS   147     -19.113 -11.730   1.571  1.00  0.00           H  
ATOM   1849  HZ3 LYS   147     -18.623 -10.152   1.958  1.00  0.00           H  
ATOM   1850  N   TRP   148     -11.874 -12.432   0.654  1.00  0.00           N  
ATOM   1851  CA  TRP   148     -11.469 -13.247  -0.492  1.00  0.00           C  
ATOM   1852  C   TRP   148     -10.053 -13.826  -0.359  1.00  0.00           C  
ATOM   1853  O   TRP   148      -9.908 -15.044  -0.441  1.00  0.00           O  
ATOM   1854  CB  TRP   148     -11.637 -12.517  -1.857  1.00  0.00           C  
ATOM   1855  CG  TRP   148     -11.323 -13.382  -3.082  1.00  0.00           C  
ATOM   1856  CD1 TRP   148     -12.074 -14.379  -3.645  1.00  0.00           C  
ATOM   1857  CD2 TRP   148     -10.095 -13.327  -3.841  1.00  0.00           C  
ATOM   1858  NE1 TRP   148     -11.414 -14.920  -4.726  1.00  0.00           N  
ATOM   1859  CE2 TRP   148     -10.209 -14.278  -4.874  1.00  0.00           C  
ATOM   1860  CE3 TRP   148      -8.947 -12.554  -3.703  1.00  0.00           C  
ATOM   1861  CZ2 TRP   148      -9.199 -14.451  -5.805  1.00  0.00           C  
ATOM   1862  CZ3 TRP   148      -7.928 -12.734  -4.642  1.00  0.00           C  
ATOM   1863  CH2 TRP   148      -8.052 -13.663  -5.681  1.00  0.00           C  
ATOM   1864  H   TRP   148     -12.089 -11.483   0.442  1.00  0.00           H  
ATOM   1865  HA  TRP   148     -12.150 -14.088  -0.500  1.00  0.00           H  
ATOM   1866  HB2 TRP   148     -12.687 -12.174  -1.945  1.00  0.00           H  
ATOM   1867  HB3 TRP   148     -10.983 -11.619  -1.879  1.00  0.00           H  
ATOM   1868  HD1 TRP   148     -13.049 -14.692  -3.301  1.00  0.00           H  
ATOM   1869  HE1 TRP   148     -11.730 -15.684  -5.312  1.00  0.00           H  
ATOM   1870  HE3 TRP   148      -8.829 -11.837  -2.904  1.00  0.00           H  
ATOM   1871  HZ2 TRP   148      -9.281 -15.177  -6.597  1.00  0.00           H  
ATOM   1872  HZ3 TRP   148      -7.031 -12.142  -4.563  1.00  0.00           H  
ATOM   1873  HH2 TRP   148      -7.248 -13.783  -6.394  1.00  0.00           H  
ATOM   1874  N   THR   149      -8.997 -12.978  -0.146  1.00  0.00           N  
ATOM   1875  CA  THR   149      -7.581 -13.354   0.076  1.00  0.00           C  
ATOM   1876  C   THR   149      -7.422 -14.479   1.123  1.00  0.00           C  
ATOM   1877  O   THR   149      -6.677 -15.440   0.896  1.00  0.00           O  
ATOM   1878  CB  THR   149      -6.676 -12.146   0.427  1.00  0.00           C  
ATOM   1879  OG1 THR   149      -6.826 -11.098  -0.526  1.00  0.00           O  
ATOM   1880  CG2 THR   149      -5.167 -12.484   0.440  1.00  0.00           C  
ATOM   1881  H   THR   149      -9.181 -11.993  -0.117  1.00  0.00           H  
ATOM   1882  HA  THR   149      -7.242 -13.757  -0.869  1.00  0.00           H  
ATOM   1883  HB  THR   149      -6.965 -11.752   1.429  1.00  0.00           H  
ATOM   1884 HG21 THR   149      -4.851 -12.894  -0.542  1.00  0.00           H  
ATOM   1885 HG22 THR   149      -4.936 -13.224   1.233  1.00  0.00           H  
ATOM   1886 HG23 THR   149      -4.583 -11.560   0.641  1.00  0.00           H  
ATOM   1887  HG1 THR   149      -7.596 -10.562  -0.228  1.00  0.00           H  
ATOM   1888  N   LYS   150      -8.140 -14.367   2.285  1.00  0.00           N  
ATOM   1889  CA  LYS   150      -8.354 -15.400   3.300  1.00  0.00           C  
ATOM   1890  C   LYS   150      -9.030 -16.632   2.663  1.00  0.00           C  
ATOM   1891  O   LYS   150      -8.369 -17.664   2.514  1.00  0.00           O  
ATOM   1892  CB  LYS   150      -9.188 -14.888   4.532  1.00  0.00           C  
ATOM   1893  CG  LYS   150      -8.519 -13.858   5.477  1.00  0.00           C  
ATOM   1894  CD  LYS   150      -9.537 -13.102   6.369  1.00  0.00           C  
ATOM   1895  CE  LYS   150      -8.923 -12.107   7.369  1.00  0.00           C  
ATOM   1896  NZ  LYS   150      -9.993 -11.270   7.962  1.00  0.00           N1+
ATOM   1897  H   LYS   150      -8.645 -13.503   2.466  1.00  0.00           H  
ATOM   1898  HA  LYS   150      -7.381 -15.715   3.650  1.00  0.00           H  
ATOM   1899  HB2 LYS   150     -10.122 -14.440   4.124  1.00  0.00           H  
ATOM   1900  HB3 LYS   150      -9.490 -15.760   5.154  1.00  0.00           H  
ATOM   1901  HG2 LYS   150      -7.773 -14.387   6.110  1.00  0.00           H  
ATOM   1902  HG3 LYS   150      -7.970 -13.109   4.863  1.00  0.00           H  
ATOM   1903  HD2 LYS   150     -10.143 -13.850   6.931  1.00  0.00           H  
ATOM   1904  HD3 LYS   150     -10.229 -12.554   5.686  1.00  0.00           H  
ATOM   1905  HE2 LYS   150      -8.199 -11.429   6.867  1.00  0.00           H  
ATOM   1906  HE3 LYS   150      -8.400 -12.653   8.184  1.00  0.00           H  
ATOM   1907  HZ1 LYS   150     -10.813 -11.856   8.207  1.00  0.00           H  
ATOM   1908  HZ2 LYS   150     -10.312 -10.531   7.238  1.00  0.00           H  
ATOM   1909  HZ3 LYS   150      -9.668 -10.750   8.798  1.00  0.00           H  
ATOM   1910  N   HIS   151     -10.343 -16.543   2.271  1.00  0.00           N  
ATOM   1911  CA  HIS   151     -11.193 -17.599   1.718  1.00  0.00           C  
ATOM   1912  C   HIS   151     -10.533 -18.411   0.596  1.00  0.00           C  
ATOM   1913  O   HIS   151     -10.523 -19.642   0.664  1.00  0.00           O  
ATOM   1914  CB  HIS   151     -12.575 -17.053   1.261  1.00  0.00           C  
ATOM   1915  CG  HIS   151     -13.410 -16.433   2.352  1.00  0.00           C  
ATOM   1916  ND1 HIS   151     -14.640 -15.929   1.980  1.00  0.00           N  
ATOM   1917  CD2 HIS   151     -13.263 -16.364   3.708  1.00  0.00           C  
ATOM   1918  CE1 HIS   151     -15.224 -15.587   3.117  1.00  0.00           C  
ATOM   1919  NE2 HIS   151     -14.435 -15.824   4.194  1.00  0.00           N  
ATOM   1920  H   HIS   151     -10.809 -15.649   2.339  1.00  0.00           H  
ATOM   1921  HA  HIS   151     -11.384 -18.289   2.528  1.00  0.00           H  
ATOM   1922  HB2 HIS   151     -13.179 -17.883   0.831  1.00  0.00           H  
ATOM   1923  HB3 HIS   151     -12.432 -16.287   0.470  1.00  0.00           H  
ATOM   1924  HD2 HIS   151     -12.443 -16.675   4.337  1.00  0.00           H  
ATOM   1925  HE2 HIS   151     -14.687 -15.713   5.186  1.00  0.00           H  
ATOM   1926  HE1 HIS   151     -16.233 -15.180   3.194  1.00  0.00           H  
ATOM   1927  N   ARG   152      -9.953 -17.729  -0.433  1.00  0.00           N  
ATOM   1928  CA  ARG   152      -9.220 -18.266  -1.570  1.00  0.00           C  
ATOM   1929  C   ARG   152      -8.167 -19.307  -1.147  1.00  0.00           C  
ATOM   1930  O   ARG   152      -8.258 -20.470  -1.550  1.00  0.00           O  
ATOM   1931  CB  ARG   152      -8.629 -17.086  -2.419  1.00  0.00           C  
ATOM   1932  CG  ARG   152      -8.079 -17.406  -3.830  1.00  0.00           C  
ATOM   1933  CD  ARG   152      -9.139 -17.859  -4.842  1.00  0.00           C  
ATOM   1934  NE  ARG   152      -8.483 -17.870  -6.197  1.00  0.00           N  
ATOM   1935  CZ  ARG   152      -9.090 -18.206  -7.350  1.00  0.00           C  
ATOM   1936  NH1 ARG   152     -10.393 -18.475  -7.468  1.00  0.00           N  
ATOM   1937  NH2 ARG   152      -8.358 -18.272  -8.468  1.00  0.00           N1+
ATOM   1938  H   ARG   152      -9.996 -16.715  -0.413  1.00  0.00           H  
ATOM   1939  HA  ARG   152      -9.960 -18.788  -2.163  1.00  0.00           H  
ATOM   1940  HB2 ARG   152      -9.431 -16.321  -2.548  1.00  0.00           H  
ATOM   1941  HB3 ARG   152      -7.825 -16.592  -1.829  1.00  0.00           H  
ATOM   1942  HG2 ARG   152      -7.275 -18.170  -3.760  1.00  0.00           H  
ATOM   1943  HG3 ARG   152      -7.620 -16.462  -4.208  1.00  0.00           H  
ATOM   1944  HD2 ARG   152      -9.993 -17.148  -4.866  1.00  0.00           H  
ATOM   1945  HD3 ARG   152      -9.520 -18.877  -4.603  1.00  0.00           H  
ATOM   1946  HE  ARG   152      -7.494 -17.787  -6.243  1.00  0.00           H  
ATOM   1947 HH11 ARG   152     -11.036 -17.931  -6.858  1.00  0.00           H  
ATOM   1948 HH12 ARG   152     -10.700 -18.707  -8.396  1.00  0.00           H  
ATOM   1949 HH21 ARG   152      -7.565 -17.641  -8.564  1.00  0.00           H  
ATOM   1950 HH22 ARG   152      -8.879 -18.519  -9.293  1.00  0.00           H  
ATOM   1951  N   ARG   153      -7.150 -18.917  -0.313  1.00  0.00           N  
ATOM   1952  CA  ARG   153      -6.125 -19.821   0.215  1.00  0.00           C  
ATOM   1953  C   ARG   153      -6.547 -20.669   1.444  1.00  0.00           C  
ATOM   1954  O   ARG   153      -5.911 -21.689   1.713  1.00  0.00           O  
ATOM   1955  CB  ARG   153      -4.732 -19.129   0.384  1.00  0.00           C  
ATOM   1956  CG  ARG   153      -3.554 -20.134   0.509  1.00  0.00           C  
ATOM   1957  CD  ARG   153      -2.133 -19.563   0.482  1.00  0.00           C  
ATOM   1958  NE  ARG   153      -1.201 -20.723   0.776  1.00  0.00           N  
ATOM   1959  CZ  ARG   153      -0.706 -21.079   1.986  1.00  0.00           C  
ATOM   1960  NH1 ARG   153       0.158 -22.109   2.041  1.00  0.00           N  
ATOM   1961  NH2 ARG   153      -1.026 -20.470   3.135  1.00  0.00           N1+
ATOM   1962  H   ARG   153      -7.095 -17.969   0.005  1.00  0.00           H  
ATOM   1963  HA  ARG   153      -5.980 -20.550  -0.570  1.00  0.00           H  
ATOM   1964  HB2 ARG   153      -4.559 -18.487  -0.509  1.00  0.00           H  
ATOM   1965  HB3 ARG   153      -4.766 -18.470   1.276  1.00  0.00           H  
ATOM   1966  HG2 ARG   153      -3.638 -20.888  -0.307  1.00  0.00           H  
ATOM   1967  HG3 ARG   153      -3.681 -20.681   1.473  1.00  0.00           H  
ATOM   1968  HD2 ARG   153      -1.992 -18.761   1.237  1.00  0.00           H  
ATOM   1969  HD3 ARG   153      -1.896 -19.149  -0.524  1.00  0.00           H  
ATOM   1970  HE  ARG   153      -0.992 -21.345   0.030  1.00  0.00           H  
ATOM   1971 HH11 ARG   153       0.381 -22.622   1.218  1.00  0.00           H  
ATOM   1972 HH12 ARG   153       0.588 -22.329   2.911  1.00  0.00           H  
ATOM   1973 HH21 ARG   153      -1.788 -19.785   3.155  1.00  0.00           H  
ATOM   1974 HH22 ARG   153      -0.742 -20.872   3.995  1.00  0.00           H  
ATOM   1975  N   ILE   154      -7.618 -20.306   2.208  1.00  0.00           N  
ATOM   1976  CA  ILE   154      -8.385 -21.226   3.071  1.00  0.00           C  
ATOM   1977  C   ILE   154      -8.853 -22.466   2.265  1.00  0.00           C  
ATOM   1978  O   ILE   154      -8.603 -23.596   2.694  1.00  0.00           O  
ATOM   1979  CB  ILE   154      -9.513 -20.476   3.851  1.00  0.00           C  
ATOM   1980  CG1 ILE   154      -8.919 -19.667   5.059  1.00  0.00           C  
ATOM   1981  CG2 ILE   154     -10.701 -21.385   4.287  1.00  0.00           C  
ATOM   1982  CD1 ILE   154      -9.870 -18.670   5.742  1.00  0.00           C  
ATOM   1983  H   ILE   154      -7.973 -19.359   2.163  1.00  0.00           H  
ATOM   1984  HA  ILE   154      -7.683 -21.621   3.793  1.00  0.00           H  
ATOM   1985  HB  ILE   154      -9.951 -19.738   3.145  1.00  0.00           H  
ATOM   1986 HG12 ILE   154      -8.561 -20.395   5.821  1.00  0.00           H  
ATOM   1987 HG13 ILE   154      -8.038 -19.091   4.694  1.00  0.00           H  
ATOM   1988 HG21 ILE   154     -10.372 -22.142   5.030  1.00  0.00           H  
ATOM   1989 HG22 ILE   154     -11.159 -21.908   3.422  1.00  0.00           H  
ATOM   1990 HG23 ILE   154     -11.494 -20.758   4.734  1.00  0.00           H  
ATOM   1991 HD11 ILE   154     -10.695 -19.204   6.261  1.00  0.00           H  
ATOM   1992 HD12 ILE   154     -10.320 -17.981   4.996  1.00  0.00           H  
ATOM   1993 HD13 ILE   154      -9.325 -18.063   6.495  1.00  0.00           H  
ATOM   1994  N   ILE   155      -9.530 -22.270   1.093  1.00  0.00           N  
ATOM   1995  CA  ILE   155     -10.011 -23.341   0.211  1.00  0.00           C  
ATOM   1996  C   ILE   155      -8.901 -24.019  -0.630  1.00  0.00           C  
ATOM   1997  O   ILE   155      -8.832 -25.253  -0.643  1.00  0.00           O  
ATOM   1998  CB  ILE   155     -11.294 -23.003  -0.608  1.00  0.00           C  
ATOM   1999  CG1 ILE   155     -11.103 -21.974  -1.770  1.00  0.00           C  
ATOM   2000  CG2 ILE   155     -12.444 -22.583   0.361  1.00  0.00           C  
ATOM   2001  CD1 ILE   155     -12.250 -21.922  -2.790  1.00  0.00           C  
ATOM   2002  H   ILE   155      -9.761 -21.328   0.813  1.00  0.00           H  
ATOM   2003  HA  ILE   155     -10.334 -24.122   0.890  1.00  0.00           H  
ATOM   2004  HB  ILE   155     -11.611 -23.964  -1.078  1.00  0.00           H  
ATOM   2005 HG12 ILE   155     -10.974 -20.959  -1.336  1.00  0.00           H  
ATOM   2006 HG13 ILE   155     -10.176 -22.216  -2.330  1.00  0.00           H  
ATOM   2007 HG21 ILE   155     -12.237 -21.588   0.812  1.00  0.00           H  
ATOM   2008 HG22 ILE   155     -12.578 -23.315   1.180  1.00  0.00           H  
ATOM   2009 HG23 ILE   155     -13.404 -22.496  -0.189  1.00  0.00           H  
ATOM   2010 HD11 ILE   155     -13.203 -21.652  -2.292  1.00  0.00           H  
ATOM   2011 HD12 ILE   155     -12.382 -22.903  -3.292  1.00  0.00           H  
ATOM   2012 HD13 ILE   155     -12.046 -21.141  -3.553  1.00  0.00           H  
ATOM   2013  N   ASN   156      -8.013 -23.248  -1.343  1.00  0.00           N  
ATOM   2014  CA  ASN   156      -6.975 -23.694  -2.285  1.00  0.00           C  
ATOM   2015  C   ASN   156      -6.244 -25.022  -1.953  1.00  0.00           C  
ATOM   2016  O   ASN   156      -6.228 -25.846  -2.877  1.00  0.00           O  
ATOM   2017  CB  ASN   156      -5.956 -22.550  -2.641  1.00  0.00           C  
ATOM   2018  CG  ASN   156      -5.197 -22.782  -3.958  1.00  0.00           C  
ATOM   2019  OD1 ASN   156      -5.606 -22.331  -5.030  1.00  0.00           O  
ATOM   2020  ND2 ASN   156      -4.044 -23.493  -3.874  1.00  0.00           N  
ATOM   2021  H   ASN   156      -8.099 -22.244  -1.270  1.00  0.00           H  
ATOM   2022  HA  ASN   156      -7.537 -23.888  -3.190  1.00  0.00           H  
ATOM   2023  HB2 ASN   156      -5.238 -22.387  -1.817  1.00  0.00           H  
ATOM   2024  HB3 ASN   156      -6.522 -21.606  -2.787  1.00  0.00           H  
ATOM   2025 HD21 ASN   156      -3.537 -23.611  -4.724  1.00  0.00           H  
ATOM   2026 HD22 ASN   156      -3.749 -23.863  -2.999  1.00  0.00           H  
ATOM   2027  N   PRO   157      -5.640 -25.340  -0.757  1.00  0.00           N  
ATOM   2028  CA  PRO   157      -4.908 -26.598  -0.508  1.00  0.00           C  
ATOM   2029  C   PRO   157      -5.700 -27.892  -0.722  1.00  0.00           C  
ATOM   2030  O   PRO   157      -5.049 -28.906  -0.979  1.00  0.00           O  
ATOM   2031  CB  PRO   157      -4.398 -26.477   0.947  1.00  0.00           C  
ATOM   2032  CG  PRO   157      -4.308 -24.968   1.189  1.00  0.00           C  
ATOM   2033  CD  PRO   157      -5.490 -24.425   0.384  1.00  0.00           C  
ATOM   2034  HA  PRO   157      -4.101 -26.621  -1.229  1.00  0.00           H  
ATOM   2035  HB2 PRO   157      -5.137 -26.912   1.659  1.00  0.00           H  
ATOM   2036  HB3 PRO   157      -3.424 -26.990   1.084  1.00  0.00           H  
ATOM   2037  HG2 PRO   157      -3.359 -24.567   0.772  1.00  0.00           H  
ATOM   2038  HG3 PRO   157      -4.376 -24.702   2.263  1.00  0.00           H  
ATOM   2039  HD2 PRO   157      -5.296 -23.384   0.054  1.00  0.00           H  
ATOM   2040  HD3 PRO   157      -6.427 -24.449   0.988  1.00  0.00           H  
ATOM   2041  N   ALA   158      -7.063 -27.889  -0.639  1.00  0.00           N  
ATOM   2042  CA  ALA   158      -7.941 -28.993  -1.005  1.00  0.00           C  
ATOM   2043  C   ALA   158      -7.945 -29.264  -2.518  1.00  0.00           C  
ATOM   2044  O   ALA   158      -7.841 -30.415  -2.954  1.00  0.00           O  
ATOM   2045  CB  ALA   158      -9.375 -28.744  -0.485  1.00  0.00           C  
ATOM   2046  H   ALA   158      -7.536 -27.049  -0.364  1.00  0.00           H  
ATOM   2047  HA  ALA   158      -7.545 -29.879  -0.531  1.00  0.00           H  
ATOM   2048  HB1 ALA   158      -9.836 -27.864  -0.983  1.00  0.00           H  
ATOM   2049  HB2 ALA   158      -9.366 -28.554   0.608  1.00  0.00           H  
ATOM   2050  HB3 ALA   158     -10.011 -29.631  -0.673  1.00  0.00           H  
ATOM   2051  N   PHE   159      -8.047 -28.190  -3.353  1.00  0.00           N  
ATOM   2052  CA  PHE   159      -7.989 -28.215  -4.815  1.00  0.00           C  
ATOM   2053  C   PHE   159      -6.556 -28.346  -5.399  1.00  0.00           C  
ATOM   2054  O   PHE   159      -6.360 -28.212  -6.611  1.00  0.00           O  
ATOM   2055  CB  PHE   159      -8.777 -26.986  -5.397  1.00  0.00           C  
ATOM   2056  CG  PHE   159     -10.229 -27.005  -4.936  1.00  0.00           C  
ATOM   2057  CD1 PHE   159     -10.717 -25.998  -4.079  1.00  0.00           C  
ATOM   2058  CD2 PHE   159     -11.081 -28.086  -5.256  1.00  0.00           C  
ATOM   2059  CE1 PHE   159     -12.006 -26.078  -3.540  1.00  0.00           C  
ATOM   2060  CE2 PHE   159     -12.357 -28.180  -4.690  1.00  0.00           C  
ATOM   2061  CZ  PHE   159     -12.821 -27.174  -3.836  1.00  0.00           C  
ATOM   2062  H   PHE   159      -8.132 -27.273  -2.962  1.00  0.00           H  
ATOM   2063  HA  PHE   159      -8.501 -29.113  -5.130  1.00  0.00           H  
ATOM   2064  HB2 PHE   159      -8.301 -26.039  -5.062  1.00  0.00           H  
ATOM   2065  HB3 PHE   159      -8.776 -27.013  -6.507  1.00  0.00           H  
ATOM   2066  HD1 PHE   159     -10.088 -25.167  -3.792  1.00  0.00           H  
ATOM   2067  HD2 PHE   159     -10.734 -28.887  -5.893  1.00  0.00           H  
ATOM   2068  HE1 PHE   159     -12.365 -25.308  -2.873  1.00  0.00           H  
ATOM   2069  HE2 PHE   159     -12.983 -29.034  -4.906  1.00  0.00           H  
ATOM   2070  HZ  PHE   159     -13.805 -27.245  -3.395  1.00  0.00           H  
ATOM   2071  N   HIS   160      -5.525 -28.635  -4.546  1.00  0.00           N  
ATOM   2072  CA  HIS   160      -4.135 -28.899  -4.886  1.00  0.00           C  
ATOM   2073  C   HIS   160      -3.841 -30.397  -5.087  1.00  0.00           C  
ATOM   2074  O   HIS   160      -4.479 -31.288  -4.512  1.00  0.00           O  
ATOM   2075  CB  HIS   160      -3.161 -28.283  -3.831  1.00  0.00           C  
ATOM   2076  CG  HIS   160      -1.696 -28.571  -4.053  1.00  0.00           C  
ATOM   2077  ND1 HIS   160      -1.091 -28.260  -5.261  1.00  0.00           N  
ATOM   2078  CD2 HIS   160      -0.817 -29.213  -3.237  1.00  0.00           C  
ATOM   2079  CE1 HIS   160       0.142 -28.715  -5.150  1.00  0.00           C  
ATOM   2080  NE2 HIS   160       0.360 -29.303  -3.946  1.00  0.00           N  
ATOM   2081  H   HIS   160      -5.741 -28.696  -3.572  1.00  0.00           H  
ATOM   2082  HA  HIS   160      -3.942 -28.402  -5.829  1.00  0.00           H  
ATOM   2083  HB2 HIS   160      -3.420 -28.669  -2.824  1.00  0.00           H  
ATOM   2084  HB3 HIS   160      -3.297 -27.181  -3.821  1.00  0.00           H  
ATOM   2085  HD2 HIS   160      -0.958 -29.597  -2.236  1.00  0.00           H  
ATOM   2086  HE2 HIS   160       1.213 -29.720  -3.627  1.00  0.00           H  
ATOM   2087  HE1 HIS   160       0.904 -28.641  -5.927  1.00  0.00           H  
ATOM   2088  N   LEU   161      -2.818 -30.682  -5.943  1.00  0.00           N  
ATOM   2089  CA  LEU   161      -2.432 -31.976  -6.503  1.00  0.00           C  
ATOM   2090  C   LEU   161      -2.327 -33.102  -5.462  1.00  0.00           C  
ATOM   2091  O   LEU   161      -3.004 -34.123  -5.599  1.00  0.00           O  
ATOM   2092  CB  LEU   161      -1.138 -31.834  -7.374  1.00  0.00           C  
ATOM   2093  CG  LEU   161      -0.703 -33.075  -8.217  1.00  0.00           C  
ATOM   2094  CD1 LEU   161      -1.750 -33.505  -9.275  1.00  0.00           C  
ATOM   2095  CD2 LEU   161       0.680 -32.855  -8.874  1.00  0.00           C  
ATOM   2096  H   LEU   161      -2.247 -29.908  -6.229  1.00  0.00           H  
ATOM   2097  HA  LEU   161      -3.244 -32.247  -7.164  1.00  0.00           H  
ATOM   2098  HB2 LEU   161      -1.283 -30.982  -8.076  1.00  0.00           H  
ATOM   2099  HB3 LEU   161      -0.299 -31.554  -6.700  1.00  0.00           H  
ATOM   2100  HG  LEU   161      -0.581 -33.932  -7.511  1.00  0.00           H  
ATOM   2101 HD11 LEU   161      -1.927 -32.691 -10.010  1.00  0.00           H  
ATOM   2102 HD12 LEU   161      -2.714 -33.765  -8.790  1.00  0.00           H  
ATOM   2103 HD13 LEU   161      -1.396 -34.403  -9.825  1.00  0.00           H  
ATOM   2104 HD21 LEU   161       0.639 -32.022  -9.608  1.00  0.00           H  
ATOM   2105 HD22 LEU   161       1.006 -33.772  -9.409  1.00  0.00           H  
ATOM   2106 HD23 LEU   161       1.450 -32.612  -8.111  1.00  0.00           H  
ATOM   2107  N   GLU   162      -1.486 -32.921  -4.402  1.00  0.00           N  
ATOM   2108  CA  GLU   162      -1.276 -33.805  -3.256  1.00  0.00           C  
ATOM   2109  C   GLU   162      -2.566 -34.212  -2.500  1.00  0.00           C  
ATOM   2110  O   GLU   162      -2.648 -35.331  -1.990  1.00  0.00           O  
ATOM   2111  CB  GLU   162      -0.190 -33.168  -2.326  1.00  0.00           C  
ATOM   2112  CG  GLU   162       0.459 -34.063  -1.227  1.00  0.00           C  
ATOM   2113  CD  GLU   162       1.085 -35.363  -1.727  1.00  0.00           C  
ATOM   2114  OE1 GLU   162       0.782 -36.421  -1.107  1.00  0.00           O  
ATOM   2115  OE2 GLU   162       1.866 -35.383  -2.716  1.00  0.00           O1-
ATOM   2116  H   GLU   162      -0.941 -32.090  -4.368  1.00  0.00           H  
ATOM   2117  HA  GLU   162      -0.864 -34.718  -3.668  1.00  0.00           H  
ATOM   2118  HB2 GLU   162       0.655 -32.833  -2.972  1.00  0.00           H  
ATOM   2119  HB3 GLU   162      -0.617 -32.265  -1.838  1.00  0.00           H  
ATOM   2120  HG2 GLU   162      -0.308 -34.329  -0.469  1.00  0.00           H  
ATOM   2121  HG3 GLU   162       1.263 -33.487  -0.720  1.00  0.00           H  
ATOM   2122  N   LYS   163      -3.605 -33.327  -2.428  1.00  0.00           N  
ATOM   2123  CA  LYS   163      -4.940 -33.614  -1.906  1.00  0.00           C  
ATOM   2124  C   LYS   163      -5.848 -34.283  -2.948  1.00  0.00           C  
ATOM   2125  O   LYS   163      -6.467 -35.306  -2.636  1.00  0.00           O  
ATOM   2126  CB  LYS   163      -5.605 -32.361  -1.245  1.00  0.00           C  
ATOM   2127  CG  LYS   163      -5.046 -31.971   0.154  1.00  0.00           C  
ATOM   2128  CD  LYS   163      -5.234 -33.083   1.211  1.00  0.00           C  
ATOM   2129  CE  LYS   163      -4.839 -32.772   2.656  1.00  0.00           C  
ATOM   2130  NZ  LYS   163      -5.214 -33.954   3.455  1.00  0.00           N1+
ATOM   2131  H   LYS   163      -3.500 -32.412  -2.813  1.00  0.00           H  
ATOM   2132  HA  LYS   163      -4.816 -34.371  -1.146  1.00  0.00           H  
ATOM   2133  HB2 LYS   163      -5.515 -31.493  -1.933  1.00  0.00           H  
ATOM   2134  HB3 LYS   163      -6.693 -32.562  -1.121  1.00  0.00           H  
ATOM   2135  HG2 LYS   163      -3.969 -31.714   0.058  1.00  0.00           H  
ATOM   2136  HG3 LYS   163      -5.580 -31.053   0.489  1.00  0.00           H  
ATOM   2137  HD2 LYS   163      -4.646 -33.975   0.890  1.00  0.00           H  
ATOM   2138  HD3 LYS   163      -6.308 -33.385   1.194  1.00  0.00           H  
ATOM   2139  HE2 LYS   163      -5.388 -31.888   3.047  1.00  0.00           H  
ATOM   2140  HE3 LYS   163      -3.744 -32.602   2.746  1.00  0.00           H  
ATOM   2141  HZ1 LYS   163      -6.268 -34.146   3.351  1.00  0.00           H  
ATOM   2142  HZ2 LYS   163      -4.952 -33.930   4.453  1.00  0.00           H  
ATOM   2143  HZ3 LYS   163      -4.878 -34.836   2.986  1.00  0.00           H  
ATOM   2144  N   ILE   164      -5.931 -33.741  -4.202  1.00  0.00           N  
ATOM   2145  CA  ILE   164      -6.563 -34.332  -5.400  1.00  0.00           C  
ATOM   2146  C   ILE   164      -6.168 -35.827  -5.569  1.00  0.00           C  
ATOM   2147  O   ILE   164      -7.046 -36.681  -5.711  1.00  0.00           O  
ATOM   2148  CB  ILE   164      -6.312 -33.450  -6.670  1.00  0.00           C  
ATOM   2149  CG1 ILE   164      -6.988 -32.031  -6.596  1.00  0.00           C  
ATOM   2150  CG2 ILE   164      -6.643 -34.165  -8.013  1.00  0.00           C  
ATOM   2151  CD1 ILE   164      -8.525 -31.979  -6.700  1.00  0.00           C  
ATOM   2152  H   ILE   164      -5.482 -32.851  -4.362  1.00  0.00           H  
ATOM   2153  HA  ILE   164      -7.626 -34.336  -5.203  1.00  0.00           H  
ATOM   2154  HB  ILE   164      -5.213 -33.261  -6.694  1.00  0.00           H  
ATOM   2155 HG12 ILE   164      -6.697 -31.545  -5.638  1.00  0.00           H  
ATOM   2156 HG13 ILE   164      -6.561 -31.404  -7.410  1.00  0.00           H  
ATOM   2157 HG21 ILE   164      -7.714 -34.456  -8.049  1.00  0.00           H  
ATOM   2158 HG22 ILE   164      -6.022 -35.074  -8.151  1.00  0.00           H  
ATOM   2159 HG23 ILE   164      -6.437 -33.488  -8.868  1.00  0.00           H  
ATOM   2160 HD11 ILE   164      -8.989 -32.559  -5.873  1.00  0.00           H  
ATOM   2161 HD12 ILE   164      -8.872 -32.398  -7.669  1.00  0.00           H  
ATOM   2162 HD13 ILE   164      -8.875 -30.928  -6.626  1.00  0.00           H  
ATOM   2163  N   LYS   165      -4.844 -36.159  -5.535  1.00  0.00           N  
ATOM   2164  CA  LYS   165      -4.192 -37.469  -5.418  1.00  0.00           C  
ATOM   2165  C   LYS   165      -4.950 -38.469  -4.519  1.00  0.00           C  
ATOM   2166  O   LYS   165      -5.341 -39.537  -4.996  1.00  0.00           O  
ATOM   2167  CB  LYS   165      -2.729 -37.194  -4.936  1.00  0.00           C  
ATOM   2168  CG  LYS   165      -1.777 -38.361  -4.579  1.00  0.00           C  
ATOM   2169  CD  LYS   165      -0.485 -37.822  -3.914  1.00  0.00           C  
ATOM   2170  CE  LYS   165       0.529 -38.865  -3.429  1.00  0.00           C  
ATOM   2171  NZ  LYS   165       1.643 -38.162  -2.757  1.00  0.00           N1+
ATOM   2172  H   LYS   165      -4.186 -35.391  -5.539  1.00  0.00           H  
ATOM   2173  HA  LYS   165      -4.161 -37.896  -6.410  1.00  0.00           H  
ATOM   2174  HB2 LYS   165      -2.227 -36.566  -5.707  1.00  0.00           H  
ATOM   2175  HB3 LYS   165      -2.819 -36.567  -4.021  1.00  0.00           H  
ATOM   2176  HG2 LYS   165      -2.288 -39.042  -3.860  1.00  0.00           H  
ATOM   2177  HG3 LYS   165      -1.532 -38.942  -5.494  1.00  0.00           H  
ATOM   2178  HD2 LYS   165      -0.798 -37.218  -3.027  1.00  0.00           H  
ATOM   2179  HD3 LYS   165       0.018 -37.127  -4.624  1.00  0.00           H  
ATOM   2180  HE2 LYS   165       0.938 -39.454  -4.279  1.00  0.00           H  
ATOM   2181  HE3 LYS   165       0.058 -39.555  -2.693  1.00  0.00           H  
ATOM   2182  HZ1 LYS   165       2.074 -37.431  -3.365  1.00  0.00           H  
ATOM   2183  HZ2 LYS   165       2.366 -38.785  -2.358  1.00  0.00           H  
ATOM   2184  HZ3 LYS   165       1.239 -37.537  -1.972  1.00  0.00           H  
ATOM   2185  N   ASN   166      -5.171 -38.131  -3.213  1.00  0.00           N  
ATOM   2186  CA  ASN   166      -5.960 -38.896  -2.253  1.00  0.00           C  
ATOM   2187  C   ASN   166      -7.448 -38.995  -2.653  1.00  0.00           C  
ATOM   2188  O   ASN   166      -8.007 -40.094  -2.650  1.00  0.00           O  
ATOM   2189  CB  ASN   166      -5.792 -38.343  -0.796  1.00  0.00           C  
ATOM   2190  CG  ASN   166      -4.389 -38.544  -0.197  1.00  0.00           C  
ATOM   2191  OD1 ASN   166      -3.536 -39.299  -0.673  1.00  0.00           O  
ATOM   2192  ND2 ASN   166      -4.139 -37.837   0.934  1.00  0.00           N  
ATOM   2193  H   ASN   166      -4.788 -37.282  -2.858  1.00  0.00           H  
ATOM   2194  HA  ASN   166      -5.574 -39.908  -2.276  1.00  0.00           H  
ATOM   2195  HB2 ASN   166      -6.502 -38.877  -0.130  1.00  0.00           H  
ATOM   2196  HB3 ASN   166      -6.046 -37.263  -0.771  1.00  0.00           H  
ATOM   2197 HD21 ASN   166      -3.253 -37.958   1.366  1.00  0.00           H  
ATOM   2198 HD22 ASN   166      -4.846 -37.202   1.319  1.00  0.00           H  
ATOM   2199  N   MET   167      -8.116 -37.857  -3.014  1.00  0.00           N  
ATOM   2200  CA  MET   167      -9.518 -37.763  -3.446  1.00  0.00           C  
ATOM   2201  C   MET   167      -9.889 -38.611  -4.684  1.00  0.00           C  
ATOM   2202  O   MET   167     -10.904 -39.316  -4.652  1.00  0.00           O  
ATOM   2203  CB  MET   167      -9.955 -36.295  -3.748  1.00  0.00           C  
ATOM   2204  CG  MET   167      -9.914 -35.286  -2.590  1.00  0.00           C  
ATOM   2205  SD  MET   167     -10.258 -33.598  -3.180  1.00  0.00           S  
ATOM   2206  CE  MET   167      -9.840 -32.783  -1.620  1.00  0.00           C  
ATOM   2207  H   MET   167      -7.616 -36.986  -2.990  1.00  0.00           H  
ATOM   2208  HA  MET   167     -10.117 -38.138  -2.625  1.00  0.00           H  
ATOM   2209  HB2 MET   167     -11.007 -36.317  -4.109  1.00  0.00           H  
ATOM   2210  HB3 MET   167      -9.325 -35.907  -4.579  1.00  0.00           H  
ATOM   2211  HG2 MET   167      -8.907 -35.316  -2.117  1.00  0.00           H  
ATOM   2212  HG3 MET   167     -10.648 -35.590  -1.810  1.00  0.00           H  
ATOM   2213  HE1 MET   167      -9.838 -31.681  -1.742  1.00  0.00           H  
ATOM   2214  HE2 MET   167      -8.827 -33.079  -1.273  1.00  0.00           H  
ATOM   2215  HE3 MET   167     -10.566 -33.044  -0.819  1.00  0.00           H  
ATOM   2216  N   VAL   168      -9.078 -38.550  -5.790  1.00  0.00           N  
ATOM   2217  CA  VAL   168      -9.285 -39.187  -7.101  1.00  0.00           C  
ATOM   2218  C   VAL   168      -9.666 -40.685  -7.003  1.00  0.00           C  
ATOM   2219  O   VAL   168     -10.718 -40.973  -7.587  1.00  0.00           O  
ATOM   2220  CB  VAL   168      -8.152 -38.861  -8.127  1.00  0.00           C  
ATOM   2221  CG1 VAL   168      -8.122 -39.785  -9.379  1.00  0.00           C  
ATOM   2222  CG2 VAL   168      -8.268 -37.385  -8.598  1.00  0.00           C  
ATOM   2223  H   VAL   168      -8.249 -37.971  -5.731  1.00  0.00           H  
ATOM   2224  HA  VAL   168     -10.180 -38.713  -7.486  1.00  0.00           H  
ATOM   2225  HB  VAL   168      -7.176 -38.975  -7.603  1.00  0.00           H  
ATOM   2226 HG11 VAL   168      -9.080 -39.731  -9.936  1.00  0.00           H  
ATOM   2227 HG12 VAL   168      -7.937 -40.841  -9.093  1.00  0.00           H  
ATOM   2228 HG13 VAL   168      -7.303 -39.482 -10.065  1.00  0.00           H  
ATOM   2229 HG21 VAL   168      -9.185 -37.238  -9.208  1.00  0.00           H  
ATOM   2230 HG22 VAL   168      -7.387 -37.113  -9.218  1.00  0.00           H  
ATOM   2231 HG23 VAL   168      -8.313 -36.689  -7.738  1.00  0.00           H  
ATOM   2232  N   PRO   169      -8.973 -41.670  -6.348  1.00  0.00           N  
ATOM   2233  CA  PRO   169      -9.427 -43.072  -6.250  1.00  0.00           C  
ATOM   2234  C   PRO   169     -10.836 -43.261  -5.675  1.00  0.00           C  
ATOM   2235  O   PRO   169     -11.541 -44.140  -6.174  1.00  0.00           O  
ATOM   2236  CB  PRO   169      -8.337 -43.774  -5.414  1.00  0.00           C  
ATOM   2237  CG  PRO   169      -7.066 -42.981  -5.735  1.00  0.00           C  
ATOM   2238  CD  PRO   169      -7.580 -41.545  -5.893  1.00  0.00           C  
ATOM   2239  HA  PRO   169      -9.460 -43.449  -7.264  1.00  0.00           H  
ATOM   2240  HB2 PRO   169      -8.559 -43.679  -4.327  1.00  0.00           H  
ATOM   2241  HB3 PRO   169      -8.244 -44.848  -5.673  1.00  0.00           H  
ATOM   2242  HG2 PRO   169      -6.637 -43.330  -6.701  1.00  0.00           H  
ATOM   2243  HG3 PRO   169      -6.296 -43.064  -4.941  1.00  0.00           H  
ATOM   2244  HD2 PRO   169      -6.961 -40.983  -6.625  1.00  0.00           H  
ATOM   2245  HD3 PRO   169      -7.570 -41.014  -4.917  1.00  0.00           H  
ATOM   2246  N   ALA   170     -11.257 -42.454  -4.660  1.00  0.00           N  
ATOM   2247  CA  ALA   170     -12.589 -42.424  -4.072  1.00  0.00           C  
ATOM   2248  C   ALA   170     -13.674 -41.959  -5.063  1.00  0.00           C  
ATOM   2249  O   ALA   170     -14.758 -42.565  -5.110  1.00  0.00           O  
ATOM   2250  CB  ALA   170     -12.596 -41.561  -2.788  1.00  0.00           C  
ATOM   2251  H   ALA   170     -10.622 -41.775  -4.297  1.00  0.00           H  
ATOM   2252  HA  ALA   170     -12.825 -43.444  -3.798  1.00  0.00           H  
ATOM   2253  HB1 ALA   170     -12.423 -40.489  -3.025  1.00  0.00           H  
ATOM   2254  HB2 ALA   170     -11.803 -41.900  -2.087  1.00  0.00           H  
ATOM   2255  HB3 ALA   170     -13.574 -41.649  -2.273  1.00  0.00           H  
ATOM   2256  N   PHE   171     -13.391 -40.887  -5.871  1.00  0.00           N  
ATOM   2257  CA  PHE   171     -14.175 -40.423  -7.018  1.00  0.00           C  
ATOM   2258  C   PHE   171     -14.199 -41.438  -8.184  1.00  0.00           C  
ATOM   2259  O   PHE   171     -15.270 -41.750  -8.704  1.00  0.00           O  
ATOM   2260  CB  PHE   171     -13.689 -39.035  -7.553  1.00  0.00           C  
ATOM   2261  CG  PHE   171     -13.730 -37.862  -6.579  1.00  0.00           C  
ATOM   2262  CD1 PHE   171     -14.709 -37.719  -5.570  1.00  0.00           C  
ATOM   2263  CD2 PHE   171     -12.781 -36.827  -6.730  1.00  0.00           C  
ATOM   2264  CE1 PHE   171     -14.714 -36.605  -4.722  1.00  0.00           C  
ATOM   2265  CE2 PHE   171     -12.794 -35.706  -5.890  1.00  0.00           C  
ATOM   2266  CZ  PHE   171     -13.751 -35.604  -4.875  1.00  0.00           C  
ATOM   2267  H   PHE   171     -12.549 -40.363  -5.701  1.00  0.00           H  
ATOM   2268  HA  PHE   171     -15.195 -40.319  -6.676  1.00  0.00           H  
ATOM   2269  HB2 PHE   171     -12.641 -39.136  -7.910  1.00  0.00           H  
ATOM   2270  HB3 PHE   171     -14.323 -38.737  -8.415  1.00  0.00           H  
ATOM   2271  HD1 PHE   171     -15.475 -38.466  -5.426  1.00  0.00           H  
ATOM   2272  HD2 PHE   171     -12.033 -36.883  -7.509  1.00  0.00           H  
ATOM   2273  HE1 PHE   171     -15.461 -36.524  -3.944  1.00  0.00           H  
ATOM   2274  HE2 PHE   171     -12.054 -34.927  -6.015  1.00  0.00           H  
ATOM   2275  HZ  PHE   171     -13.755 -34.755  -4.207  1.00  0.00           H  
ATOM   2276  N   HIS   172     -13.025 -41.985  -8.606  1.00  0.00           N  
ATOM   2277  CA  HIS   172     -12.809 -43.062  -9.578  1.00  0.00           C  
ATOM   2278  C   HIS   172     -13.622 -44.333  -9.262  1.00  0.00           C  
ATOM   2279  O   HIS   172     -14.354 -44.849 -10.117  1.00  0.00           O  
ATOM   2280  CB  HIS   172     -11.285 -43.374  -9.688  1.00  0.00           C  
ATOM   2281  CG  HIS   172     -10.793 -43.741 -11.046  1.00  0.00           C  
ATOM   2282  ND1 HIS   172     -11.069 -44.978 -11.593  1.00  0.00           N  
ATOM   2283  CD2 HIS   172     -10.030 -43.004 -11.893  1.00  0.00           C  
ATOM   2284  CE1 HIS   172     -10.459 -44.970 -12.763  1.00  0.00           C  
ATOM   2285  NE2 HIS   172      -9.827 -43.794 -12.996  1.00  0.00           N  
ATOM   2286  H   HIS   172     -12.177 -41.619  -8.195  1.00  0.00           H  
ATOM   2287  HA  HIS   172     -13.158 -42.680 -10.528  1.00  0.00           H  
ATOM   2288  HB2 HIS   172     -10.981 -44.152  -8.959  1.00  0.00           H  
ATOM   2289  HB3 HIS   172     -10.710 -42.458  -9.449  1.00  0.00           H  
ATOM   2290  HD2 HIS   172      -9.628 -42.007 -11.786  1.00  0.00           H  
ATOM   2291  HE2 HIS   172      -9.465 -43.478 -13.907  1.00  0.00           H  
ATOM   2292  HE1 HIS   172     -10.456 -45.796 -13.474  1.00  0.00           H  
ATOM   2293  N   GLN   173     -13.517 -44.851  -7.992  1.00  0.00           N  
ATOM   2294  CA  GLN   173     -14.390 -45.870  -7.408  1.00  0.00           C  
ATOM   2295  C   GLN   173     -15.884 -45.489  -7.538  1.00  0.00           C  
ATOM   2296  O   GLN   173     -16.684 -46.325  -7.969  1.00  0.00           O  
ATOM   2297  CB  GLN   173     -13.981 -46.220  -5.936  1.00  0.00           C  
ATOM   2298  CG  GLN   173     -14.477 -47.601  -5.421  1.00  0.00           C  
ATOM   2299  CD  GLN   173     -14.254 -47.802  -3.914  1.00  0.00           C  
ATOM   2300  OE1 GLN   173     -13.174 -48.147  -3.431  1.00  0.00           O  
ATOM   2301  NE2 GLN   173     -15.347 -47.587  -3.138  1.00  0.00           N  
ATOM   2302  H   GLN   173     -12.805 -44.502  -7.361  1.00  0.00           H  
ATOM   2303  HA  GLN   173     -14.240 -46.752  -8.016  1.00  0.00           H  
ATOM   2304  HB2 GLN   173     -12.868 -46.244  -5.874  1.00  0.00           H  
ATOM   2305  HB3 GLN   173     -14.330 -45.408  -5.263  1.00  0.00           H  
ATOM   2306  HG2 GLN   173     -13.937 -48.411  -5.954  1.00  0.00           H  
ATOM   2307  HG3 GLN   173     -15.559 -47.719  -5.642  1.00  0.00           H  
ATOM   2308 HE21 GLN   173     -15.268 -47.721  -2.156  1.00  0.00           H  
ATOM   2309 HE22 GLN   173     -16.212 -47.295  -3.591  1.00  0.00           H  
ATOM   2310  N   SER   174     -16.282 -44.216  -7.196  1.00  0.00           N  
ATOM   2311  CA  SER   174     -17.632 -43.663  -7.403  1.00  0.00           C  
ATOM   2312  C   SER   174     -18.122 -43.773  -8.853  1.00  0.00           C  
ATOM   2313  O   SER   174     -19.204 -44.315  -9.071  1.00  0.00           O  
ATOM   2314  CB  SER   174     -17.871 -42.216  -6.872  1.00  0.00           C  
ATOM   2315  OG  SER   174     -19.272 -41.935  -6.896  1.00  0.00           O  
ATOM   2316  H   SER   174     -15.607 -43.585  -6.810  1.00  0.00           H  
ATOM   2317  HA  SER   174     -18.279 -44.294  -6.811  1.00  0.00           H  
ATOM   2318  HB2 SER   174     -17.335 -41.475  -7.500  1.00  0.00           H  
ATOM   2319  HB3 SER   174     -17.491 -42.136  -5.834  1.00  0.00           H  
ATOM   2320  HG  SER   174     -19.489 -41.111  -6.429  1.00  0.00           H  
ATOM   2321  N   CYS   175     -17.341 -43.285  -9.868  1.00  0.00           N  
ATOM   2322  CA  CYS   175     -17.589 -43.436 -11.313  1.00  0.00           C  
ATOM   2323  C   CYS   175     -17.904 -44.886 -11.779  1.00  0.00           C  
ATOM   2324  O   CYS   175     -18.742 -45.097 -12.668  1.00  0.00           O  
ATOM   2325  CB  CYS   175     -16.426 -42.855 -12.177  1.00  0.00           C  
ATOM   2326  SG  CYS   175     -16.014 -41.104 -11.851  1.00  0.00           S  
ATOM   2327  H   CYS   175     -16.509 -42.769  -9.615  1.00  0.00           H  
ATOM   2328  HA  CYS   175     -18.476 -42.853 -11.516  1.00  0.00           H  
ATOM   2329  HB2 CYS   175     -16.704 -42.959 -13.249  1.00  0.00           H  
ATOM   2330  HB3 CYS   175     -15.517 -43.476 -12.010  1.00  0.00           H  
ATOM   2331  HG  CYS   175     -17.124 -40.588 -12.358  1.00  0.00           H  
ATOM   2332  N   SER   176     -17.240 -45.916 -11.172  1.00  0.00           N  
ATOM   2333  CA  SER   176     -17.613 -47.338 -11.227  1.00  0.00           C  
ATOM   2334  C   SER   176     -18.956 -47.621 -10.513  1.00  0.00           C  
ATOM   2335  O   SER   176     -19.860 -48.165 -11.153  1.00  0.00           O  
ATOM   2336  CB  SER   176     -16.497 -48.315 -10.744  1.00  0.00           C  
ATOM   2337  OG  SER   176     -15.324 -48.209 -11.556  1.00  0.00           O  
ATOM   2338  H   SER   176     -16.469 -45.687 -10.574  1.00  0.00           H  
ATOM   2339  HA  SER   176     -17.773 -47.567 -12.272  1.00  0.00           H  
ATOM   2340  HB2 SER   176     -16.868 -49.362 -10.825  1.00  0.00           H  
ATOM   2341  HB3 SER   176     -16.245 -48.124  -9.678  1.00  0.00           H  
ATOM   2342  HG  SER   176     -14.789 -47.485 -11.205  1.00  0.00           H  
ATOM   2343  N   GLU   177     -19.133 -47.249  -9.202  1.00  0.00           N  
ATOM   2344  CA  GLU   177     -20.360 -47.321  -8.375  1.00  0.00           C  
ATOM   2345  C   GLU   177     -21.571 -46.437  -8.880  1.00  0.00           C  
ATOM   2346  O   GLU   177     -22.372 -45.913  -8.089  1.00  0.00           O  
ATOM   2347  CB  GLU   177     -20.038 -46.883  -6.893  1.00  0.00           C  
ATOM   2348  CG  GLU   177     -19.059 -47.670  -5.976  1.00  0.00           C  
ATOM   2349  CD  GLU   177     -18.702 -46.855  -4.725  1.00  0.00           C  
ATOM   2350  OE1 GLU   177     -17.481 -46.630  -4.485  1.00  0.00           O  
ATOM   2351  OE2 GLU   177     -19.601 -46.407  -3.952  1.00  0.00           O1-
ATOM   2352  H   GLU   177     -18.357 -46.842  -8.703  1.00  0.00           H  
ATOM   2353  HA  GLU   177     -20.692 -48.350  -8.371  1.00  0.00           H  
ATOM   2354  HB2 GLU   177     -19.673 -45.835  -6.955  1.00  0.00           H  
ATOM   2355  HB3 GLU   177     -21.000 -46.867  -6.327  1.00  0.00           H  
ATOM   2356  HG2 GLU   177     -18.118 -47.893  -6.522  1.00  0.00           H  
ATOM   2357  HG3 GLU   177     -19.524 -48.624  -5.656  1.00  0.00           H  
ATOM   2358  N   ILE   178     -21.746 -46.242 -10.220  1.00  0.00           N  
ATOM   2359  CA  ILE   178     -22.783 -45.414 -10.870  1.00  0.00           C  
ATOM   2360  C   ILE   178     -22.838 -45.669 -12.377  1.00  0.00           C  
ATOM   2361  O   ILE   178     -23.886 -46.097 -12.870  1.00  0.00           O  
ATOM   2362  CB  ILE   178     -22.804 -43.878 -10.516  1.00  0.00           C  
ATOM   2363  CG1 ILE   178     -24.038 -43.060 -11.043  1.00  0.00           C  
ATOM   2364  CG2 ILE   178     -21.502 -43.150 -10.955  1.00  0.00           C  
ATOM   2365  CD1 ILE   178     -25.456 -43.480 -10.628  1.00  0.00           C  
ATOM   2366  H   ILE   178     -21.107 -46.735 -10.820  1.00  0.00           H  
ATOM   2367  HA  ILE   178     -23.707 -45.818 -10.486  1.00  0.00           H  
ATOM   2368  HB  ILE   178     -22.830 -43.808  -9.404  1.00  0.00           H  
ATOM   2369 HG12 ILE   178     -23.903 -42.010 -10.701  1.00  0.00           H  
ATOM   2370 HG13 ILE   178     -23.997 -43.044 -12.153  1.00  0.00           H  
ATOM   2371 HG21 ILE   178     -21.506 -42.931 -12.041  1.00  0.00           H  
ATOM   2372 HG22 ILE   178     -20.613 -43.768 -10.746  1.00  0.00           H  
ATOM   2373 HG23 ILE   178     -21.387 -42.188 -10.410  1.00  0.00           H  
ATOM   2374 HD11 ILE   178     -25.644 -43.248  -9.559  1.00  0.00           H  
ATOM   2375 HD12 ILE   178     -25.637 -44.556 -10.834  1.00  0.00           H  
ATOM   2376 HD13 ILE   178     -26.197 -42.895 -11.219  1.00  0.00           H  
ATOM   2377  N   VAL   179     -21.730 -45.402 -13.136  1.00  0.00           N  
ATOM   2378  CA  VAL   179     -21.727 -45.326 -14.601  1.00  0.00           C  
ATOM   2379  C   VAL   179     -20.887 -46.397 -15.299  1.00  0.00           C  
ATOM   2380  O   VAL   179     -21.442 -47.237 -16.010  1.00  0.00           O  
ATOM   2381  CB  VAL   179     -21.501 -43.907 -15.216  1.00  0.00           C  
ATOM   2382  CG1 VAL   179     -22.709 -42.982 -14.906  1.00  0.00           C  
ATOM   2383  CG2 VAL   179     -20.152 -43.223 -14.850  1.00  0.00           C  
ATOM   2384  H   VAL   179     -20.861 -45.183 -12.688  1.00  0.00           H  
ATOM   2385  HA  VAL   179     -22.729 -45.575 -14.905  1.00  0.00           H  
ATOM   2386  HB  VAL   179     -21.497 -44.037 -16.323  1.00  0.00           H  
ATOM   2387 HG11 VAL   179     -22.736 -42.729 -13.828  1.00  0.00           H  
ATOM   2388 HG12 VAL   179     -23.666 -43.466 -15.188  1.00  0.00           H  
ATOM   2389 HG13 VAL   179     -22.622 -42.039 -15.486  1.00  0.00           H  
ATOM   2390 HG21 VAL   179     -19.290 -43.801 -15.238  1.00  0.00           H  
ATOM   2391 HG22 VAL   179     -20.042 -43.109 -13.752  1.00  0.00           H  
ATOM   2392 HG23 VAL   179     -20.102 -42.210 -15.305  1.00  0.00           H  
ATOM   2393  N   GLY   180     -19.535 -46.372 -15.128  1.00  0.00           N  
ATOM   2394  CA  GLY   180     -18.558 -46.921 -16.064  1.00  0.00           C  
ATOM   2395  C   GLY   180     -18.291 -48.385 -15.954  1.00  0.00           C  
ATOM   2396  O   GLY   180     -18.920 -49.192 -16.648  1.00  0.00           O  
ATOM   2397  H   GLY   180     -19.178 -45.873 -14.328  1.00  0.00           H  
ATOM   2398  HA2 GLY   180     -18.921 -46.736 -17.066  1.00  0.00           H  
ATOM   2399  HA3 GLY   180     -17.628 -46.422 -15.877  1.00  0.00           H  
ATOM   2400  N   GLU   181     -17.331 -48.778 -15.077  1.00  0.00           N  
ATOM   2401  CA  GLU   181     -16.934 -50.157 -14.802  1.00  0.00           C  
ATOM   2402  C   GLU   181     -18.003 -50.933 -13.994  1.00  0.00           C  
ATOM   2403  O   GLU   181     -17.805 -51.388 -12.869  1.00  0.00           O  
ATOM   2404  CB  GLU   181     -15.453 -50.236 -14.293  1.00  0.00           C  
ATOM   2405  CG  GLU   181     -14.378 -50.669 -15.347  1.00  0.00           C  
ATOM   2406  CD  GLU   181     -14.375 -49.903 -16.672  1.00  0.00           C  
ATOM   2407  OE1 GLU   181     -14.964 -50.451 -17.647  1.00  0.00           O  
ATOM   2408  OE2 GLU   181     -13.797 -48.783 -16.755  1.00  0.00           O1-
ATOM   2409  H   GLU   181     -16.824 -48.102 -14.548  1.00  0.00           H  
ATOM   2410  HA  GLU   181     -16.923 -50.666 -15.751  1.00  0.00           H  
ATOM   2411  HB2 GLU   181     -15.143 -49.252 -13.878  1.00  0.00           H  
ATOM   2412  HB3 GLU   181     -15.387 -50.961 -13.452  1.00  0.00           H  
ATOM   2413  HG2 GLU   181     -14.534 -51.743 -15.585  1.00  0.00           H  
ATOM   2414  HG3 GLU   181     -13.368 -50.570 -14.896  1.00  0.00           H  
ATOM   2415  N   TRP   182     -19.189 -51.081 -14.644  1.00  0.00           N  
ATOM   2416  CA  TRP   182     -20.327 -51.948 -14.392  1.00  0.00           C  
ATOM   2417  C   TRP   182     -20.776 -52.226 -12.947  1.00  0.00           C  
ATOM   2418  O   TRP   182     -20.767 -53.362 -12.464  1.00  0.00           O  
ATOM   2419  CB  TRP   182     -20.303 -53.217 -15.315  1.00  0.00           C  
ATOM   2420  CG  TRP   182     -19.083 -54.145 -15.251  1.00  0.00           C  
ATOM   2421  CD1 TRP   182     -18.211 -54.394 -14.221  1.00  0.00           C  
ATOM   2422  CD2 TRP   182     -18.650 -54.972 -16.351  1.00  0.00           C  
ATOM   2423  NE1 TRP   182     -17.241 -55.287 -14.620  1.00  0.00           N  
ATOM   2424  CE2 TRP   182     -17.493 -55.655 -15.922  1.00  0.00           C  
ATOM   2425  CE3 TRP   182     -19.171 -55.169 -17.627  1.00  0.00           C  
ATOM   2426  CZ2 TRP   182     -16.831 -56.538 -16.760  1.00  0.00           C  
ATOM   2427  CZ3 TRP   182     -18.509 -56.070 -18.465  1.00  0.00           C  
ATOM   2428  CH2 TRP   182     -17.357 -56.742 -18.040  1.00  0.00           C  
ATOM   2429  H   TRP   182     -19.301 -50.486 -15.447  1.00  0.00           H  
ATOM   2430  HA  TRP   182     -21.158 -51.377 -14.786  1.00  0.00           H  
ATOM   2431  HB2 TRP   182     -21.195 -53.839 -15.087  1.00  0.00           H  
ATOM   2432  HB3 TRP   182     -20.409 -52.878 -16.366  1.00  0.00           H  
ATOM   2433  HD1 TRP   182     -18.282 -53.962 -13.232  1.00  0.00           H  
ATOM   2434  HE1 TRP   182     -16.586 -55.714 -14.034  1.00  0.00           H  
ATOM   2435  HE3 TRP   182     -20.070 -54.674 -17.962  1.00  0.00           H  
ATOM   2436  HZ2 TRP   182     -15.946 -57.068 -16.442  1.00  0.00           H  
ATOM   2437  HZ3 TRP   182     -18.908 -56.267 -19.450  1.00  0.00           H  
ATOM   2438  HH2 TRP   182     -16.870 -57.441 -18.704  1.00  0.00           H  
ATOM   2439  N   ASP   183     -21.229 -51.160 -12.237  1.00  0.00           N  
ATOM   2440  CA  ASP   183     -22.408 -51.219 -11.382  1.00  0.00           C  
ATOM   2441  C   ASP   183     -23.558 -50.386 -12.050  1.00  0.00           C  
ATOM   2442  O   ASP   183     -23.632 -50.312 -13.286  1.00  0.00           O  
ATOM   2443  CB  ASP   183     -22.027 -50.916  -9.895  1.00  0.00           C  
ATOM   2444  CG  ASP   183     -23.217 -51.163  -8.981  1.00  0.00           C  
ATOM   2445  OD2 ASP   183     -23.543 -52.335  -8.669  1.00  0.00           O1-
ATOM   2446  OD1 ASP   183     -23.822 -50.123  -8.601  1.00  0.00           O  
ATOM   2447  H   ASP   183     -20.838 -50.252 -12.368  1.00  0.00           H  
ATOM   2448  HA  ASP   183     -22.765 -52.243 -11.388  1.00  0.00           H  
ATOM   2449  HB2 ASP   183     -21.697 -49.863  -9.796  1.00  0.00           H  
ATOM   2450  HB3 ASP   183     -21.203 -51.585  -9.572  1.00  0.00           H  
ATOM   2451  N   LYS   184     -24.482 -49.764 -11.252  1.00  0.00           N  
ATOM   2452  CA  LYS   184     -25.797 -49.175 -11.563  1.00  0.00           C  
ATOM   2453  C   LYS   184     -26.218 -49.108 -13.042  1.00  0.00           C  
ATOM   2454  O   LYS   184     -27.095 -49.869 -13.467  1.00  0.00           O  
ATOM   2455  CB  LYS   184     -26.113 -47.818 -10.838  1.00  0.00           C  
ATOM   2456  CG  LYS   184     -25.778 -47.708  -9.330  1.00  0.00           C  
ATOM   2457  CD  LYS   184     -26.555 -46.588  -8.594  1.00  0.00           C  
ATOM   2458  CE  LYS   184     -25.880 -45.962  -7.364  1.00  0.00           C  
ATOM   2459  NZ  LYS   184     -24.853 -44.989  -7.782  1.00  0.00           N1+
ATOM   2460  H   LYS   184     -24.280 -49.781 -10.252  1.00  0.00           H  
ATOM   2461  HA  LYS   184     -26.482 -49.885 -11.122  1.00  0.00           H  
ATOM   2462  HB2 LYS   184     -25.578 -46.999 -11.361  1.00  0.00           H  
ATOM   2463  HB3 LYS   184     -27.202 -47.634 -10.982  1.00  0.00           H  
ATOM   2464  HG2 LYS   184     -25.999 -48.674  -8.819  1.00  0.00           H  
ATOM   2465  HG3 LYS   184     -24.678 -47.553  -9.239  1.00  0.00           H  
ATOM   2466  HD2 LYS   184     -27.501 -47.060  -8.250  1.00  0.00           H  
ATOM   2467  HD3 LYS   184     -26.841 -45.777  -9.300  1.00  0.00           H  
ATOM   2468  HE2 LYS   184     -25.414 -46.731  -6.710  1.00  0.00           H  
ATOM   2469  HE3 LYS   184     -26.645 -45.407  -6.776  1.00  0.00           H  
ATOM   2470  HZ1 LYS   184     -23.877 -45.364  -7.643  1.00  0.00           H  
ATOM   2471  HZ2 LYS   184     -24.955 -44.043  -7.280  1.00  0.00           H  
ATOM   2472  HZ3 LYS   184     -24.970 -44.781  -8.790  1.00  0.00           H  
ATOM   2473  N   LEU   185     -25.592 -48.205 -13.861  1.00  0.00           N  
ATOM   2474  CA  LEU   185     -25.826 -47.994 -15.286  1.00  0.00           C  
ATOM   2475  C   LEU   185     -25.840 -49.254 -16.164  1.00  0.00           C  
ATOM   2476  O   LEU   185     -26.591 -49.264 -17.145  1.00  0.00           O  
ATOM   2477  CB  LEU   185     -24.856 -46.920 -15.862  1.00  0.00           C  
ATOM   2478  CG  LEU   185     -25.075 -46.420 -17.326  1.00  0.00           C  
ATOM   2479  CD1 LEU   185     -26.445 -45.736 -17.563  1.00  0.00           C  
ATOM   2480  CD2 LEU   185     -23.919 -45.499 -17.772  1.00  0.00           C  
ATOM   2481  H   LEU   185     -24.897 -47.593 -13.465  1.00  0.00           H  
ATOM   2482  HA  LEU   185     -26.817 -47.579 -15.335  1.00  0.00           H  
ATOM   2483  HB2 LEU   185     -24.899 -46.030 -15.195  1.00  0.00           H  
ATOM   2484  HB3 LEU   185     -23.830 -47.342 -15.792  1.00  0.00           H  
ATOM   2485  HG  LEU   185     -25.034 -47.316 -17.991  1.00  0.00           H  
ATOM   2486 HD11 LEU   185     -27.282 -46.433 -17.346  1.00  0.00           H  
ATOM   2487 HD12 LEU   185     -26.533 -45.418 -18.623  1.00  0.00           H  
ATOM   2488 HD13 LEU   185     -26.554 -44.841 -16.915  1.00  0.00           H  
ATOM   2489 HD21 LEU   185     -23.914 -44.558 -17.185  1.00  0.00           H  
ATOM   2490 HD22 LEU   185     -24.027 -45.240 -18.847  1.00  0.00           H  
ATOM   2491 HD23 LEU   185     -22.940 -46.007 -17.647  1.00  0.00           H  
ATOM   2492  N   VAL   186     -25.047 -50.328 -15.850  1.00  0.00           N  
ATOM   2493  CA  VAL   186     -25.059 -51.609 -16.579  1.00  0.00           C  
ATOM   2494  C   VAL   186     -26.479 -52.214 -16.703  1.00  0.00           C  
ATOM   2495  O   VAL   186     -26.839 -52.708 -17.776  1.00  0.00           O  
ATOM   2496  CB  VAL   186     -23.969 -52.614 -16.116  1.00  0.00           C  
ATOM   2497  CG1 VAL   186     -24.267 -53.267 -14.739  1.00  0.00           C  
ATOM   2498  CG2 VAL   186     -23.688 -53.678 -17.216  1.00  0.00           C  
ATOM   2499  H   VAL   186     -24.444 -50.282 -15.042  1.00  0.00           H  
ATOM   2500  HA  VAL   186     -24.790 -51.325 -17.588  1.00  0.00           H  
ATOM   2501  HB  VAL   186     -23.027 -52.026 -16.001  1.00  0.00           H  
ATOM   2502 HG11 VAL   186     -25.153 -53.934 -14.797  1.00  0.00           H  
ATOM   2503 HG12 VAL   186     -24.467 -52.502 -13.963  1.00  0.00           H  
ATOM   2504 HG13 VAL   186     -23.404 -53.878 -14.400  1.00  0.00           H  
ATOM   2505 HG21 VAL   186     -24.593 -54.297 -17.403  1.00  0.00           H  
ATOM   2506 HG22 VAL   186     -22.865 -54.351 -16.895  1.00  0.00           H  
ATOM   2507 HG23 VAL   186     -23.389 -53.190 -18.168  1.00  0.00           H  
ATOM   2508  N   THR   187     -27.306 -52.155 -15.615  1.00  0.00           N  
ATOM   2509  CA  THR   187     -28.740 -52.460 -15.613  1.00  0.00           C  
ATOM   2510  C   THR   187     -29.512 -51.326 -16.318  1.00  0.00           C  
ATOM   2511  O   THR   187     -30.178 -51.586 -17.325  1.00  0.00           O  
ATOM   2512  CB  THR   187     -29.329 -52.763 -14.212  1.00  0.00           C  
ATOM   2513  OG1 THR   187     -28.554 -53.728 -13.510  1.00  0.00           O  
ATOM   2514  CG2 THR   187     -30.772 -53.315 -14.268  1.00  0.00           C  
ATOM   2515  H   THR   187     -26.943 -51.828 -14.741  1.00  0.00           H  
ATOM   2516  HA  THR   187     -28.858 -53.350 -16.217  1.00  0.00           H  
ATOM   2517  HB  THR   187     -29.320 -51.829 -13.604  1.00  0.00           H  
ATOM   2518 HG21 THR   187     -30.824 -54.247 -14.869  1.00  0.00           H  
ATOM   2519 HG22 THR   187     -31.465 -52.570 -14.715  1.00  0.00           H  
ATOM   2520 HG23 THR   187     -31.129 -53.540 -13.239  1.00  0.00           H  
ATOM   2521  HG1 THR   187     -28.791 -54.586 -13.871  1.00  0.00           H  
ATOM   2522  N   ASP   188     -29.432 -50.056 -15.805  1.00  0.00           N  
ATOM   2523  CA  ASP   188     -30.189 -48.884 -16.263  1.00  0.00           C  
ATOM   2524  C   ASP   188     -30.134 -48.586 -17.784  1.00  0.00           C  
ATOM   2525  O   ASP   188     -31.168 -48.265 -18.381  1.00  0.00           O  
ATOM   2526  CB  ASP   188     -29.823 -47.595 -15.462  1.00  0.00           C  
ATOM   2527  CG  ASP   188     -30.109 -47.673 -13.969  1.00  0.00           C  
ATOM   2528  OD2 ASP   188     -29.175 -47.473 -13.142  1.00  0.00           O1-
ATOM   2529  OD1 ASP   188     -31.279 -47.919 -13.583  1.00  0.00           O  
ATOM   2530  H   ASP   188     -28.822 -49.879 -15.028  1.00  0.00           H  
ATOM   2531  HA  ASP   188     -31.226 -49.108 -16.046  1.00  0.00           H  
ATOM   2532  HB2 ASP   188     -30.435 -46.751 -15.853  1.00  0.00           H  
ATOM   2533  HB3 ASP   188     -28.760 -47.339 -15.609  1.00  0.00           H  
ATOM   2534  N   LYS   189     -28.940 -48.691 -18.445  1.00  0.00           N  
ATOM   2535  CA  LYS   189     -28.731 -48.495 -19.884  1.00  0.00           C  
ATOM   2536  C   LYS   189     -29.577 -49.388 -20.812  1.00  0.00           C  
ATOM   2537  O   LYS   189     -29.937 -48.959 -21.913  1.00  0.00           O  
ATOM   2538  CB  LYS   189     -27.210 -48.524 -20.274  1.00  0.00           C  
ATOM   2539  CG  LYS   189     -26.454 -49.885 -20.282  1.00  0.00           C  
ATOM   2540  CD  LYS   189     -26.412 -50.595 -21.657  1.00  0.00           C  
ATOM   2541  CE  LYS   189     -25.605 -51.904 -21.686  1.00  0.00           C  
ATOM   2542  NZ  LYS   189     -25.534 -52.414 -23.074  1.00  0.00           N1+
ATOM   2543  H   LYS   189     -28.106 -48.935 -17.929  1.00  0.00           H  
ATOM   2544  HA  LYS   189     -29.064 -47.485 -20.075  1.00  0.00           H  
ATOM   2545  HB2 LYS   189     -27.091 -48.045 -21.269  1.00  0.00           H  
ATOM   2546  HB3 LYS   189     -26.682 -47.863 -19.551  1.00  0.00           H  
ATOM   2547  HG2 LYS   189     -25.405 -49.668 -19.974  1.00  0.00           H  
ATOM   2548  HG3 LYS   189     -26.888 -50.556 -19.507  1.00  0.00           H  
ATOM   2549  HD2 LYS   189     -25.968 -49.886 -22.397  1.00  0.00           H  
ATOM   2550  HD3 LYS   189     -27.453 -50.807 -21.989  1.00  0.00           H  
ATOM   2551  HE2 LYS   189     -26.089 -52.676 -21.048  1.00  0.00           H  
ATOM   2552  HE3 LYS   189     -24.566 -51.732 -21.332  1.00  0.00           H  
ATOM   2553  HZ1 LYS   189     -26.512 -52.626 -23.424  1.00  0.00           H  
ATOM   2554  HZ2 LYS   189     -24.974 -53.280 -23.146  1.00  0.00           H  
ATOM   2555  HZ3 LYS   189     -25.047 -51.670 -23.693  1.00  0.00           H  
ATOM   2556  N   GLN   190     -29.905 -50.648 -20.384  1.00  0.00           N  
ATOM   2557  CA  GLN   190     -30.557 -51.671 -21.199  1.00  0.00           C  
ATOM   2558  C   GLN   190     -32.099 -51.774 -21.035  1.00  0.00           C  
ATOM   2559  O   GLN   190     -32.706 -52.757 -21.474  1.00  0.00           O  
ATOM   2560  CB  GLN   190     -29.823 -53.041 -20.971  1.00  0.00           C  
ATOM   2561  CG  GLN   190     -29.890 -54.078 -22.137  1.00  0.00           C  
ATOM   2562  CD  GLN   190     -29.200 -53.592 -23.423  1.00  0.00           C  
ATOM   2563  OE1 GLN   190     -27.980 -53.394 -23.478  1.00  0.00           O  
ATOM   2564  NE2 GLN   190     -30.002 -53.385 -24.497  1.00  0.00           N  
ATOM   2565  H   GLN   190     -29.673 -50.932 -19.450  1.00  0.00           H  
ATOM   2566  HA  GLN   190     -30.393 -51.382 -22.230  1.00  0.00           H  
ATOM   2567  HB2 GLN   190     -28.743 -52.840 -20.785  1.00  0.00           H  
ATOM   2568  HB3 GLN   190     -30.223 -53.506 -20.044  1.00  0.00           H  
ATOM   2569  HG2 GLN   190     -30.945 -54.349 -22.345  1.00  0.00           H  
ATOM   2570  HG3 GLN   190     -29.365 -55.002 -21.814  1.00  0.00           H  
ATOM   2571 HE21 GLN   190     -29.581 -53.065 -25.344  1.00  0.00           H  
ATOM   2572 HE22 GLN   190     -30.982 -53.553 -24.423  1.00  0.00           H  
ATOM   2573  N   SER   191     -32.796 -50.763 -20.426  1.00  0.00           N  
ATOM   2574  CA  SER   191     -34.243 -50.742 -20.126  1.00  0.00           C  
ATOM   2575  C   SER   191     -35.200 -50.674 -21.358  1.00  0.00           C  
ATOM   2576  O   SER   191     -36.233 -49.989 -21.344  1.00  0.00           O  
ATOM   2577  CB  SER   191     -34.568 -49.615 -19.088  1.00  0.00           C  
ATOM   2578  OG  SER   191     -35.940 -49.664 -18.692  1.00  0.00           O  
ATOM   2579  H   SER   191     -32.282 -49.958 -20.126  1.00  0.00           H  
ATOM   2580  HA  SER   191     -34.462 -51.679 -19.632  1.00  0.00           H  
ATOM   2581  HB2 SER   191     -34.348 -48.619 -19.534  1.00  0.00           H  
ATOM   2582  HB3 SER   191     -33.929 -49.743 -18.187  1.00  0.00           H  
ATOM   2583  HG  SER   191     -36.444 -49.595 -19.526  1.00  0.00           H  
ATOM   2584  N   SER   192     -34.877 -51.413 -22.459  1.00  0.00           N  
ATOM   2585  CA  SER   192     -35.545 -51.467 -23.764  1.00  0.00           C  
ATOM   2586  C   SER   192     -35.574 -50.114 -24.489  1.00  0.00           C  
ATOM   2587  O   SER   192     -34.863 -49.927 -25.481  1.00  0.00           O  
ATOM   2588  CB  SER   192     -36.939 -52.179 -23.733  1.00  0.00           C  
ATOM   2589  OG  SER   192     -37.449 -52.414 -25.046  1.00  0.00           O  
ATOM   2590  H   SER   192     -34.065 -52.001 -22.350  1.00  0.00           H  
ATOM   2591  HA  SER   192     -34.915 -52.104 -24.368  1.00  0.00           H  
ATOM   2592  HB2 SER   192     -37.665 -51.578 -23.142  1.00  0.00           H  
ATOM   2593  HB3 SER   192     -36.820 -53.162 -23.227  1.00  0.00           H  
ATOM   2594  HG  SER   192     -37.724 -51.564 -25.407  1.00  0.00           H  
ATOM   2595  N   CYS   193     -36.393 -49.140 -24.005  1.00  0.00           N  
ATOM   2596  CA  CYS   193     -36.599 -47.816 -24.580  1.00  0.00           C  
ATOM   2597  C   CYS   193     -35.501 -46.814 -24.175  1.00  0.00           C  
ATOM   2598  O   CYS   193     -34.742 -47.017 -23.218  1.00  0.00           O  
ATOM   2599  CB  CYS   193     -38.039 -47.266 -24.297  1.00  0.00           C  
ATOM   2600  SG  CYS   193     -38.418 -46.942 -22.536  1.00  0.00           S  
ATOM   2601  H   CYS   193     -36.859 -49.304 -23.132  1.00  0.00           H  
ATOM   2602  HA  CYS   193     -36.525 -47.933 -25.654  1.00  0.00           H  
ATOM   2603  HB2 CYS   193     -38.768 -47.999 -24.703  1.00  0.00           H  
ATOM   2604  HB3 CYS   193     -38.175 -46.330 -24.886  1.00  0.00           H  
ATOM   2605  HG  CYS   193     -37.563 -45.933 -22.418  1.00  0.00           H  
ATOM   2606  N   GLU   194     -35.416 -45.695 -24.942  1.00  0.00           N  
ATOM   2607  CA  GLU   194     -34.514 -44.558 -24.814  1.00  0.00           C  
ATOM   2608  C   GLU   194     -34.445 -44.000 -23.372  1.00  0.00           C  
ATOM   2609  O   GLU   194     -35.462 -43.883 -22.677  1.00  0.00           O  
ATOM   2610  CB  GLU   194     -34.865 -43.417 -25.838  1.00  0.00           C  
ATOM   2611  CG  GLU   194     -35.080 -43.808 -27.340  1.00  0.00           C  
ATOM   2612  CD  GLU   194     -36.474 -44.361 -27.677  1.00  0.00           C  
ATOM   2613  OE1 GLU   194     -36.884 -45.395 -27.083  1.00  0.00           O  
ATOM   2614  OE2 GLU   194     -37.147 -43.739 -28.546  1.00  0.00           O1-
ATOM   2615  H   GLU   194     -36.039 -45.600 -25.754  1.00  0.00           H  
ATOM   2616  HA  GLU   194     -33.536 -44.945 -25.069  1.00  0.00           H  
ATOM   2617  HB2 GLU   194     -35.778 -42.885 -25.488  1.00  0.00           H  
ATOM   2618  HB3 GLU   194     -34.025 -42.686 -25.818  1.00  0.00           H  
ATOM   2619  HG2 GLU   194     -34.322 -44.550 -27.658  1.00  0.00           H  
ATOM   2620  HG3 GLU   194     -34.941 -42.891 -27.954  1.00  0.00           H  
ATOM   2621  N   VAL   195     -33.212 -43.653 -22.899  1.00  0.00           N  
ATOM   2622  CA  VAL   195     -32.887 -43.403 -21.488  1.00  0.00           C  
ATOM   2623  C   VAL   195     -32.444 -41.932 -21.323  1.00  0.00           C  
ATOM   2624  O   VAL   195     -31.685 -41.380 -22.131  1.00  0.00           O  
ATOM   2625  CB  VAL   195     -31.837 -44.394 -20.883  1.00  0.00           C  
ATOM   2626  CG1 VAL   195     -31.730 -44.243 -19.336  1.00  0.00           C  
ATOM   2627  CG2 VAL   195     -32.138 -45.885 -21.232  1.00  0.00           C  
ATOM   2628  H   VAL   195     -32.439 -43.548 -23.541  1.00  0.00           H  
ATOM   2629  HA  VAL   195     -33.806 -43.533 -20.930  1.00  0.00           H  
ATOM   2630  HB  VAL   195     -30.851 -44.160 -21.340  1.00  0.00           H  
ATOM   2631 HG11 VAL   195     -32.701 -44.505 -18.860  1.00  0.00           H  
ATOM   2632 HG12 VAL   195     -31.467 -43.210 -19.031  1.00  0.00           H  
ATOM   2633 HG13 VAL   195     -30.965 -44.940 -18.932  1.00  0.00           H  
ATOM   2634 HG21 VAL   195     -33.148 -46.177 -20.872  1.00  0.00           H  
ATOM   2635 HG22 VAL   195     -31.391 -46.564 -20.770  1.00  0.00           H  
ATOM   2636 HG23 VAL   195     -32.111 -46.045 -22.331  1.00  0.00           H  
ATOM   2637  N   ASP   196     -32.922 -41.259 -20.233  1.00  0.00           N  
ATOM   2638  CA  ASP   196     -32.637 -39.866 -19.887  1.00  0.00           C  
ATOM   2639  C   ASP   196     -31.139 -39.563 -19.618  1.00  0.00           C  
ATOM   2640  O   ASP   196     -30.321 -40.443 -19.309  1.00  0.00           O  
ATOM   2641  CB  ASP   196     -33.575 -39.401 -18.722  1.00  0.00           C  
ATOM   2642  CG  ASP   196     -33.736 -37.886 -18.544  1.00  0.00           C  
ATOM   2643  OD2 ASP   196     -34.581 -37.539 -17.681  1.00  0.00           O1-
ATOM   2644  OD1 ASP   196     -33.054 -37.076 -19.229  1.00  0.00           O  
ATOM   2645  H   ASP   196     -33.537 -41.719 -19.599  1.00  0.00           H  
ATOM   2646  HA  ASP   196     -32.915 -39.292 -20.764  1.00  0.00           H  
ATOM   2647  HB2 ASP   196     -33.235 -39.827 -17.757  1.00  0.00           H  
ATOM   2648  HB3 ASP   196     -34.603 -39.781 -18.918  1.00  0.00           H  
ATOM   2649  N   ILE   197     -30.769 -38.264 -19.751  1.00  0.00           N  
ATOM   2650  CA  ILE   197     -29.413 -37.707 -19.765  1.00  0.00           C  
ATOM   2651  C   ILE   197     -29.238 -36.716 -18.598  1.00  0.00           C  
ATOM   2652  O   ILE   197     -28.362 -36.939 -17.760  1.00  0.00           O  
ATOM   2653  CB  ILE   197     -28.959 -37.107 -21.136  1.00  0.00           C  
ATOM   2654  CG1 ILE   197     -29.234 -38.018 -22.387  1.00  0.00           C  
ATOM   2655  CG2 ILE   197     -27.462 -36.669 -21.096  1.00  0.00           C  
ATOM   2656  CD1 ILE   197     -28.551 -39.392 -22.395  1.00  0.00           C  
ATOM   2657  H   ILE   197     -31.555 -37.613 -19.823  1.00  0.00           H  
ATOM   2658  HA  ILE   197     -28.740 -38.528 -19.554  1.00  0.00           H  
ATOM   2659  HB  ILE   197     -29.572 -36.190 -21.299  1.00  0.00           H  
ATOM   2660 HG12 ILE   197     -30.333 -38.176 -22.464  1.00  0.00           H  
ATOM   2661 HG13 ILE   197     -28.932 -37.460 -23.301  1.00  0.00           H  
ATOM   2662 HG21 ILE   197     -26.798 -37.543 -20.928  1.00  0.00           H  
ATOM   2663 HG22 ILE   197     -27.283 -35.933 -20.288  1.00  0.00           H  
ATOM   2664 HG23 ILE   197     -27.172 -36.190 -22.055  1.00  0.00           H  
ATOM   2665 HD11 ILE   197     -28.880 -39.978 -21.512  1.00  0.00           H  
ATOM   2666 HD12 ILE   197     -27.448 -39.281 -22.371  1.00  0.00           H  
ATOM   2667 HD13 ILE   197     -28.833 -39.963 -23.302  1.00  0.00           H  
ATOM   2668  N   TRP   198     -30.042 -35.610 -18.497  1.00  0.00           N  
ATOM   2669  CA  TRP   198     -29.863 -34.514 -17.533  1.00  0.00           C  
ATOM   2670  C   TRP   198     -29.918 -34.997 -16.061  1.00  0.00           C  
ATOM   2671  O   TRP   198     -28.896 -34.804 -15.384  1.00  0.00           O  
ATOM   2672  CB  TRP   198     -30.770 -33.266 -17.819  1.00  0.00           C  
ATOM   2673  CG  TRP   198     -30.004 -32.003 -18.198  1.00  0.00           C  
ATOM   2674  CD1 TRP   198     -29.638 -31.575 -19.442  1.00  0.00           C  
ATOM   2675  CD2 TRP   198     -29.488 -31.027 -17.268  1.00  0.00           C  
ATOM   2676  NE1 TRP   198     -28.853 -30.446 -19.348  1.00  0.00           N  
ATOM   2677  CE2 TRP   198     -28.777 -30.074 -18.025  1.00  0.00           C  
ATOM   2678  CE3 TRP   198     -29.589 -30.913 -15.885  1.00  0.00           C  
ATOM   2679  CZ2 TRP   198     -28.157 -28.995 -17.420  1.00  0.00           C  
ATOM   2680  CZ3 TRP   198     -28.974 -29.812 -15.280  1.00  0.00           C  
ATOM   2681  CH2 TRP   198     -28.270 -28.868 -16.035  1.00  0.00           C  
ATOM   2682  H   TRP   198     -30.822 -35.521 -19.116  1.00  0.00           H  
ATOM   2683  HA  TRP   198     -28.840 -34.191 -17.682  1.00  0.00           H  
ATOM   2684  HB2 TRP   198     -31.490 -33.499 -18.633  1.00  0.00           H  
ATOM   2685  HB3 TRP   198     -31.361 -33.011 -16.915  1.00  0.00           H  
ATOM   2686  HD1 TRP   198     -29.904 -32.070 -20.367  1.00  0.00           H  
ATOM   2687  HE1 TRP   198     -28.333 -30.048 -20.069  1.00  0.00           H  
ATOM   2688  HE3 TRP   198     -30.142 -31.624 -15.291  1.00  0.00           H  
ATOM   2689  HZ2 TRP   198     -27.627 -28.255 -17.993  1.00  0.00           H  
ATOM   2690  HZ3 TRP   198     -29.048 -29.678 -14.210  1.00  0.00           H  
ATOM   2691  HH2 TRP   198     -27.819 -28.018 -15.538  1.00  0.00           H  
ATOM   2692  N   PRO   199     -31.001 -35.634 -15.504  1.00  0.00           N  
ATOM   2693  CA  PRO   199     -30.963 -36.338 -14.211  1.00  0.00           C  
ATOM   2694  C   PRO   199     -29.853 -37.387 -14.057  1.00  0.00           C  
ATOM   2695  O   PRO   199     -29.416 -37.582 -12.920  1.00  0.00           O  
ATOM   2696  CB  PRO   199     -32.365 -36.972 -14.064  1.00  0.00           C  
ATOM   2697  CG  PRO   199     -33.282 -36.083 -14.908  1.00  0.00           C  
ATOM   2698  CD  PRO   199     -32.370 -35.628 -16.051  1.00  0.00           C  
ATOM   2699  HA  PRO   199     -30.779 -35.581 -13.461  1.00  0.00           H  
ATOM   2700  HB2 PRO   199     -32.377 -38.004 -14.482  1.00  0.00           H  
ATOM   2701  HB3 PRO   199     -32.686 -37.012 -13.003  1.00  0.00           H  
ATOM   2702  HG2 PRO   199     -33.608 -35.201 -14.313  1.00  0.00           H  
ATOM   2703  HG3 PRO   199     -34.175 -36.623 -15.289  1.00  0.00           H  
ATOM   2704  HD2 PRO   199     -32.678 -34.620 -16.401  1.00  0.00           H  
ATOM   2705  HD3 PRO   199     -32.415 -36.343 -16.899  1.00  0.00           H  
ATOM   2706  N   TRP   200     -29.375 -38.066 -15.143  1.00  0.00           N  
ATOM   2707  CA  TRP   200     -28.263 -39.017 -15.113  1.00  0.00           C  
ATOM   2708  C   TRP   200     -26.921 -38.389 -14.723  1.00  0.00           C  
ATOM   2709  O   TRP   200     -26.242 -38.920 -13.841  1.00  0.00           O  
ATOM   2710  CB  TRP   200     -28.154 -39.897 -16.401  1.00  0.00           C  
ATOM   2711  CG  TRP   200     -28.764 -41.267 -16.168  1.00  0.00           C  
ATOM   2712  CD1 TRP   200     -30.061 -41.668 -16.342  1.00  0.00           C  
ATOM   2713  CD2 TRP   200     -28.104 -42.320 -15.433  1.00  0.00           C  
ATOM   2714  NE1 TRP   200     -30.255 -42.901 -15.765  1.00  0.00           N  
ATOM   2715  CE2 TRP   200     -29.078 -43.302 -15.176  1.00  0.00           C  
ATOM   2716  CE3 TRP   200     -26.801 -42.451 -14.950  1.00  0.00           C  
ATOM   2717  CZ2 TRP   200     -28.780 -44.417 -14.419  1.00  0.00           C  
ATOM   2718  CZ3 TRP   200     -26.500 -43.597 -14.206  1.00  0.00           C  
ATOM   2719  CH2 TRP   200     -27.476 -44.563 -13.938  1.00  0.00           C  
ATOM   2720  H   TRP   200     -29.772 -37.889 -16.041  1.00  0.00           H  
ATOM   2721  HA  TRP   200     -28.488 -39.689 -14.294  1.00  0.00           H  
ATOM   2722  HB2 TRP   200     -28.653 -39.397 -17.257  1.00  0.00           H  
ATOM   2723  HB3 TRP   200     -27.088 -40.056 -16.670  1.00  0.00           H  
ATOM   2724  HD1 TRP   200     -30.835 -41.071 -16.805  1.00  0.00           H  
ATOM   2725  HE1 TRP   200     -31.095 -43.402 -15.732  1.00  0.00           H  
ATOM   2726  HE3 TRP   200     -26.043 -41.704 -15.127  1.00  0.00           H  
ATOM   2727  HZ2 TRP   200     -29.538 -45.138 -14.175  1.00  0.00           H  
ATOM   2728  HZ3 TRP   200     -25.506 -43.734 -13.804  1.00  0.00           H  
ATOM   2729  HH2 TRP   200     -27.222 -45.433 -13.346  1.00  0.00           H  
ATOM   2730  N   LEU   201     -26.512 -37.257 -15.355  1.00  0.00           N  
ATOM   2731  CA  LEU   201     -25.308 -36.511 -15.011  1.00  0.00           C  
ATOM   2732  C   LEU   201     -25.438 -35.738 -13.681  1.00  0.00           C  
ATOM   2733  O   LEU   201     -24.486 -35.730 -12.897  1.00  0.00           O  
ATOM   2734  CB  LEU   201     -24.766 -35.661 -16.203  1.00  0.00           C  
ATOM   2735  CG  LEU   201     -24.154 -36.436 -17.422  1.00  0.00           C  
ATOM   2736  CD1 LEU   201     -23.002 -37.395 -17.034  1.00  0.00           C  
ATOM   2737  CD2 LEU   201     -25.186 -37.160 -18.315  1.00  0.00           C  
ATOM   2738  H   LEU   201     -27.053 -36.894 -16.117  1.00  0.00           H  
ATOM   2739  HA  LEU   201     -24.547 -37.251 -14.815  1.00  0.00           H  
ATOM   2740  HB2 LEU   201     -25.574 -34.992 -16.566  1.00  0.00           H  
ATOM   2741  HB3 LEU   201     -23.956 -35.005 -15.811  1.00  0.00           H  
ATOM   2742  HG  LEU   201     -23.701 -35.642 -18.065  1.00  0.00           H  
ATOM   2743 HD11 LEU   201     -23.385 -38.275 -16.474  1.00  0.00           H  
ATOM   2744 HD12 LEU   201     -22.271 -36.869 -16.386  1.00  0.00           H  
ATOM   2745 HD13 LEU   201     -22.475 -37.761 -17.940  1.00  0.00           H  
ATOM   2746 HD21 LEU   201     -25.655 -38.008 -17.773  1.00  0.00           H  
ATOM   2747 HD22 LEU   201     -24.696 -37.559 -19.227  1.00  0.00           H  
ATOM   2748 HD23 LEU   201     -25.984 -36.458 -18.629  1.00  0.00           H  
ATOM   2749  N   VAL   202     -26.612 -35.094 -13.377  1.00  0.00           N  
ATOM   2750  CA  VAL   202     -26.984 -34.525 -12.064  1.00  0.00           C  
ATOM   2751  C   VAL   202     -26.794 -35.573 -10.936  1.00  0.00           C  
ATOM   2752  O   VAL   202     -26.059 -35.305  -9.976  1.00  0.00           O  
ATOM   2753  CB  VAL   202     -28.405 -33.875 -12.086  1.00  0.00           C  
ATOM   2754  CG1 VAL   202     -28.972 -33.487 -10.690  1.00  0.00           C  
ATOM   2755  CG2 VAL   202     -28.421 -32.618 -12.996  1.00  0.00           C  
ATOM   2756  H   VAL   202     -27.326 -35.040 -14.082  1.00  0.00           H  
ATOM   2757  HA  VAL   202     -26.260 -33.745 -11.858  1.00  0.00           H  
ATOM   2758  HB  VAL   202     -29.107 -34.623 -12.520  1.00  0.00           H  
ATOM   2759 HG11 VAL   202     -28.345 -32.715 -10.202  1.00  0.00           H  
ATOM   2760 HG12 VAL   202     -29.043 -34.369 -10.019  1.00  0.00           H  
ATOM   2761 HG13 VAL   202     -29.997 -33.070 -10.797  1.00  0.00           H  
ATOM   2762 HG21 VAL   202     -27.728 -31.840 -12.608  1.00  0.00           H  
ATOM   2763 HG22 VAL   202     -29.445 -32.183 -13.027  1.00  0.00           H  
ATOM   2764 HG23 VAL   202     -28.137 -32.867 -14.037  1.00  0.00           H  
ATOM   2765  N   SER   203     -27.445 -36.772 -11.043  1.00  0.00           N  
ATOM   2766  CA  SER   203     -27.271 -37.926 -10.153  1.00  0.00           C  
ATOM   2767  C   SER   203     -25.828 -38.432 -10.066  1.00  0.00           C  
ATOM   2768  O   SER   203     -25.302 -38.526  -8.955  1.00  0.00           O  
ATOM   2769  CB  SER   203     -28.263 -39.099 -10.415  1.00  0.00           C  
ATOM   2770  OG  SER   203     -28.255 -39.565 -11.760  1.00  0.00           O  
ATOM   2771  H   SER   203     -28.087 -36.917 -11.803  1.00  0.00           H  
ATOM   2772  HA  SER   203     -27.513 -37.561  -9.164  1.00  0.00           H  
ATOM   2773  HB2 SER   203     -29.291 -38.741 -10.190  1.00  0.00           H  
ATOM   2774  HB3 SER   203     -28.033 -39.949  -9.736  1.00  0.00           H  
ATOM   2775  HG  SER   203     -28.730 -38.871 -12.271  1.00  0.00           H  
ATOM   2776  N   MET   204     -25.154 -38.753 -11.216  1.00  0.00           N  
ATOM   2777  CA  MET   204     -23.724 -39.060 -11.331  1.00  0.00           C  
ATOM   2778  C   MET   204     -22.818 -38.073 -10.565  1.00  0.00           C  
ATOM   2779  O   MET   204     -22.132 -38.484  -9.624  1.00  0.00           O  
ATOM   2780  CB  MET   204     -23.314 -39.245 -12.832  1.00  0.00           C  
ATOM   2781  CG  MET   204     -21.924 -39.858 -13.116  1.00  0.00           C  
ATOM   2782  SD  MET   204     -20.535 -38.690 -13.001  1.00  0.00           S  
ATOM   2783  CE  MET   204     -19.228 -39.939 -12.892  1.00  0.00           C  
ATOM   2784  H   MET   204     -25.652 -38.773 -12.095  1.00  0.00           H  
ATOM   2785  HA  MET   204     -23.598 -40.012 -10.840  1.00  0.00           H  
ATOM   2786  HB2 MET   204     -23.397 -38.271 -13.358  1.00  0.00           H  
ATOM   2787  HB3 MET   204     -24.058 -39.933 -13.295  1.00  0.00           H  
ATOM   2788  HG2 MET   204     -21.940 -40.274 -14.147  1.00  0.00           H  
ATOM   2789  HG3 MET   204     -21.777 -40.715 -12.424  1.00  0.00           H  
ATOM   2790  HE1 MET   204     -18.243 -39.430 -12.821  1.00  0.00           H  
ATOM   2791  HE2 MET   204     -19.215 -40.598 -13.785  1.00  0.00           H  
ATOM   2792  HE3 MET   204     -19.356 -40.572 -11.987  1.00  0.00           H  
ATOM   2793  N   THR   205     -22.810 -36.761 -10.939  1.00  0.00           N  
ATOM   2794  CA  THR   205     -22.058 -35.668 -10.307  1.00  0.00           C  
ATOM   2795  C   THR   205     -22.354 -35.581  -8.789  1.00  0.00           C  
ATOM   2796  O   THR   205     -21.414 -35.436  -8.002  1.00  0.00           O  
ATOM   2797  CB  THR   205     -22.220 -34.325 -11.065  1.00  0.00           C  
ATOM   2798  OG1 THR   205     -21.704 -34.400 -12.393  1.00  0.00           O  
ATOM   2799  CG2 THR   205     -21.510 -33.125 -10.420  1.00  0.00           C  
ATOM   2800  H   THR   205     -23.372 -36.459 -11.724  1.00  0.00           H  
ATOM   2801  HA  THR   205     -21.015 -35.945 -10.394  1.00  0.00           H  
ATOM   2802  HB  THR   205     -23.308 -34.094 -11.141  1.00  0.00           H  
ATOM   2803 HG21 THR   205     -20.418 -33.318 -10.356  1.00  0.00           H  
ATOM   2804 HG22 THR   205     -21.904 -32.914  -9.406  1.00  0.00           H  
ATOM   2805 HG23 THR   205     -21.662 -32.224 -11.049  1.00  0.00           H  
ATOM   2806  HG1 THR   205     -20.702 -34.432 -12.337  1.00  0.00           H  
ATOM   2807  N   ALA   206     -23.645 -35.688  -8.334  1.00  0.00           N  
ATOM   2808  CA  ALA   206     -24.058 -35.820  -6.935  1.00  0.00           C  
ATOM   2809  C   ALA   206     -23.456 -37.056  -6.231  1.00  0.00           C  
ATOM   2810  O   ALA   206     -22.762 -36.889  -5.222  1.00  0.00           O  
ATOM   2811  CB  ALA   206     -25.598 -35.786  -6.787  1.00  0.00           C  
ATOM   2812  H   ALA   206     -24.411 -35.723  -8.983  1.00  0.00           H  
ATOM   2813  HA  ALA   206     -23.670 -34.950  -6.423  1.00  0.00           H  
ATOM   2814  HB1 ALA   206     -26.070 -36.630  -7.330  1.00  0.00           H  
ATOM   2815  HB2 ALA   206     -26.007 -34.842  -7.202  1.00  0.00           H  
ATOM   2816  HB3 ALA   206     -25.890 -35.844  -5.716  1.00  0.00           H  
ATOM   2817  N   ASP   207     -23.690 -38.304  -6.755  1.00  0.00           N  
ATOM   2818  CA  ASP   207     -23.095 -39.569  -6.300  1.00  0.00           C  
ATOM   2819  C   ASP   207     -21.545 -39.567  -6.224  1.00  0.00           C  
ATOM   2820  O   ASP   207     -20.960 -40.307  -5.423  1.00  0.00           O  
ATOM   2821  CB  ASP   207     -23.650 -40.804  -7.120  1.00  0.00           C  
ATOM   2822  CG  ASP   207     -24.694 -41.658  -6.395  1.00  0.00           C  
ATOM   2823  OD1 ASP   207     -25.298 -42.573  -7.036  1.00  0.00           O  
ATOM   2824  OD2 ASP   207     -24.938 -41.450  -5.176  1.00  0.00           O1-
ATOM   2825  H   ASP   207     -24.298 -38.388  -7.562  1.00  0.00           H  
ATOM   2826  HA  ASP   207     -23.405 -39.671  -5.268  1.00  0.00           H  
ATOM   2827  HB2 ASP   207     -22.810 -41.481  -7.376  1.00  0.00           H  
ATOM   2828  HB3 ASP   207     -24.084 -40.464  -8.079  1.00  0.00           H  
ATOM   2829  N   VAL   208     -20.836 -38.735  -7.044  1.00  0.00           N  
ATOM   2830  CA  VAL   208     -19.414 -38.394  -6.922  1.00  0.00           C  
ATOM   2831  C   VAL   208     -19.214 -37.331  -5.810  1.00  0.00           C  
ATOM   2832  O   VAL   208     -18.754 -37.671  -4.721  1.00  0.00           O  
ATOM   2833  CB  VAL   208     -18.736 -38.032  -8.280  1.00  0.00           C  
ATOM   2834  CG1 VAL   208     -17.225 -37.705  -8.104  1.00  0.00           C  
ATOM   2835  CG2 VAL   208     -18.886 -39.172  -9.327  1.00  0.00           C  
ATOM   2836  H   VAL   208     -21.321 -38.304  -7.813  1.00  0.00           H  
ATOM   2837  HA  VAL   208     -18.911 -39.279  -6.563  1.00  0.00           H  
ATOM   2838  HB  VAL   208     -19.243 -37.130  -8.695  1.00  0.00           H  
ATOM   2839 HG11 VAL   208     -16.698 -38.563  -7.638  1.00  0.00           H  
ATOM   2840 HG12 VAL   208     -17.081 -36.804  -7.471  1.00  0.00           H  
ATOM   2841 HG13 VAL   208     -16.758 -37.500  -9.091  1.00  0.00           H  
ATOM   2842 HG21 VAL   208     -18.347 -40.089  -9.013  1.00  0.00           H  
ATOM   2843 HG22 VAL   208     -18.473 -38.839 -10.303  1.00  0.00           H  
ATOM   2844 HG23 VAL   208     -19.950 -39.440  -9.488  1.00  0.00           H  
ATOM   2845  N   ILE   209     -19.552 -36.030  -6.062  1.00  0.00           N  
ATOM   2846  CA  ILE   209     -19.137 -34.831  -5.303  1.00  0.00           C  
ATOM   2847  C   ILE   209     -19.704 -34.788  -3.863  1.00  0.00           C  
ATOM   2848  O   ILE   209     -19.006 -34.339  -2.949  1.00  0.00           O  
ATOM   2849  CB  ILE   209     -19.346 -33.489  -6.094  1.00  0.00           C  
ATOM   2850  CG1 ILE   209     -18.652 -33.522  -7.509  1.00  0.00           C  
ATOM   2851  CG2 ILE   209     -18.879 -32.244  -5.270  1.00  0.00           C  
ATOM   2852  CD1 ILE   209     -18.821 -32.272  -8.392  1.00  0.00           C  
ATOM   2853  H   ILE   209     -20.122 -35.821  -6.871  1.00  0.00           H  
ATOM   2854  HA  ILE   209     -18.068 -34.939  -5.175  1.00  0.00           H  
ATOM   2855  HB  ILE   209     -20.441 -33.380  -6.269  1.00  0.00           H  
ATOM   2856 HG12 ILE   209     -17.566 -33.721  -7.371  1.00  0.00           H  
ATOM   2857 HG13 ILE   209     -19.065 -34.384  -8.078  1.00  0.00           H  
ATOM   2858 HG21 ILE   209     -17.790 -32.295  -5.065  1.00  0.00           H  
ATOM   2859 HG22 ILE   209     -19.418 -32.170  -4.304  1.00  0.00           H  
ATOM   2860 HG23 ILE   209     -19.087 -31.305  -5.826  1.00  0.00           H  
ATOM   2861 HD11 ILE   209     -18.284 -31.402  -7.960  1.00  0.00           H  
ATOM   2862 HD12 ILE   209     -19.894 -32.006  -8.486  1.00  0.00           H  
ATOM   2863 HD13 ILE   209     -18.411 -32.463  -9.407  1.00  0.00           H  
ATOM   2864  N   SER   210     -20.963 -35.253  -3.615  1.00  0.00           N  
ATOM   2865  CA  SER   210     -21.600 -35.307  -2.288  1.00  0.00           C  
ATOM   2866  C   SER   210     -21.117 -36.452  -1.358  1.00  0.00           C  
ATOM   2867  O   SER   210     -21.568 -36.539  -0.203  1.00  0.00           O  
ATOM   2868  CB  SER   210     -23.151 -35.365  -2.396  1.00  0.00           C  
ATOM   2869  OG  SER   210     -23.677 -34.287  -3.164  1.00  0.00           O  
ATOM   2870  H   SER   210     -21.523 -35.622  -4.370  1.00  0.00           H  
ATOM   2871  HA  SER   210     -21.349 -34.384  -1.785  1.00  0.00           H  
ATOM   2872  HB2 SER   210     -23.604 -35.330  -1.384  1.00  0.00           H  
ATOM   2873  HB3 SER   210     -23.457 -36.320  -2.880  1.00  0.00           H  
ATOM   2874  HG  SER   210     -23.861 -33.524  -2.561  1.00  0.00           H  
ATOM   2875  N   ARG   211     -20.196 -37.336  -1.845  1.00  0.00           N  
ATOM   2876  CA  ARG   211     -19.611 -38.512  -1.217  1.00  0.00           C  
ATOM   2877  C   ARG   211     -18.071 -38.484  -1.339  1.00  0.00           C  
ATOM   2878  O   ARG   211     -17.506 -38.026  -2.335  1.00  0.00           O  
ATOM   2879  CB  ARG   211     -20.241 -39.807  -1.879  1.00  0.00           C  
ATOM   2880  CG  ARG   211     -19.422 -41.131  -1.965  1.00  0.00           C  
ATOM   2881  CD  ARG   211     -18.496 -41.227  -3.206  1.00  0.00           C  
ATOM   2882  NE  ARG   211     -17.398 -42.269  -3.046  1.00  0.00           N  
ATOM   2883  CZ  ARG   211     -17.596 -43.585  -3.292  1.00  0.00           C  
ATOM   2884  NH1 ARG   211     -18.695 -44.242  -2.905  1.00  0.00           N  
ATOM   2885  NH2 ARG   211     -16.651 -44.267  -3.953  1.00  0.00           N1+
ATOM   2886  H   ARG   211     -19.848 -37.183  -2.776  1.00  0.00           H  
ATOM   2887  HA  ARG   211     -19.857 -38.496  -0.163  1.00  0.00           H  
ATOM   2888  HB2 ARG   211     -21.177 -40.026  -1.323  1.00  0.00           H  
ATOM   2889  HB3 ARG   211     -20.567 -39.555  -2.915  1.00  0.00           H  
ATOM   2890  HG2 ARG   211     -20.146 -41.974  -2.038  1.00  0.00           H  
ATOM   2891  HG3 ARG   211     -18.840 -41.276  -1.034  1.00  0.00           H  
ATOM   2892  HD2 ARG   211     -17.996 -40.254  -3.403  1.00  0.00           H  
ATOM   2893  HD3 ARG   211     -19.109 -41.471  -4.102  1.00  0.00           H  
ATOM   2894  HE  ARG   211     -16.474 -41.972  -3.281  1.00  0.00           H  
ATOM   2895 HH11 ARG   211     -19.103 -43.960  -2.020  1.00  0.00           H  
ATOM   2896 HH12 ARG   211     -18.907 -45.184  -3.295  1.00  0.00           H  
ATOM   2897 HH21 ARG   211     -15.898 -43.779  -4.414  1.00  0.00           H  
ATOM   2898 HH22 ARG   211     -16.917 -45.246  -4.204  1.00  0.00           H  
ATOM   2899  N   THR   212     -17.334 -39.015  -0.318  1.00  0.00           N  
ATOM   2900  CA  THR   212     -16.064 -39.753  -0.505  1.00  0.00           C  
ATOM   2901  C   THR   212     -15.657 -40.465   0.778  1.00  0.00           C  
ATOM   2902  O   THR   212     -14.703 -40.087   1.458  1.00  0.00           O  
ATOM   2903  CB  THR   212     -14.877 -39.063  -1.217  1.00  0.00           C  
ATOM   2904  OG1 THR   212     -15.161 -39.008  -2.606  1.00  0.00           O  
ATOM   2905  CG2 THR   212     -14.562 -37.640  -0.712  1.00  0.00           C  
ATOM   2906  H   THR   212     -17.678 -38.994   0.617  1.00  0.00           H  
ATOM   2907  HA  THR   212     -16.315 -40.562  -1.178  1.00  0.00           H  
ATOM   2908  HB  THR   212     -13.959 -39.683  -1.098  1.00  0.00           H  
ATOM   2909 HG21 THR   212     -15.431 -36.963  -0.845  1.00  0.00           H  
ATOM   2910 HG22 THR   212     -13.707 -37.225  -1.287  1.00  0.00           H  
ATOM   2911 HG23 THR   212     -14.283 -37.660   0.363  1.00  0.00           H  
ATOM   2912  HG1 THR   212     -16.034 -38.548  -2.648  1.00  0.00           H  
ATOM   2913  N   ALA   213     -16.421 -41.542   1.114  1.00  0.00           N  
ATOM   2914  CA  ALA   213     -16.235 -42.435   2.254  1.00  0.00           C  
ATOM   2915  C   ALA   213     -17.211 -43.614   2.089  1.00  0.00           C  
ATOM   2916  O   ALA   213     -16.797 -44.738   1.806  1.00  0.00           O  
ATOM   2917  CB  ALA   213     -16.384 -41.724   3.638  1.00  0.00           C  
ATOM   2918  H   ALA   213     -17.186 -41.787   0.522  1.00  0.00           H  
ATOM   2919  HA  ALA   213     -15.232 -42.834   2.183  1.00  0.00           H  
ATOM   2920  HB1 ALA   213     -17.390 -41.273   3.753  1.00  0.00           H  
ATOM   2921  HB2 ALA   213     -15.628 -40.915   3.741  1.00  0.00           H  
ATOM   2922  HB3 ALA   213     -16.222 -42.449   4.464  1.00  0.00           H  
ATOM   2923  N   PHE   214     -18.538 -43.349   2.259  1.00  0.00           N  
ATOM   2924  CA  PHE   214     -19.676 -44.239   2.064  1.00  0.00           C  
ATOM   2925  C   PHE   214     -20.038 -44.500   0.580  1.00  0.00           C  
ATOM   2926  O   PHE   214     -19.464 -43.923  -0.354  1.00  0.00           O  
ATOM   2927  CB  PHE   214     -20.903 -43.742   2.923  1.00  0.00           C  
ATOM   2928  CG  PHE   214     -21.253 -42.272   2.728  1.00  0.00           C  
ATOM   2929  CD1 PHE   214     -21.856 -41.807   1.541  1.00  0.00           C  
ATOM   2930  CD2 PHE   214     -20.962 -41.338   3.744  1.00  0.00           C  
ATOM   2931  CE1 PHE   214     -22.136 -40.445   1.369  1.00  0.00           C  
ATOM   2932  CE2 PHE   214     -21.247 -39.978   3.570  1.00  0.00           C  
ATOM   2933  CZ  PHE   214     -21.832 -39.530   2.381  1.00  0.00           C  
ATOM   2934  H   PHE   214     -18.804 -42.435   2.546  1.00  0.00           H  
ATOM   2935  HA  PHE   214     -19.376 -45.199   2.462  1.00  0.00           H  
ATOM   2936  HB2 PHE   214     -21.812 -44.339   2.704  1.00  0.00           H  
ATOM   2937  HB3 PHE   214     -20.657 -43.891   3.997  1.00  0.00           H  
ATOM   2938  HD1 PHE   214     -22.106 -42.493   0.743  1.00  0.00           H  
ATOM   2939  HD2 PHE   214     -20.508 -41.658   4.672  1.00  0.00           H  
ATOM   2940  HE1 PHE   214     -22.595 -40.106   0.452  1.00  0.00           H  
ATOM   2941  HE2 PHE   214     -21.015 -39.273   4.355  1.00  0.00           H  
ATOM   2942  HZ  PHE   214     -22.048 -38.479   2.253  1.00  0.00           H  
ATOM   2943  N   GLY   215     -21.034 -45.408   0.345  1.00  0.00           N  
ATOM   2944  CA  GLY   215     -21.470 -45.924  -0.954  1.00  0.00           C  
ATOM   2945  C   GLY   215     -22.238 -44.942  -1.827  1.00  0.00           C  
ATOM   2946  O   GLY   215     -23.173 -44.259  -1.379  1.00  0.00           O  
ATOM   2947  H   GLY   215     -21.534 -45.774   1.125  1.00  0.00           H  
ATOM   2948  HA2 GLY   215     -20.578 -46.246  -1.478  1.00  0.00           H  
ATOM   2949  HA3 GLY   215     -22.139 -46.749  -0.757  1.00  0.00           H  
ATOM   2950  N   SER   216     -21.837 -44.884  -3.128  1.00  0.00           N  
ATOM   2951  CA  SER   216     -22.477 -44.106  -4.195  1.00  0.00           C  
ATOM   2952  C   SER   216     -23.827 -44.754  -4.524  1.00  0.00           C  
ATOM   2953  O   SER   216     -23.903 -45.915  -4.942  1.00  0.00           O  
ATOM   2954  CB  SER   216     -21.527 -43.933  -5.422  1.00  0.00           C  
ATOM   2955  OG  SER   216     -22.197 -43.729  -6.665  1.00  0.00           O  
ATOM   2956  H   SER   216     -21.056 -45.464  -3.432  1.00  0.00           H  
ATOM   2957  HA  SER   216     -22.671 -43.114  -3.809  1.00  0.00           H  
ATOM   2958  HB2 SER   216     -20.876 -44.823  -5.507  1.00  0.00           H  
ATOM   2959  HB3 SER   216     -20.860 -43.065  -5.227  1.00  0.00           H  
ATOM   2960  HG  SER   216     -22.046 -44.524  -7.217  1.00  0.00           H  
ATOM   2961  N   SER   217     -24.940 -43.990  -4.310  1.00  0.00           N  
ATOM   2962  CA  SER   217     -26.249 -44.533  -3.927  1.00  0.00           C  
ATOM   2963  C   SER   217     -27.489 -43.647  -4.236  1.00  0.00           C  
ATOM   2964  O   SER   217     -28.502 -43.728  -3.527  1.00  0.00           O  
ATOM   2965  CB  SER   217     -26.245 -45.070  -2.440  1.00  0.00           C  
ATOM   2966  OG  SER   217     -25.847 -44.086  -1.478  1.00  0.00           O  
ATOM   2967  H   SER   217     -24.871 -42.972  -4.409  1.00  0.00           H  
ATOM   2968  HA  SER   217     -26.396 -45.415  -4.532  1.00  0.00           H  
ATOM   2969  HB2 SER   217     -25.533 -45.925  -2.382  1.00  0.00           H  
ATOM   2970  HB3 SER   217     -27.253 -45.458  -2.179  1.00  0.00           H  
ATOM   2971  HG  SER   217     -24.860 -44.126  -1.460  1.00  0.00           H  
ATOM   2972  N   TYR   218     -27.489 -42.795  -5.314  1.00  0.00           N  
ATOM   2973  CA  TYR   218     -28.630 -41.958  -5.734  1.00  0.00           C  
ATOM   2974  C   TYR   218     -29.905 -42.726  -6.203  1.00  0.00           C  
ATOM   2975  O   TYR   218     -30.897 -42.109  -6.596  1.00  0.00           O  
ATOM   2976  CB  TYR   218     -28.171 -40.805  -6.699  1.00  0.00           C  
ATOM   2977  CG  TYR   218     -29.180 -39.658  -6.826  1.00  0.00           C  
ATOM   2978  CD1 TYR   218     -29.183 -38.558  -5.936  1.00  0.00           C  
ATOM   2979  CD2 TYR   218     -30.143 -39.672  -7.855  1.00  0.00           C  
ATOM   2980  CE1 TYR   218     -30.132 -37.525  -6.066  1.00  0.00           C  
ATOM   2981  CE2 TYR   218     -31.079 -38.643  -7.991  1.00  0.00           C  
ATOM   2982  CZ  TYR   218     -31.080 -37.573  -7.098  1.00  0.00           C  
ATOM   2983  OH  TYR   218     -32.059 -36.576  -7.295  1.00  0.00           O  
ATOM   2984  H   TYR   218     -26.642 -42.660  -5.869  1.00  0.00           H  
ATOM   2985  HA  TYR   218     -28.942 -41.454  -4.828  1.00  0.00           H  
ATOM   2986  HB2 TYR   218     -27.233 -40.358  -6.302  1.00  0.00           H  
ATOM   2987  HB3 TYR   218     -27.953 -41.212  -7.708  1.00  0.00           H  
ATOM   2988  HD1 TYR   218     -28.465 -38.509  -5.129  1.00  0.00           H  
ATOM   2989  HD2 TYR   218     -30.185 -40.503  -8.546  1.00  0.00           H  
ATOM   2990  HE1 TYR   218     -30.144 -36.699  -5.369  1.00  0.00           H  
ATOM   2991  HE2 TYR   218     -31.819 -38.679  -8.779  1.00  0.00           H  
ATOM   2992  HH  TYR   218     -32.207 -36.042  -6.459  1.00  0.00           H  
ATOM   2993  N   LYS   219     -29.952 -44.095  -6.134  1.00  0.00           N  
ATOM   2994  CA  LYS   219     -31.207 -44.855  -6.020  1.00  0.00           C  
ATOM   2995  C   LYS   219     -32.039 -44.383  -4.801  1.00  0.00           C  
ATOM   2996  O   LYS   219     -33.266 -44.335  -4.886  1.00  0.00           O  
ATOM   2997  CB  LYS   219     -31.037 -46.413  -6.002  1.00  0.00           C  
ATOM   2998  CG  LYS   219     -30.315 -47.080  -7.209  1.00  0.00           C  
ATOM   2999  CD  LYS   219     -30.909 -46.815  -8.620  1.00  0.00           C  
ATOM   3000  CE  LYS   219     -30.191 -47.548  -9.774  1.00  0.00           C  
ATOM   3001  NZ  LYS   219     -30.671 -47.060 -11.079  1.00  0.00           N1+
ATOM   3002  H   LYS   219     -29.113 -44.610  -6.025  1.00  0.00           H  
ATOM   3003  HA  LYS   219     -31.796 -44.596  -6.891  1.00  0.00           H  
ATOM   3004  HB2 LYS   219     -30.483 -46.696  -5.079  1.00  0.00           H  
ATOM   3005  HB3 LYS   219     -32.051 -46.869  -5.925  1.00  0.00           H  
ATOM   3006  HG2 LYS   219     -29.258 -46.738  -7.191  1.00  0.00           H  
ATOM   3007  HG3 LYS   219     -30.311 -48.179  -7.024  1.00  0.00           H  
ATOM   3008  HD2 LYS   219     -30.862 -45.717  -8.801  1.00  0.00           H  
ATOM   3009  HD3 LYS   219     -31.982 -47.112  -8.618  1.00  0.00           H  
ATOM   3010  HE2 LYS   219     -30.354 -48.647  -9.724  1.00  0.00           H  
ATOM   3011  HE3 LYS   219     -29.097 -47.353  -9.732  1.00  0.00           H  
ATOM   3012  HZ1 LYS   219     -31.579 -47.476 -11.374  1.00  0.00           H  
ATOM   3013  HZ2 LYS   219     -30.001 -47.332 -11.881  1.00  0.00           H  
ATOM   3014  HZ3 LYS   219     -30.745 -46.028 -11.093  1.00  0.00           H  
ATOM   3015  N   GLU   220     -31.385 -43.998  -3.656  1.00  0.00           N  
ATOM   3016  CA  GLU   220     -31.964 -43.228  -2.557  1.00  0.00           C  
ATOM   3017  C   GLU   220     -31.565 -41.732  -2.750  1.00  0.00           C  
ATOM   3018  O   GLU   220     -30.696 -41.172  -2.057  1.00  0.00           O  
ATOM   3019  CB  GLU   220     -31.519 -43.730  -1.149  1.00  0.00           C  
ATOM   3020  CG  GLU   220     -31.897 -45.148  -0.646  1.00  0.00           C  
ATOM   3021  CD  GLU   220     -31.466 -45.323   0.818  1.00  0.00           C  
ATOM   3022  OE1 GLU   220     -30.260 -45.103   1.138  1.00  0.00           O  
ATOM   3023  OE2 GLU   220     -32.348 -45.679   1.638  1.00  0.00           O1-
ATOM   3024  H   GLU   220     -30.393 -44.141  -3.571  1.00  0.00           H  
ATOM   3025  HA  GLU   220     -33.043 -43.294  -2.611  1.00  0.00           H  
ATOM   3026  HB2 GLU   220     -30.410 -43.685  -1.128  1.00  0.00           H  
ATOM   3027  HB3 GLU   220     -31.911 -43.007  -0.399  1.00  0.00           H  
ATOM   3028  HG2 GLU   220     -31.389 -45.924  -1.254  1.00  0.00           H  
ATOM   3029  HG3 GLU   220     -32.994 -45.302  -0.703  1.00  0.00           H  
ATOM   3030  N   GLY   221     -32.228 -41.061  -3.739  1.00  0.00           N  
ATOM   3031  CA  GLY   221     -32.023 -39.664  -4.150  1.00  0.00           C  
ATOM   3032  C   GLY   221     -32.719 -38.638  -3.282  1.00  0.00           C  
ATOM   3033  O   GLY   221     -32.068 -37.764  -2.707  1.00  0.00           O  
ATOM   3034  H   GLY   221     -32.897 -41.572  -4.280  1.00  0.00           H  
ATOM   3035  HA2 GLY   221     -30.963 -39.464  -4.089  1.00  0.00           H  
ATOM   3036  HA3 GLY   221     -32.398 -39.557  -5.158  1.00  0.00           H  
ATOM   3037  N   GLN   222     -34.073 -38.752  -3.176  1.00  0.00           N  
ATOM   3038  CA  GLN   222     -35.020 -38.004  -2.331  1.00  0.00           C  
ATOM   3039  C   GLN   222     -34.665 -37.881  -0.824  1.00  0.00           C  
ATOM   3040  O   GLN   222     -35.226 -37.046  -0.109  1.00  0.00           O  
ATOM   3041  CB  GLN   222     -36.449 -38.619  -2.495  1.00  0.00           C  
ATOM   3042  CG  GLN   222     -37.099 -38.473  -3.907  1.00  0.00           C  
ATOM   3043  CD  GLN   222     -37.868 -37.155  -4.095  1.00  0.00           C  
ATOM   3044  OE1 GLN   222     -39.062 -37.089  -3.787  1.00  0.00           O  
ATOM   3045  NE2 GLN   222     -37.207 -36.096  -4.617  1.00  0.00           N  
ATOM   3046  H   GLN   222     -34.529 -39.431  -3.739  1.00  0.00           H  
ATOM   3047  HA  GLN   222     -35.037 -36.992  -2.712  1.00  0.00           H  
ATOM   3048  HB2 GLN   222     -36.386 -39.705  -2.254  1.00  0.00           H  
ATOM   3049  HB3 GLN   222     -37.138 -38.165  -1.748  1.00  0.00           H  
ATOM   3050  HG2 GLN   222     -37.847 -39.288  -4.029  1.00  0.00           H  
ATOM   3051  HG3 GLN   222     -36.347 -38.579  -4.715  1.00  0.00           H  
ATOM   3052 HE21 GLN   222     -37.710 -35.249  -4.757  1.00  0.00           H  
ATOM   3053 HE22 GLN   222     -36.212 -36.171  -4.860  1.00  0.00           H  
ATOM   3054  N   ARG   223     -33.712 -38.714  -0.335  1.00  0.00           N  
ATOM   3055  CA  ARG   223     -32.938 -38.669   0.897  1.00  0.00           C  
ATOM   3056  C   ARG   223     -32.220 -37.299   1.110  1.00  0.00           C  
ATOM   3057  O   ARG   223     -32.273 -36.390   0.276  1.00  0.00           O  
ATOM   3058  CB  ARG   223     -31.977 -39.904   0.759  1.00  0.00           C  
ATOM   3059  CG  ARG   223     -30.987 -40.300   1.886  1.00  0.00           C  
ATOM   3060  CD  ARG   223     -30.274 -41.666   1.683  1.00  0.00           C  
ATOM   3061  NE  ARG   223     -29.463 -41.642   0.399  1.00  0.00           N  
ATOM   3062  CZ  ARG   223     -28.471 -42.499   0.073  1.00  0.00           C  
ATOM   3063  NH1 ARG   223     -27.690 -42.196  -0.975  1.00  0.00           N  
ATOM   3064  NH2 ARG   223     -28.224 -43.647   0.711  1.00  0.00           N1+
ATOM   3065  H   ARG   223     -33.426 -39.437  -0.955  1.00  0.00           H  
ATOM   3066  HA  ARG   223     -33.630 -38.814   1.716  1.00  0.00           H  
ATOM   3067  HB2 ARG   223     -32.627 -40.795   0.584  1.00  0.00           H  
ATOM   3068  HB3 ARG   223     -31.377 -39.746  -0.167  1.00  0.00           H  
ATOM   3069  HG2 ARG   223     -31.543 -40.355   2.849  1.00  0.00           H  
ATOM   3070  HG3 ARG   223     -30.202 -39.519   1.980  1.00  0.00           H  
ATOM   3071  HD2 ARG   223     -31.013 -42.497   1.629  1.00  0.00           H  
ATOM   3072  HD3 ARG   223     -29.588 -41.864   2.537  1.00  0.00           H  
ATOM   3073  HE  ARG   223     -29.861 -41.192  -0.415  1.00  0.00           H  
ATOM   3074 HH11 ARG   223     -27.934 -41.405  -1.523  1.00  0.00           H  
ATOM   3075 HH12 ARG   223     -26.986 -42.879  -1.276  1.00  0.00           H  
ATOM   3076 HH21 ARG   223     -29.072 -44.194   1.015  1.00  0.00           H  
ATOM   3077 HH22 ARG   223     -27.486 -44.192   0.332  1.00  0.00           H  
ATOM   3078  N   ILE   224     -31.514 -37.119   2.270  1.00  0.00           N  
ATOM   3079  CA  ILE   224     -30.817 -35.891   2.738  1.00  0.00           C  
ATOM   3080  C   ILE   224     -29.953 -35.114   1.712  1.00  0.00           C  
ATOM   3081  O   ILE   224     -29.676 -33.926   1.900  1.00  0.00           O  
ATOM   3082  CB  ILE   224     -30.053 -36.065   4.090  1.00  0.00           C  
ATOM   3083  CG1 ILE   224     -28.880 -37.107   4.112  1.00  0.00           C  
ATOM   3084  CG2 ILE   224     -31.072 -36.325   5.243  1.00  0.00           C  
ATOM   3085  CD1 ILE   224     -27.581 -36.692   3.397  1.00  0.00           C  
ATOM   3086  H   ILE   224     -31.458 -37.882   2.904  1.00  0.00           H  
ATOM   3087  HA  ILE   224     -31.627 -35.204   2.939  1.00  0.00           H  
ATOM   3088  HB  ILE   224     -29.597 -35.074   4.333  1.00  0.00           H  
ATOM   3089 HG12 ILE   224     -28.608 -37.287   5.179  1.00  0.00           H  
ATOM   3090 HG13 ILE   224     -29.233 -38.080   3.708  1.00  0.00           H  
ATOM   3091 HG21 ILE   224     -31.569 -37.311   5.130  1.00  0.00           H  
ATOM   3092 HG22 ILE   224     -31.854 -35.535   5.264  1.00  0.00           H  
ATOM   3093 HG23 ILE   224     -30.551 -36.313   6.224  1.00  0.00           H  
ATOM   3094 HD11 ILE   224     -27.244 -35.691   3.744  1.00  0.00           H  
ATOM   3095 HD12 ILE   224     -27.714 -36.671   2.296  1.00  0.00           H  
ATOM   3096 HD13 ILE   224     -26.776 -37.426   3.621  1.00  0.00           H  
ATOM   3097  N   PHE   225     -29.528 -35.785   0.607  1.00  0.00           N  
ATOM   3098  CA  PHE   225     -28.870 -35.282  -0.591  1.00  0.00           C  
ATOM   3099  C   PHE   225     -29.744 -34.289  -1.372  1.00  0.00           C  
ATOM   3100  O   PHE   225     -29.242 -33.235  -1.761  1.00  0.00           O  
ATOM   3101  CB  PHE   225     -28.423 -36.447  -1.539  1.00  0.00           C  
ATOM   3102  CG  PHE   225     -27.397 -37.347  -0.878  1.00  0.00           C  
ATOM   3103  CD1 PHE   225     -27.797 -38.436  -0.078  1.00  0.00           C  
ATOM   3104  CD2 PHE   225     -26.019 -37.101  -1.042  1.00  0.00           C  
ATOM   3105  CE1 PHE   225     -26.848 -39.229   0.574  1.00  0.00           C  
ATOM   3106  CE2 PHE   225     -25.066 -37.909  -0.407  1.00  0.00           C  
ATOM   3107  CZ  PHE   225     -25.485 -38.965   0.411  1.00  0.00           C  
ATOM   3108  H   PHE   225     -29.753 -36.754   0.555  1.00  0.00           H  
ATOM   3109  HA  PHE   225     -27.992 -34.740  -0.266  1.00  0.00           H  
ATOM   3110  HB2 PHE   225     -29.297 -37.065  -1.838  1.00  0.00           H  
ATOM   3111  HB3 PHE   225     -27.965 -36.032  -2.464  1.00  0.00           H  
ATOM   3112  HD1 PHE   225     -28.846 -38.663   0.051  1.00  0.00           H  
ATOM   3113  HD2 PHE   225     -25.698 -36.282  -1.670  1.00  0.00           H  
ATOM   3114  HE1 PHE   225     -27.164 -40.057   1.193  1.00  0.00           H  
ATOM   3115  HE2 PHE   225     -24.009 -37.735  -0.559  1.00  0.00           H  
ATOM   3116  HZ  PHE   225     -24.763 -39.595   0.907  1.00  0.00           H  
ATOM   3117  N   GLU   226     -31.060 -34.588  -1.606  1.00  0.00           N  
ATOM   3118  CA  GLU   226     -32.004 -33.800  -2.405  1.00  0.00           C  
ATOM   3119  C   GLU   226     -32.108 -32.311  -2.020  1.00  0.00           C  
ATOM   3120  O   GLU   226     -32.233 -31.447  -2.890  1.00  0.00           O  
ATOM   3121  CB  GLU   226     -33.418 -34.452  -2.423  1.00  0.00           C  
ATOM   3122  CG  GLU   226     -34.208 -34.250  -3.747  1.00  0.00           C  
ATOM   3123  CD  GLU   226     -33.777 -35.233  -4.835  1.00  0.00           C  
ATOM   3124  OE1 GLU   226     -32.628 -35.135  -5.352  1.00  0.00           O  
ATOM   3125  OE2 GLU   226     -34.616 -36.116  -5.166  1.00  0.00           O1-
ATOM   3126  H   GLU   226     -31.460 -35.422  -1.204  1.00  0.00           H  
ATOM   3127  HA  GLU   226     -31.601 -33.832  -3.409  1.00  0.00           H  
ATOM   3128  HB2 GLU   226     -33.317 -35.549  -2.264  1.00  0.00           H  
ATOM   3129  HB3 GLU   226     -34.018 -34.066  -1.571  1.00  0.00           H  
ATOM   3130  HG2 GLU   226     -34.102 -33.215  -4.132  1.00  0.00           H  
ATOM   3131  HG3 GLU   226     -35.284 -34.431  -3.541  1.00  0.00           H  
ATOM   3132  N   LEU   227     -32.035 -31.977  -0.698  1.00  0.00           N  
ATOM   3133  CA  LEU   227     -31.896 -30.626  -0.138  1.00  0.00           C  
ATOM   3134  C   LEU   227     -30.734 -29.803  -0.748  1.00  0.00           C  
ATOM   3135  O   LEU   227     -30.822 -28.576  -0.826  1.00  0.00           O  
ATOM   3136  CB  LEU   227     -31.745 -30.652   1.425  1.00  0.00           C  
ATOM   3137  CG  LEU   227     -32.984 -31.072   2.286  1.00  0.00           C  
ATOM   3138  CD1 LEU   227     -34.208 -30.137   2.111  1.00  0.00           C  
ATOM   3139  CD2 LEU   227     -33.385 -32.563   2.154  1.00  0.00           C  
ATOM   3140  H   LEU   227     -32.036 -32.715  -0.029  1.00  0.00           H  
ATOM   3141  HA  LEU   227     -32.801 -30.092  -0.395  1.00  0.00           H  
ATOM   3142  HB2 LEU   227     -30.890 -31.315   1.684  1.00  0.00           H  
ATOM   3143  HB3 LEU   227     -31.469 -29.624   1.755  1.00  0.00           H  
ATOM   3144  HG  LEU   227     -32.650 -30.948   3.346  1.00  0.00           H  
ATOM   3145 HD11 LEU   227     -34.617 -30.214   1.079  1.00  0.00           H  
ATOM   3146 HD12 LEU   227     -33.930 -29.078   2.303  1.00  0.00           H  
ATOM   3147 HD13 LEU   227     -35.014 -30.415   2.822  1.00  0.00           H  
ATOM   3148 HD21 LEU   227     -33.816 -32.775   1.153  1.00  0.00           H  
ATOM   3149 HD22 LEU   227     -34.156 -32.823   2.910  1.00  0.00           H  
ATOM   3150 HD23 LEU   227     -32.505 -33.221   2.313  1.00  0.00           H  
ATOM   3151  N   GLN   228     -29.633 -30.473  -1.199  1.00  0.00           N  
ATOM   3152  CA  GLN   228     -28.520 -29.923  -1.961  1.00  0.00           C  
ATOM   3153  C   GLN   228     -28.886 -29.707  -3.443  1.00  0.00           C  
ATOM   3154  O   GLN   228     -28.523 -28.662  -3.987  1.00  0.00           O  
ATOM   3155  CB  GLN   228     -27.267 -30.842  -1.832  1.00  0.00           C  
ATOM   3156  CG  GLN   228     -25.937 -30.313  -2.429  1.00  0.00           C  
ATOM   3157  CD  GLN   228     -25.051 -31.495  -2.822  1.00  0.00           C  
ATOM   3158  OE1 GLN   228     -24.336 -32.090  -2.006  1.00  0.00           O  
ATOM   3159  NE2 GLN   228     -25.115 -31.885  -4.122  1.00  0.00           N  
ATOM   3160  H   GLN   228     -29.591 -31.470  -1.081  1.00  0.00           H  
ATOM   3161  HA  GLN   228     -28.292 -28.954  -1.537  1.00  0.00           H  
ATOM   3162  HB2 GLN   228     -27.094 -31.082  -0.758  1.00  0.00           H  
ATOM   3163  HB3 GLN   228     -27.516 -31.798  -2.345  1.00  0.00           H  
ATOM   3164  HG2 GLN   228     -25.404 -29.685  -1.686  1.00  0.00           H  
ATOM   3165  HG3 GLN   228     -26.124 -29.695  -3.333  1.00  0.00           H  
ATOM   3166 HE21 GLN   228     -24.572 -32.675  -4.412  1.00  0.00           H  
ATOM   3167 HE22 GLN   228     -25.687 -31.405  -4.787  1.00  0.00           H  
ATOM   3168  N   ALA   229     -29.601 -30.667  -4.115  1.00  0.00           N  
ATOM   3169  CA  ALA   229     -30.019 -30.633  -5.520  1.00  0.00           C  
ATOM   3170  C   ALA   229     -30.651 -29.300  -5.968  1.00  0.00           C  
ATOM   3171  O   ALA   229     -30.342 -28.812  -7.057  1.00  0.00           O  
ATOM   3172  CB  ALA   229     -30.942 -31.830  -5.860  1.00  0.00           C  
ATOM   3173  H   ALA   229     -29.916 -31.475  -3.620  1.00  0.00           H  
ATOM   3174  HA  ALA   229     -29.111 -30.747  -6.097  1.00  0.00           H  
ATOM   3175  HB1 ALA   229     -31.912 -31.755  -5.325  1.00  0.00           H  
ATOM   3176  HB2 ALA   229     -30.463 -32.792  -5.576  1.00  0.00           H  
ATOM   3177  HB3 ALA   229     -31.149 -31.860  -6.950  1.00  0.00           H  
ATOM   3178  N   GLU   230     -31.526 -28.694  -5.114  1.00  0.00           N  
ATOM   3179  CA  GLU   230     -32.089 -27.341  -5.150  1.00  0.00           C  
ATOM   3180  C   GLU   230     -31.143 -26.169  -5.527  1.00  0.00           C  
ATOM   3181  O   GLU   230     -31.626 -25.139  -6.010  1.00  0.00           O  
ATOM   3182  CB  GLU   230     -32.739 -26.999  -3.765  1.00  0.00           C  
ATOM   3183  CG  GLU   230     -33.932 -27.886  -3.301  1.00  0.00           C  
ATOM   3184  CD  GLU   230     -35.193 -27.714  -4.149  1.00  0.00           C  
ATOM   3185  OE1 GLU   230     -35.828 -26.628  -4.069  1.00  0.00           O  
ATOM   3186  OE2 GLU   230     -35.528 -28.680  -4.881  1.00  0.00           O1-
ATOM   3187  H   GLU   230     -31.829 -29.221  -4.322  1.00  0.00           H  
ATOM   3188  HA  GLU   230     -32.866 -27.358  -5.903  1.00  0.00           H  
ATOM   3189  HB2 GLU   230     -31.947 -27.052  -2.984  1.00  0.00           H  
ATOM   3190  HB3 GLU   230     -33.114 -25.949  -3.794  1.00  0.00           H  
ATOM   3191  HG2 GLU   230     -34.204 -27.630  -2.257  1.00  0.00           H  
ATOM   3192  HG3 GLU   230     -33.646 -28.959  -3.320  1.00  0.00           H  
ATOM   3193  N   LEU   231     -29.789 -26.278  -5.323  1.00  0.00           N  
ATOM   3194  CA  LEU   231     -28.762 -25.267  -5.619  1.00  0.00           C  
ATOM   3195  C   LEU   231     -28.584 -24.943  -7.134  1.00  0.00           C  
ATOM   3196  O   LEU   231     -27.538 -25.187  -7.747  1.00  0.00           O  
ATOM   3197  CB  LEU   231     -27.399 -25.649  -4.930  1.00  0.00           C  
ATOM   3198  CG  LEU   231     -27.304 -25.433  -3.388  1.00  0.00           C  
ATOM   3199  CD1 LEU   231     -26.126 -26.229  -2.777  1.00  0.00           C  
ATOM   3200  CD2 LEU   231     -27.227 -23.935  -2.999  1.00  0.00           C  
ATOM   3201  H   LEU   231     -29.430 -27.131  -4.928  1.00  0.00           H  
ATOM   3202  HA  LEU   231     -29.106 -24.345  -5.171  1.00  0.00           H  
ATOM   3203  HB2 LEU   231     -27.200 -26.718  -5.169  1.00  0.00           H  
ATOM   3204  HB3 LEU   231     -26.579 -25.066  -5.399  1.00  0.00           H  
ATOM   3205  HG  LEU   231     -28.233 -25.853  -2.934  1.00  0.00           H  
ATOM   3206 HD11 LEU   231     -25.164 -25.920  -3.236  1.00  0.00           H  
ATOM   3207 HD12 LEU   231     -26.266 -27.316  -2.960  1.00  0.00           H  
ATOM   3208 HD13 LEU   231     -26.064 -26.065  -1.681  1.00  0.00           H  
ATOM   3209 HD21 LEU   231     -26.312 -23.465  -3.420  1.00  0.00           H  
ATOM   3210 HD22 LEU   231     -27.200 -23.829  -1.894  1.00  0.00           H  
ATOM   3211 HD23 LEU   231     -28.116 -23.386  -3.376  1.00  0.00           H  
ATOM   3212  N   ALA   232     -29.651 -24.362  -7.749  1.00  0.00           N  
ATOM   3213  CA  ALA   232     -29.767 -23.934  -9.138  1.00  0.00           C  
ATOM   3214  C   ALA   232     -29.525 -22.425  -9.366  1.00  0.00           C  
ATOM   3215  O   ALA   232     -29.872 -21.565  -8.546  1.00  0.00           O  
ATOM   3216  CB  ALA   232     -31.147 -24.363  -9.691  1.00  0.00           C  
ATOM   3217  H   ALA   232     -30.495 -24.285  -7.204  1.00  0.00           H  
ATOM   3218  HA  ALA   232     -29.018 -24.479  -9.699  1.00  0.00           H  
ATOM   3219  HB1 ALA   232     -31.973 -23.843  -9.164  1.00  0.00           H  
ATOM   3220  HB2 ALA   232     -31.278 -25.460  -9.561  1.00  0.00           H  
ATOM   3221  HB3 ALA   232     -31.213 -24.148 -10.780  1.00  0.00           H  
ATOM   3222  N   GLN   233     -28.900 -22.070 -10.523  1.00  0.00           N  
ATOM   3223  CA  GLN   233     -28.418 -20.755 -10.942  1.00  0.00           C  
ATOM   3224  C   GLN   233     -29.535 -19.807 -11.453  1.00  0.00           C  
ATOM   3225  O   GLN   233     -29.649 -19.508 -12.651  1.00  0.00           O  
ATOM   3226  CB  GLN   233     -27.256 -20.958 -11.985  1.00  0.00           C  
ATOM   3227  CG  GLN   233     -26.409 -19.701 -12.348  1.00  0.00           C  
ATOM   3228  CD  GLN   233     -25.557 -19.855 -13.620  1.00  0.00           C  
ATOM   3229  OE1 GLN   233     -25.759 -19.149 -14.612  1.00  0.00           O  
ATOM   3230  NE2 GLN   233     -24.574 -20.792 -13.601  1.00  0.00           N  
ATOM   3231  H   GLN   233     -28.670 -22.826 -11.189  1.00  0.00           H  
ATOM   3232  HA  GLN   233     -27.990 -20.297 -10.062  1.00  0.00           H  
ATOM   3233  HB2 GLN   233     -26.566 -21.739 -11.592  1.00  0.00           H  
ATOM   3234  HB3 GLN   233     -27.713 -21.372 -12.913  1.00  0.00           H  
ATOM   3235  HG2 GLN   233     -25.749 -19.422 -11.503  1.00  0.00           H  
ATOM   3236  HG3 GLN   233     -27.102 -18.859 -12.549  1.00  0.00           H  
ATOM   3237 HE21 GLN   233     -24.036 -20.896 -14.436  1.00  0.00           H  
ATOM   3238 HE22 GLN   233     -24.422 -21.334 -12.777  1.00  0.00           H  
ATOM   3239  N   LEU   234     -30.399 -19.287 -10.528  1.00  0.00           N  
ATOM   3240  CA  LEU   234     -31.468 -18.327 -10.832  1.00  0.00           C  
ATOM   3241  C   LEU   234     -30.953 -16.887 -11.093  1.00  0.00           C  
ATOM   3242  O   LEU   234     -30.990 -16.001 -10.226  1.00  0.00           O  
ATOM   3243  CB  LEU   234     -32.703 -18.439  -9.868  1.00  0.00           C  
ATOM   3244  CG  LEU   234     -32.604 -17.938  -8.388  1.00  0.00           C  
ATOM   3245  CD1 LEU   234     -33.983 -18.042  -7.693  1.00  0.00           C  
ATOM   3246  CD2 LEU   234     -31.516 -18.633  -7.532  1.00  0.00           C  
ATOM   3247  H   LEU   234     -30.341 -19.611  -9.582  1.00  0.00           H  
ATOM   3248  HA  LEU   234     -31.879 -18.665 -11.776  1.00  0.00           H  
ATOM   3249  HB2 LEU   234     -33.536 -17.879 -10.351  1.00  0.00           H  
ATOM   3250  HB3 LEU   234     -33.011 -19.508  -9.845  1.00  0.00           H  
ATOM   3251  HG  LEU   234     -32.355 -16.851  -8.420  1.00  0.00           H  
ATOM   3252 HD11 LEU   234     -34.287 -19.106  -7.589  1.00  0.00           H  
ATOM   3253 HD12 LEU   234     -34.764 -17.509  -8.277  1.00  0.00           H  
ATOM   3254 HD13 LEU   234     -33.948 -17.587  -6.680  1.00  0.00           H  
ATOM   3255 HD21 LEU   234     -31.681 -19.733  -7.503  1.00  0.00           H  
ATOM   3256 HD22 LEU   234     -31.540 -18.250  -6.490  1.00  0.00           H  
ATOM   3257 HD23 LEU   234     -30.505 -18.435  -7.943  1.00  0.00           H  
ATOM   3258  N   ILE   235     -30.437 -16.637 -12.337  1.00  0.00           N  
ATOM   3259  CA  ILE   235     -29.964 -15.322 -12.807  1.00  0.00           C  
ATOM   3260  C   ILE   235     -31.101 -14.573 -13.539  1.00  0.00           C  
ATOM   3261  O   ILE   235     -31.916 -13.990 -12.832  1.00  0.00           O  
ATOM   3262  CB  ILE   235     -28.542 -15.317 -13.447  1.00  0.00           C  
ATOM   3263  CG1 ILE   235     -27.435 -15.932 -12.512  1.00  0.00           C  
ATOM   3264  CG2 ILE   235     -28.124 -13.901 -13.954  1.00  0.00           C  
ATOM   3265  CD1 ILE   235     -27.097 -15.169 -11.213  1.00  0.00           C  
ATOM   3266  H   ILE   235     -30.330 -17.417 -12.960  1.00  0.00           H  
ATOM   3267  HA  ILE   235     -29.818 -14.729 -11.915  1.00  0.00           H  
ATOM   3268  HB  ILE   235     -28.580 -15.989 -14.330  1.00  0.00           H  
ATOM   3269 HG12 ILE   235     -27.754 -16.959 -12.232  1.00  0.00           H  
ATOM   3270 HG13 ILE   235     -26.502 -16.037 -13.109  1.00  0.00           H  
ATOM   3271 HG21 ILE   235     -28.155 -13.161 -13.127  1.00  0.00           H  
ATOM   3272 HG22 ILE   235     -28.781 -13.546 -14.772  1.00  0.00           H  
ATOM   3273 HG23 ILE   235     -27.090 -13.929 -14.360  1.00  0.00           H  
ATOM   3274 HD11 ILE   235     -27.986 -15.110 -10.553  1.00  0.00           H  
ATOM   3275 HD12 ILE   235     -26.745 -14.140 -11.438  1.00  0.00           H  
ATOM   3276 HD13 ILE   235     -26.288 -15.700 -10.664  1.00  0.00           H  
ATOM   3277  N   ILE   236     -31.195 -14.547 -14.911  1.00  0.00           N  
ATOM   3278  CA  ILE   236     -32.023 -13.644 -15.758  1.00  0.00           C  
ATOM   3279  C   ILE   236     -33.457 -13.263 -15.287  1.00  0.00           C  
ATOM   3280  O   ILE   236     -33.899 -12.131 -15.512  1.00  0.00           O  
ATOM   3281  CB  ILE   236     -31.998 -14.056 -17.274  1.00  0.00           C  
ATOM   3282  CG1 ILE   236     -32.077 -12.866 -18.290  1.00  0.00           C  
ATOM   3283  CG2 ILE   236     -33.049 -15.152 -17.630  1.00  0.00           C  
ATOM   3284  CD1 ILE   236     -30.811 -11.997 -18.371  1.00  0.00           C  
ATOM   3285  H   ILE   236     -30.586 -15.149 -15.441  1.00  0.00           H  
ATOM   3286  HA  ILE   236     -31.474 -12.715 -15.689  1.00  0.00           H  
ATOM   3287  HB  ILE   236     -31.001 -14.518 -17.462  1.00  0.00           H  
ATOM   3288 HG12 ILE   236     -32.249 -13.286 -19.309  1.00  0.00           H  
ATOM   3289 HG13 ILE   236     -32.962 -12.244 -18.044  1.00  0.00           H  
ATOM   3290 HG21 ILE   236     -34.081 -14.742 -17.597  1.00  0.00           H  
ATOM   3291 HG22 ILE   236     -32.990 -15.998 -16.916  1.00  0.00           H  
ATOM   3292 HG23 ILE   236     -32.868 -15.547 -18.652  1.00  0.00           H  
ATOM   3293 HD11 ILE   236     -29.919 -12.628 -18.578  1.00  0.00           H  
ATOM   3294 HD12 ILE   236     -30.628 -11.455 -17.420  1.00  0.00           H  
ATOM   3295 HD13 ILE   236     -30.892 -11.257 -19.195  1.00  0.00           H  
ATOM   3296  N   GLN   237     -34.186 -14.216 -14.643  1.00  0.00           N  
ATOM   3297  CA  GLN   237     -35.587 -14.218 -14.231  1.00  0.00           C  
ATOM   3298  C   GLN   237     -36.060 -13.066 -13.296  1.00  0.00           C  
ATOM   3299  O   GLN   237     -35.282 -12.261 -12.771  1.00  0.00           O  
ATOM   3300  CB  GLN   237     -35.952 -15.631 -13.640  1.00  0.00           C  
ATOM   3301  CG  GLN   237     -35.966 -16.840 -14.636  1.00  0.00           C  
ATOM   3302  CD  GLN   237     -34.598 -17.386 -15.092  1.00  0.00           C  
ATOM   3303  OE1 GLN   237     -33.509 -16.999 -14.658  1.00  0.00           O  
ATOM   3304  NE2 GLN   237     -34.680 -18.362 -16.033  1.00  0.00           N  
ATOM   3305  H   GLN   237     -33.714 -15.081 -14.438  1.00  0.00           H  
ATOM   3306  HA  GLN   237     -36.152 -14.090 -15.145  1.00  0.00           H  
ATOM   3307  HB2 GLN   237     -35.275 -15.860 -12.787  1.00  0.00           H  
ATOM   3308  HB3 GLN   237     -36.984 -15.585 -13.225  1.00  0.00           H  
ATOM   3309  HG2 GLN   237     -36.562 -16.573 -15.535  1.00  0.00           H  
ATOM   3310  HG3 GLN   237     -36.486 -17.679 -14.122  1.00  0.00           H  
ATOM   3311 HE21 GLN   237     -33.839 -18.816 -16.317  1.00  0.00           H  
ATOM   3312 HE22 GLN   237     -35.568 -18.606 -16.419  1.00  0.00           H  
ATOM   3313  N   ALA   238     -37.416 -12.991 -13.095  1.00  0.00           N  
ATOM   3314  CA  ALA   238     -38.228 -11.987 -12.411  1.00  0.00           C  
ATOM   3315  C   ALA   238     -37.580 -11.238 -11.241  1.00  0.00           C  
ATOM   3316  O   ALA   238     -37.383 -10.030 -11.352  1.00  0.00           O  
ATOM   3317  CB  ALA   238     -39.606 -12.576 -12.019  1.00  0.00           C  
ATOM   3318  H   ALA   238     -37.978 -13.713 -13.487  1.00  0.00           H  
ATOM   3319  HA  ALA   238     -38.424 -11.233 -13.163  1.00  0.00           H  
ATOM   3320  HB1 ALA   238     -39.495 -13.391 -11.273  1.00  0.00           H  
ATOM   3321  HB2 ALA   238     -40.121 -12.988 -12.913  1.00  0.00           H  
ATOM   3322  HB3 ALA   238     -40.259 -11.788 -11.585  1.00  0.00           H  
ATOM   3323  N   PHE   239     -37.227 -11.924 -10.111  1.00  0.00           N  
ATOM   3324  CA  PHE   239     -36.520 -11.403  -8.929  1.00  0.00           C  
ATOM   3325  C   PHE   239     -35.328 -10.488  -9.292  1.00  0.00           C  
ATOM   3326  O   PHE   239     -35.236  -9.352  -8.819  1.00  0.00           O  
ATOM   3327  CB  PHE   239     -36.079 -12.604  -8.015  1.00  0.00           C  
ATOM   3328  CG  PHE   239     -35.577 -12.237  -6.623  1.00  0.00           C  
ATOM   3329  CD1 PHE   239     -36.333 -12.595  -5.487  1.00  0.00           C  
ATOM   3330  CD2 PHE   239     -34.303 -11.662  -6.416  1.00  0.00           C  
ATOM   3331  CE1 PHE   239     -35.827 -12.409  -4.193  1.00  0.00           C  
ATOM   3332  CE2 PHE   239     -33.808 -11.452  -5.122  1.00  0.00           C  
ATOM   3333  CZ  PHE   239     -34.564 -11.836  -4.010  1.00  0.00           C  
ATOM   3334  H   PHE   239     -37.454 -12.892 -10.063  1.00  0.00           H  
ATOM   3335  HA  PHE   239     -37.237 -10.797  -8.392  1.00  0.00           H  
ATOM   3336  HB2 PHE   239     -36.948 -13.286  -7.882  1.00  0.00           H  
ATOM   3337  HB3 PHE   239     -35.275 -13.184  -8.516  1.00  0.00           H  
ATOM   3338  HD1 PHE   239     -37.296 -13.075  -5.602  1.00  0.00           H  
ATOM   3339  HD2 PHE   239     -33.671 -11.408  -7.255  1.00  0.00           H  
ATOM   3340  HE1 PHE   239     -36.398 -12.746  -3.339  1.00  0.00           H  
ATOM   3341  HE2 PHE   239     -32.825 -11.023  -4.983  1.00  0.00           H  
ATOM   3342  HZ  PHE   239     -34.156 -11.731  -3.014  1.00  0.00           H  
ATOM   3343  N   ARG   240     -34.408 -10.995 -10.161  1.00  0.00           N  
ATOM   3344  CA  ARG   240     -33.229 -10.342 -10.701  1.00  0.00           C  
ATOM   3345  C   ARG   240     -33.607  -9.162 -11.606  1.00  0.00           C  
ATOM   3346  O   ARG   240     -33.144  -8.042 -11.380  1.00  0.00           O  
ATOM   3347  CB  ARG   240     -32.349 -11.373 -11.465  1.00  0.00           C  
ATOM   3348  CG  ARG   240     -30.832 -11.060 -11.599  1.00  0.00           C  
ATOM   3349  CD  ARG   240     -29.978 -11.222 -10.327  1.00  0.00           C  
ATOM   3350  NE  ARG   240     -30.079 -12.662  -9.866  1.00  0.00           N  
ATOM   3351  CZ  ARG   240     -29.533 -13.200  -8.757  1.00  0.00           C  
ATOM   3352  NH1 ARG   240     -29.722 -14.505  -8.506  1.00  0.00           N  
ATOM   3353  NH2 ARG   240     -28.804 -12.496  -7.882  1.00  0.00           N1+
ATOM   3354  H   ARG   240     -34.566 -11.908 -10.535  1.00  0.00           H  
ATOM   3355  HA  ARG   240     -32.683  -9.964  -9.851  1.00  0.00           H  
ATOM   3356  HB2 ARG   240     -32.449 -12.362 -10.964  1.00  0.00           H  
ATOM   3357  HB3 ARG   240     -32.763 -11.519 -12.489  1.00  0.00           H  
ATOM   3358  HG2 ARG   240     -30.708 -10.024 -11.986  1.00  0.00           H  
ATOM   3359  HG3 ARG   240     -30.417 -11.745 -12.374  1.00  0.00           H  
ATOM   3360  HD2 ARG   240     -30.334 -10.546  -9.519  1.00  0.00           H  
ATOM   3361  HD3 ARG   240     -28.913 -10.994 -10.558  1.00  0.00           H  
ATOM   3362  HE  ARG   240     -30.639 -13.285 -10.410  1.00  0.00           H  
ATOM   3363 HH11 ARG   240     -30.226 -15.088  -9.183  1.00  0.00           H  
ATOM   3364 HH12 ARG   240     -29.288 -14.931  -7.727  1.00  0.00           H  
ATOM   3365 HH21 ARG   240     -28.575 -11.550  -8.106  1.00  0.00           H  
ATOM   3366 HH22 ARG   240     -28.385 -12.961  -7.114  1.00  0.00           H  
ATOM   3367  N   LYS   241     -34.467  -9.400 -12.640  1.00  0.00           N  
ATOM   3368  CA  LYS   241     -35.008  -8.395 -13.551  1.00  0.00           C  
ATOM   3369  C   LYS   241     -35.727  -7.228 -12.824  1.00  0.00           C  
ATOM   3370  O   LYS   241     -35.558  -6.071 -13.209  1.00  0.00           O  
ATOM   3371  CB  LYS   241     -35.890  -9.066 -14.662  1.00  0.00           C  
ATOM   3372  CG  LYS   241     -35.946  -8.321 -16.024  1.00  0.00           C  
ATOM   3373  CD  LYS   241     -34.632  -8.329 -16.856  1.00  0.00           C  
ATOM   3374  CE  LYS   241     -34.412  -9.533 -17.795  1.00  0.00           C  
ATOM   3375  NZ  LYS   241     -33.060  -9.448 -18.405  1.00  0.00           N1+
ATOM   3376  H   LYS   241     -34.789 -10.341 -12.794  1.00  0.00           H  
ATOM   3377  HA  LYS   241     -34.135  -7.960 -14.017  1.00  0.00           H  
ATOM   3378  HB2 LYS   241     -35.507 -10.093 -14.860  1.00  0.00           H  
ATOM   3379  HB3 LYS   241     -36.923  -9.184 -14.267  1.00  0.00           H  
ATOM   3380  HG2 LYS   241     -36.779  -8.737 -16.633  1.00  0.00           H  
ATOM   3381  HG3 LYS   241     -36.209  -7.258 -15.809  1.00  0.00           H  
ATOM   3382  HD2 LYS   241     -33.766  -8.225 -16.165  1.00  0.00           H  
ATOM   3383  HD3 LYS   241     -34.653  -7.411 -17.482  1.00  0.00           H  
ATOM   3384  HE2 LYS   241     -35.167  -9.535 -18.611  1.00  0.00           H  
ATOM   3385  HE3 LYS   241     -34.484 -10.492 -17.236  1.00  0.00           H  
ATOM   3386  HZ1 LYS   241     -32.845  -8.459 -18.641  1.00  0.00           H  
ATOM   3387  HZ2 LYS   241     -32.993 -10.009 -19.300  1.00  0.00           H  
ATOM   3388  HZ3 LYS   241     -32.351  -9.808 -17.731  1.00  0.00           H  
ATOM   3389  N   ALA   242     -36.525  -7.523 -11.754  1.00  0.00           N  
ATOM   3390  CA  ALA   242     -37.131  -6.604 -10.796  1.00  0.00           C  
ATOM   3391  C   ALA   242     -36.139  -5.848  -9.889  1.00  0.00           C  
ATOM   3392  O   ALA   242     -36.258  -4.626  -9.775  1.00  0.00           O  
ATOM   3393  CB  ALA   242     -38.179  -7.339  -9.924  1.00  0.00           C  
ATOM   3394  H   ALA   242     -36.741  -8.496 -11.567  1.00  0.00           H  
ATOM   3395  HA  ALA   242     -37.651  -5.857 -11.383  1.00  0.00           H  
ATOM   3396  HB1 ALA   242     -37.698  -8.132  -9.312  1.00  0.00           H  
ATOM   3397  HB2 ALA   242     -38.943  -7.821 -10.570  1.00  0.00           H  
ATOM   3398  HB3 ALA   242     -38.697  -6.626  -9.249  1.00  0.00           H  
ATOM   3399  N   ILE   243     -35.149  -6.537  -9.227  1.00  0.00           N  
ATOM   3400  CA  ILE   243     -34.070  -5.923  -8.428  1.00  0.00           C  
ATOM   3401  C   ILE   243     -33.230  -4.909  -9.240  1.00  0.00           C  
ATOM   3402  O   ILE   243     -32.990  -3.806  -8.752  1.00  0.00           O  
ATOM   3403  CB  ILE   243     -33.253  -6.937  -7.550  1.00  0.00           C  
ATOM   3404  CG1 ILE   243     -32.850  -6.414  -6.126  1.00  0.00           C  
ATOM   3405  CG2 ILE   243     -32.050  -7.603  -8.273  1.00  0.00           C  
ATOM   3406  CD1 ILE   243     -31.731  -5.361  -6.050  1.00  0.00           C  
ATOM   3407  H   ILE   243     -35.130  -7.544  -9.262  1.00  0.00           H  
ATOM   3408  HA  ILE   243     -34.619  -5.312  -7.725  1.00  0.00           H  
ATOM   3409  HB  ILE   243     -33.967  -7.769  -7.332  1.00  0.00           H  
ATOM   3410 HG12 ILE   243     -33.759  -6.015  -5.632  1.00  0.00           H  
ATOM   3411 HG13 ILE   243     -32.527  -7.291  -5.521  1.00  0.00           H  
ATOM   3412 HG21 ILE   243     -31.259  -6.856  -8.494  1.00  0.00           H  
ATOM   3413 HG22 ILE   243     -32.372  -8.048  -9.225  1.00  0.00           H  
ATOM   3414 HG23 ILE   243     -31.612  -8.408  -7.646  1.00  0.00           H  
ATOM   3415 HD11 ILE   243     -32.005  -4.447  -6.613  1.00  0.00           H  
ATOM   3416 HD12 ILE   243     -30.782  -5.758  -6.469  1.00  0.00           H  
ATOM   3417 HD13 ILE   243     -31.548  -5.073  -4.996  1.00  0.00           H  
ATOM   3418  N   ILE   244     -32.785  -5.242 -10.492  1.00  0.00           N  
ATOM   3419  CA  ILE   244     -31.992  -4.403 -11.417  1.00  0.00           C  
ATOM   3420  C   ILE   244     -32.430  -2.897 -11.460  1.00  0.00           C  
ATOM   3421  O   ILE   244     -31.554  -2.095 -11.107  1.00  0.00           O  
ATOM   3422  CB  ILE   244     -31.769  -5.107 -12.799  1.00  0.00           C  
ATOM   3423  CG1 ILE   244     -30.741  -6.295 -12.728  1.00  0.00           C  
ATOM   3424  CG2 ILE   244     -31.410  -4.137 -13.961  1.00  0.00           C  
ATOM   3425  CD1 ILE   244     -29.273  -5.932 -12.436  1.00  0.00           C  
ATOM   3426  H   ILE   244     -33.009  -6.158 -10.839  1.00  0.00           H  
ATOM   3427  HA  ILE   244     -31.017  -4.359 -10.949  1.00  0.00           H  
ATOM   3428  HB  ILE   244     -32.747  -5.567 -13.084  1.00  0.00           H  
ATOM   3429 HG12 ILE   244     -31.077  -7.015 -11.953  1.00  0.00           H  
ATOM   3430 HG13 ILE   244     -30.779  -6.835 -13.700  1.00  0.00           H  
ATOM   3431 HG21 ILE   244     -30.494  -3.563 -13.708  1.00  0.00           H  
ATOM   3432 HG22 ILE   244     -32.230  -3.415 -14.157  1.00  0.00           H  
ATOM   3433 HG23 ILE   244     -31.229  -4.696 -14.902  1.00  0.00           H  
ATOM   3434 HD11 ILE   244     -29.163  -5.512 -11.414  1.00  0.00           H  
ATOM   3435 HD12 ILE   244     -28.899  -5.180 -13.162  1.00  0.00           H  
ATOM   3436 HD13 ILE   244     -28.632  -6.834 -12.513  1.00  0.00           H  
ATOM   3437  N   PRO   245     -33.661  -2.410 -11.828  1.00  0.00           N  
ATOM   3438  CA  PRO   245     -34.080  -0.989 -11.700  1.00  0.00           C  
ATOM   3439  C   PRO   245     -34.103  -0.380 -10.276  1.00  0.00           C  
ATOM   3440  O   PRO   245     -34.478   0.798 -10.143  1.00  0.00           O  
ATOM   3441  CB  PRO   245     -35.493  -0.958 -12.337  1.00  0.00           C  
ATOM   3442  CG  PRO   245     -35.519  -2.149 -13.295  1.00  0.00           C  
ATOM   3443  CD  PRO   245     -34.672  -3.186 -12.562  1.00  0.00           C  
ATOM   3444  HA  PRO   245     -33.363  -0.410 -12.267  1.00  0.00           H  
ATOM   3445  HB2 PRO   245     -36.276  -1.108 -11.559  1.00  0.00           H  
ATOM   3446  HB3 PRO   245     -35.680   0.002 -12.860  1.00  0.00           H  
ATOM   3447  HG2 PRO   245     -35.026  -1.871 -14.254  1.00  0.00           H  
ATOM   3448  HG3 PRO   245     -36.547  -2.510 -13.502  1.00  0.00           H  
ATOM   3449  HD2 PRO   245     -34.217  -3.894 -13.285  1.00  0.00           H  
ATOM   3450  HD3 PRO   245     -35.284  -3.757 -11.832  1.00  0.00           H  
ATOM   3451  N   GLY   246     -33.718  -1.135  -9.206  1.00  0.00           N  
ATOM   3452  CA  GLY   246     -33.626  -0.662  -7.839  1.00  0.00           C  
ATOM   3453  C   GLY   246     -32.684  -1.439  -6.968  1.00  0.00           C  
ATOM   3454  O   GLY   246     -33.127  -2.223  -6.129  1.00  0.00           O  
ATOM   3455  H   GLY   246     -33.460  -2.103  -9.341  1.00  0.00           H  
ATOM   3456  HA2 GLY   246     -33.265   0.355  -7.869  1.00  0.00           H  
ATOM   3457  HA3 GLY   246     -34.612  -0.747  -7.407  1.00  0.00           H  
ATOM   3458  N   TYR   247     -31.351  -1.208  -7.134  1.00  0.00           N  
ATOM   3459  CA  TYR   247     -30.298  -1.676  -6.224  1.00  0.00           C  
ATOM   3460  C   TYR   247     -30.597  -1.355  -4.737  1.00  0.00           C  
ATOM   3461  O   TYR   247     -30.309  -2.169  -3.859  1.00  0.00           O  
ATOM   3462  CB  TYR   247     -28.887  -1.203  -6.691  1.00  0.00           C  
ATOM   3463  CG  TYR   247     -27.790  -2.145  -6.224  1.00  0.00           C  
ATOM   3464  CD1 TYR   247     -26.874  -1.749  -5.230  1.00  0.00           C  
ATOM   3465  CD2 TYR   247     -27.642  -3.426  -6.804  1.00  0.00           C  
ATOM   3466  CE1 TYR   247     -25.834  -2.603  -4.837  1.00  0.00           C  
ATOM   3467  CE2 TYR   247     -26.606  -4.283  -6.401  1.00  0.00           C  
ATOM   3468  CZ  TYR   247     -25.696  -3.865  -5.424  1.00  0.00           C  
ATOM   3469  OH  TYR   247     -24.665  -4.716  -4.973  1.00  0.00           O  
ATOM   3470  H   TYR   247     -31.036  -0.683  -7.920  1.00  0.00           H  
ATOM   3471  HA  TYR   247     -30.332  -2.754  -6.309  1.00  0.00           H  
ATOM   3472  HB2 TYR   247     -28.834  -1.205  -7.801  1.00  0.00           H  
ATOM   3473  HB3 TYR   247     -28.671  -0.174  -6.334  1.00  0.00           H  
ATOM   3474  HD1 TYR   247     -26.952  -0.777  -4.762  1.00  0.00           H  
ATOM   3475  HD2 TYR   247     -28.325  -3.765  -7.570  1.00  0.00           H  
ATOM   3476  HE1 TYR   247     -25.136  -2.294  -4.074  1.00  0.00           H  
ATOM   3477  HE2 TYR   247     -26.514  -5.262  -6.846  1.00  0.00           H  
ATOM   3478  HH  TYR   247     -24.773  -5.609  -5.368  1.00  0.00           H  
ATOM   3479  N   ARG   248     -31.227  -0.171  -4.444  1.00  0.00           N  
ATOM   3480  CA  ARG   248     -32.028   0.178  -3.257  1.00  0.00           C  
ATOM   3481  C   ARG   248     -32.847  -0.976  -2.620  1.00  0.00           C  
ATOM   3482  O   ARG   248     -32.993  -1.038  -1.392  1.00  0.00           O  
ATOM   3483  CB  ARG   248     -32.961   1.420  -3.543  1.00  0.00           C  
ATOM   3484  CG  ARG   248     -34.096   1.221  -4.594  1.00  0.00           C  
ATOM   3485  CD  ARG   248     -34.935   2.462  -4.969  1.00  0.00           C  
ATOM   3486  NE  ARG   248     -36.003   2.018  -5.957  1.00  0.00           N  
ATOM   3487  CZ  ARG   248     -35.887   1.889  -7.299  1.00  0.00           C  
ATOM   3488  NH1 ARG   248     -36.820   1.189  -7.965  1.00  0.00           N  
ATOM   3489  NH2 ARG   248     -34.888   2.408  -8.022  1.00  0.00           N1+
ATOM   3490  H   ARG   248     -31.228   0.531  -5.149  1.00  0.00           H  
ATOM   3491  HA  ARG   248     -31.310   0.478  -2.506  1.00  0.00           H  
ATOM   3492  HB2 ARG   248     -33.423   1.732  -2.579  1.00  0.00           H  
ATOM   3493  HB3 ARG   248     -32.309   2.260  -3.873  1.00  0.00           H  
ATOM   3494  HG2 ARG   248     -34.787   0.433  -4.218  1.00  0.00           H  
ATOM   3495  HG3 ARG   248     -33.632   0.844  -5.528  1.00  0.00           H  
ATOM   3496  HD2 ARG   248     -34.305   3.260  -5.418  1.00  0.00           H  
ATOM   3497  HD3 ARG   248     -35.442   2.875  -4.068  1.00  0.00           H  
ATOM   3498  HE  ARG   248     -36.821   1.592  -5.583  1.00  0.00           H  
ATOM   3499 HH11 ARG   248     -37.540   0.693  -7.452  1.00  0.00           H  
ATOM   3500 HH12 ARG   248     -36.712   1.084  -8.949  1.00  0.00           H  
ATOM   3501 HH21 ARG   248     -34.220   2.974  -7.562  1.00  0.00           H  
ATOM   3502 HH22 ARG   248     -34.730   1.998  -8.942  1.00  0.00           H  
ATOM   3503  N   TYR   249     -33.395  -1.925  -3.438  1.00  0.00           N  
ATOM   3504  CA  TYR   249     -34.068  -3.134  -2.989  1.00  0.00           C  
ATOM   3505  C   TYR   249     -33.131  -4.132  -2.278  1.00  0.00           C  
ATOM   3506  O   TYR   249     -33.626  -4.902  -1.460  1.00  0.00           O  
ATOM   3507  CB  TYR   249     -34.937  -3.816  -4.100  1.00  0.00           C  
ATOM   3508  CG  TYR   249     -36.019  -2.905  -4.677  1.00  0.00           C  
ATOM   3509  CD1 TYR   249     -36.906  -2.167  -3.859  1.00  0.00           C  
ATOM   3510  CD2 TYR   249     -36.143  -2.768  -6.075  1.00  0.00           C  
ATOM   3511  CE1 TYR   249     -37.826  -1.268  -4.418  1.00  0.00           C  
ATOM   3512  CE2 TYR   249     -37.059  -1.869  -6.634  1.00  0.00           C  
ATOM   3513  CZ  TYR   249     -37.884  -1.102  -5.805  1.00  0.00           C  
ATOM   3514  OH  TYR   249     -38.738  -0.130  -6.372  1.00  0.00           O  
ATOM   3515  H   TYR   249     -33.308  -1.864  -4.446  1.00  0.00           H  
ATOM   3516  HA  TYR   249     -34.760  -2.805  -2.234  1.00  0.00           H  
ATOM   3517  HB2 TYR   249     -34.273  -4.131  -4.931  1.00  0.00           H  
ATOM   3518  HB3 TYR   249     -35.449  -4.711  -3.693  1.00  0.00           H  
ATOM   3519  HD1 TYR   249     -36.864  -2.259  -2.783  1.00  0.00           H  
ATOM   3520  HD2 TYR   249     -35.494  -3.322  -6.742  1.00  0.00           H  
ATOM   3521  HE1 TYR   249     -38.465  -0.686  -3.770  1.00  0.00           H  
ATOM   3522  HE2 TYR   249     -37.112  -1.759  -7.709  1.00  0.00           H  
ATOM   3523  HH  TYR   249     -39.510  -0.048  -5.799  1.00  0.00           H  
ATOM   3524  N   PHE   250     -31.780  -4.143  -2.529  1.00  0.00           N  
ATOM   3525  CA  PHE   250     -30.787  -4.964  -1.829  1.00  0.00           C  
ATOM   3526  C   PHE   250     -30.741  -4.560  -0.340  1.00  0.00           C  
ATOM   3527  O   PHE   250     -31.060  -5.473   0.426  1.00  0.00           O  
ATOM   3528  CB  PHE   250     -29.404  -5.003  -2.565  1.00  0.00           C  
ATOM   3529  CG  PHE   250     -28.253  -5.836  -1.990  1.00  0.00           C  
ATOM   3530  CD1 PHE   250     -28.278  -6.624  -0.814  1.00  0.00           C  
ATOM   3531  CD2 PHE   250     -27.050  -5.812  -2.722  1.00  0.00           C  
ATOM   3532  CE1 PHE   250     -27.140  -7.315  -0.376  1.00  0.00           C  
ATOM   3533  CE2 PHE   250     -25.913  -6.509  -2.295  1.00  0.00           C  
ATOM   3534  CZ  PHE   250     -25.957  -7.254  -1.115  1.00  0.00           C  
ATOM   3535  H   PHE   250     -31.384  -3.502  -3.199  1.00  0.00           H  
ATOM   3536  HA  PHE   250     -31.167  -5.977  -1.869  1.00  0.00           H  
ATOM   3537  HB2 PHE   250     -29.580  -5.387  -3.594  1.00  0.00           H  
ATOM   3538  HB3 PHE   250     -29.019  -3.969  -2.677  1.00  0.00           H  
ATOM   3539  HD1 PHE   250     -29.166  -6.725  -0.217  1.00  0.00           H  
ATOM   3540  HD2 PHE   250     -26.982  -5.240  -3.633  1.00  0.00           H  
ATOM   3541  HE1 PHE   250     -27.178  -7.893   0.536  1.00  0.00           H  
ATOM   3542  HE2 PHE   250     -25.003  -6.458  -2.876  1.00  0.00           H  
ATOM   3543  HZ  PHE   250     -25.077  -7.781  -0.778  1.00  0.00           H  
ATOM   3544  N   PRO   251     -30.426  -3.337   0.194  1.00  0.00           N  
ATOM   3545  CA  PRO   251     -30.645  -2.986   1.614  1.00  0.00           C  
ATOM   3546  C   PRO   251     -32.068  -3.266   2.138  1.00  0.00           C  
ATOM   3547  O   PRO   251     -32.190  -3.733   3.274  1.00  0.00           O  
ATOM   3548  CB  PRO   251     -30.264  -1.491   1.708  1.00  0.00           C  
ATOM   3549  CG  PRO   251     -29.257  -1.278   0.570  1.00  0.00           C  
ATOM   3550  CD  PRO   251     -29.712  -2.263  -0.514  1.00  0.00           C  
ATOM   3551  HA  PRO   251     -29.977  -3.614   2.187  1.00  0.00           H  
ATOM   3552  HB2 PRO   251     -31.156  -0.851   1.524  1.00  0.00           H  
ATOM   3553  HB3 PRO   251     -29.835  -1.234   2.698  1.00  0.00           H  
ATOM   3554  HG2 PRO   251     -28.237  -1.559   0.917  1.00  0.00           H  
ATOM   3555  HG3 PRO   251     -29.242  -0.229   0.210  1.00  0.00           H  
ATOM   3556  HD2 PRO   251     -28.827  -2.662  -1.056  1.00  0.00           H  
ATOM   3557  HD3 PRO   251     -30.408  -1.775  -1.228  1.00  0.00           H  
ATOM   3558  N   THR   252     -33.128  -2.996   1.331  1.00  0.00           N  
ATOM   3559  CA  THR   252     -34.560  -3.178   1.624  1.00  0.00           C  
ATOM   3560  C   THR   252     -34.951  -4.664   1.815  1.00  0.00           C  
ATOM   3561  O   THR   252     -35.715  -4.998   2.726  1.00  0.00           O  
ATOM   3562  CB  THR   252     -35.472  -2.505   0.569  1.00  0.00           C  
ATOM   3563  OG1 THR   252     -35.059  -1.172   0.271  1.00  0.00           O  
ATOM   3564  CG2 THR   252     -36.935  -2.365   1.042  1.00  0.00           C  
ATOM   3565  H   THR   252     -32.915  -2.605   0.437  1.00  0.00           H  
ATOM   3566  HA  THR   252     -34.728  -2.679   2.569  1.00  0.00           H  
ATOM   3567  HB  THR   252     -35.459  -3.105  -0.366  1.00  0.00           H  
ATOM   3568 HG21 THR   252     -36.986  -1.703   1.933  1.00  0.00           H  
ATOM   3569 HG22 THR   252     -37.379  -3.343   1.305  1.00  0.00           H  
ATOM   3570 HG23 THR   252     -37.551  -1.901   0.242  1.00  0.00           H  
ATOM   3571  HG1 THR   252     -34.285  -1.177  -0.331  1.00  0.00           H  
ATOM   3572  N   LYS   253     -34.444  -5.590   0.955  1.00  0.00           N  
ATOM   3573  CA  LYS   253     -34.452  -7.045   1.068  1.00  0.00           C  
ATOM   3574  C   LYS   253     -33.496  -7.535   2.169  1.00  0.00           C  
ATOM   3575  O   LYS   253     -33.928  -8.286   3.046  1.00  0.00           O  
ATOM   3576  CB  LYS   253     -34.093  -7.742  -0.296  1.00  0.00           C  
ATOM   3577  CG  LYS   253     -35.191  -7.703  -1.395  1.00  0.00           C  
ATOM   3578  CD  LYS   253     -34.683  -8.150  -2.792  1.00  0.00           C  
ATOM   3579  CE  LYS   253     -35.704  -8.117  -3.949  1.00  0.00           C  
ATOM   3580  NZ  LYS   253     -36.656  -9.256  -3.873  1.00  0.00           N1+
ATOM   3581  H   LYS   253     -33.968  -5.268   0.120  1.00  0.00           H  
ATOM   3582  HA  LYS   253     -35.448  -7.343   1.368  1.00  0.00           H  
ATOM   3583  HB2 LYS   253     -33.164  -7.270  -0.687  1.00  0.00           H  
ATOM   3584  HB3 LYS   253     -33.851  -8.811  -0.110  1.00  0.00           H  
ATOM   3585  HG2 LYS   253     -36.040  -8.341  -1.068  1.00  0.00           H  
ATOM   3586  HG3 LYS   253     -35.563  -6.656  -1.480  1.00  0.00           H  
ATOM   3587  HD2 LYS   253     -34.228  -9.162  -2.718  1.00  0.00           H  
ATOM   3588  HD3 LYS   253     -33.861  -7.447  -3.071  1.00  0.00           H  
ATOM   3589  HE2 LYS   253     -35.165  -8.196  -4.920  1.00  0.00           H  
ATOM   3590  HE3 LYS   253     -36.279  -7.165  -3.945  1.00  0.00           H  
ATOM   3591  HZ1 LYS   253     -36.128 -10.152  -3.958  1.00  0.00           H  
ATOM   3592  HZ2 LYS   253     -37.346  -9.210  -4.649  1.00  0.00           H  
ATOM   3593  HZ3 LYS   253     -37.159  -9.239  -2.964  1.00  0.00           H  
ATOM   3594  N   GLY   254     -32.191  -7.123   2.142  1.00  0.00           N  
ATOM   3595  CA  GLY   254     -31.071  -7.519   2.998  1.00  0.00           C  
ATOM   3596  C   GLY   254     -31.280  -7.364   4.485  1.00  0.00           C  
ATOM   3597  O   GLY   254     -31.089  -8.340   5.221  1.00  0.00           O  
ATOM   3598  H   GLY   254     -31.915  -6.459   1.424  1.00  0.00           H  
ATOM   3599  HA2 GLY   254     -30.890  -8.565   2.798  1.00  0.00           H  
ATOM   3600  HA3 GLY   254     -30.230  -6.897   2.727  1.00  0.00           H  
ATOM   3601  N   ASN   255     -31.679  -6.147   4.957  1.00  0.00           N  
ATOM   3602  CA  ASN   255     -32.051  -5.862   6.348  1.00  0.00           C  
ATOM   3603  C   ASN   255     -33.210  -6.769   6.822  1.00  0.00           C  
ATOM   3604  O   ASN   255     -33.101  -7.399   7.875  1.00  0.00           O  
ATOM   3605  CB  ASN   255     -32.352  -4.347   6.593  1.00  0.00           C  
ATOM   3606  CG  ASN   255     -31.073  -3.496   6.573  1.00  0.00           C  
ATOM   3607  OD1 ASN   255     -30.308  -3.464   7.537  1.00  0.00           O  
ATOM   3608  ND2 ASN   255     -30.836  -2.779   5.450  1.00  0.00           N  
ATOM   3609  H   ASN   255     -31.776  -5.373   4.321  1.00  0.00           H  
ATOM   3610  HA  ASN   255     -31.199  -6.132   6.961  1.00  0.00           H  
ATOM   3611  HB2 ASN   255     -32.794  -4.223   7.606  1.00  0.00           H  
ATOM   3612  HB3 ASN   255     -33.081  -3.968   5.851  1.00  0.00           H  
ATOM   3613 HD21 ASN   255     -30.086  -2.123   5.473  1.00  0.00           H  
ATOM   3614 HD22 ASN   255     -31.421  -2.937   4.644  1.00  0.00           H  
ATOM   3615  N   ARG   256     -34.325  -6.874   6.036  1.00  0.00           N  
ATOM   3616  CA  ARG   256     -35.444  -7.820   6.202  1.00  0.00           C  
ATOM   3617  C   ARG   256     -35.091  -9.327   6.008  1.00  0.00           C  
ATOM   3618  O   ARG   256     -35.947 -10.206   6.162  1.00  0.00           O  
ATOM   3619  CB  ARG   256     -36.624  -7.450   5.239  1.00  0.00           C  
ATOM   3620  CG  ARG   256     -37.312  -6.079   5.502  1.00  0.00           C  
ATOM   3621  CD  ARG   256     -38.596  -5.801   4.694  1.00  0.00           C  
ATOM   3622  NE  ARG   256     -38.235  -5.665   3.231  1.00  0.00           N  
ATOM   3623  CZ  ARG   256     -39.062  -5.806   2.169  1.00  0.00           C  
ATOM   3624  NH1 ARG   256     -38.559  -5.724   0.927  1.00  0.00           N  
ATOM   3625  NH2 ARG   256     -40.378  -6.024   2.302  1.00  0.00           N1+
ATOM   3626  H   ARG   256     -34.398  -6.283   5.237  1.00  0.00           H  
ATOM   3627  HA  ARG   256     -35.785  -7.724   7.224  1.00  0.00           H  
ATOM   3628  HB2 ARG   256     -36.255  -7.477   4.190  1.00  0.00           H  
ATOM   3629  HB3 ARG   256     -37.408  -8.237   5.338  1.00  0.00           H  
ATOM   3630  HG2 ARG   256     -36.582  -5.259   5.323  1.00  0.00           H  
ATOM   3631  HG3 ARG   256     -37.590  -6.042   6.580  1.00  0.00           H  
ATOM   3632  HD2 ARG   256     -39.055  -4.845   5.032  1.00  0.00           H  
ATOM   3633  HD3 ARG   256     -39.325  -6.632   4.831  1.00  0.00           H  
ATOM   3634  HE  ARG   256     -37.260  -5.430   3.041  1.00  0.00           H  
ATOM   3635 HH11 ARG   256     -37.574  -5.635   0.816  1.00  0.00           H  
ATOM   3636 HH12 ARG   256     -39.178  -5.807   0.154  1.00  0.00           H  
ATOM   3637 HH21 ARG   256     -40.754  -6.015   3.222  1.00  0.00           H  
ATOM   3638 HH22 ARG   256     -40.975  -6.082   1.511  1.00  0.00           H  
ATOM   3639  N   ARG   257     -33.810  -9.650   5.668  1.00  0.00           N  
ATOM   3640  CA  ARG   257     -33.226 -10.973   5.435  1.00  0.00           C  
ATOM   3641  C   ARG   257     -33.794 -11.738   4.210  1.00  0.00           C  
ATOM   3642  O   ARG   257     -33.773 -12.977   4.162  1.00  0.00           O  
ATOM   3643  CB  ARG   257     -33.126 -11.856   6.741  1.00  0.00           C  
ATOM   3644  CG  ARG   257     -32.626 -11.184   8.059  1.00  0.00           C  
ATOM   3645  CD  ARG   257     -31.315 -10.368   8.020  1.00  0.00           C  
ATOM   3646  NE  ARG   257     -30.155 -11.293   7.715  1.00  0.00           N  
ATOM   3647  CZ  ARG   257     -29.233 -11.161   6.733  1.00  0.00           C  
ATOM   3648  NH1 ARG   257     -28.206 -12.033   6.723  1.00  0.00           N  
ATOM   3649  NH2 ARG   257     -29.267 -10.230   5.771  1.00  0.00           N1+
ATOM   3650  H   ARG   257     -33.163  -8.892   5.571  1.00  0.00           H  
ATOM   3651  HA  ARG   257     -32.205 -10.757   5.157  1.00  0.00           H  
ATOM   3652  HB2 ARG   257     -34.142 -12.259   6.954  1.00  0.00           H  
ATOM   3653  HB3 ARG   257     -32.463 -12.717   6.519  1.00  0.00           H  
ATOM   3654  HG2 ARG   257     -32.545 -11.965   8.846  1.00  0.00           H  
ATOM   3655  HG3 ARG   257     -33.424 -10.477   8.385  1.00  0.00           H  
ATOM   3656  HD2 ARG   257     -31.137  -9.905   9.018  1.00  0.00           H  
ATOM   3657  HD3 ARG   257     -31.382  -9.547   7.278  1.00  0.00           H  
ATOM   3658  HE  ARG   257     -29.949 -11.982   8.401  1.00  0.00           H  
ATOM   3659 HH11 ARG   257     -28.107 -12.693   7.458  1.00  0.00           H  
ATOM   3660 HH12 ARG   257     -27.561 -12.064   5.936  1.00  0.00           H  
ATOM   3661 HH21 ARG   257     -30.003  -9.527   5.746  1.00  0.00           H  
ATOM   3662 HH22 ARG   257     -28.439 -10.064   5.256  1.00  0.00           H  
ATOM   3663  N   MET   258     -34.294 -11.005   3.171  1.00  0.00           N  
ATOM   3664  CA  MET   258     -34.838 -11.532   1.922  1.00  0.00           C  
ATOM   3665  C   MET   258     -33.693 -11.805   0.933  1.00  0.00           C  
ATOM   3666  O   MET   258     -32.789 -10.988   0.726  1.00  0.00           O  
ATOM   3667  CB  MET   258     -35.942 -10.638   1.280  1.00  0.00           C  
ATOM   3668  CG  MET   258     -37.244 -10.487   2.097  1.00  0.00           C  
ATOM   3669  SD  MET   258     -38.478  -9.435   1.269  1.00  0.00           S  
ATOM   3670  CE  MET   258     -39.767  -9.553   2.547  1.00  0.00           C  
ATOM   3671  H   MET   258     -34.262  -9.994   3.235  1.00  0.00           H  
ATOM   3672  HA  MET   258     -35.299 -12.482   2.166  1.00  0.00           H  
ATOM   3673  HB2 MET   258     -36.215 -11.064   0.288  1.00  0.00           H  
ATOM   3674  HB3 MET   258     -35.524  -9.628   1.107  1.00  0.00           H  
ATOM   3675  HG2 MET   258     -36.998 -10.063   3.096  1.00  0.00           H  
ATOM   3676  HG3 MET   258     -37.670 -11.500   2.269  1.00  0.00           H  
ATOM   3677  HE1 MET   258     -40.686  -9.018   2.227  1.00  0.00           H  
ATOM   3678  HE2 MET   258     -39.426  -9.098   3.503  1.00  0.00           H  
ATOM   3679  HE3 MET   258     -40.048 -10.610   2.747  1.00  0.00           H  
ATOM   3680  N   LYS   259     -33.736 -13.018   0.323  1.00  0.00           N  
ATOM   3681  CA  LYS   259     -32.618 -13.704  -0.313  1.00  0.00           C  
ATOM   3682  C   LYS   259     -32.982 -14.250  -1.699  1.00  0.00           C  
ATOM   3683  O   LYS   259     -34.119 -14.668  -1.933  1.00  0.00           O  
ATOM   3684  CB  LYS   259     -32.154 -14.914   0.574  1.00  0.00           C  
ATOM   3685  CG  LYS   259     -31.522 -14.526   1.935  1.00  0.00           C  
ATOM   3686  CD  LYS   259     -31.218 -15.700   2.899  1.00  0.00           C  
ATOM   3687  CE  LYS   259     -32.401 -16.251   3.727  1.00  0.00           C  
ATOM   3688  NZ  LYS   259     -32.781 -15.335   4.835  1.00  0.00           N1+
ATOM   3689  H   LYS   259     -34.572 -13.557   0.343  1.00  0.00           H  
ATOM   3690  HA  LYS   259     -31.806 -12.998  -0.431  1.00  0.00           H  
ATOM   3691  HB2 LYS   259     -33.030 -15.580   0.742  1.00  0.00           H  
ATOM   3692  HB3 LYS   259     -31.395 -15.501   0.009  1.00  0.00           H  
ATOM   3693  HG2 LYS   259     -30.569 -14.011   1.685  1.00  0.00           H  
ATOM   3694  HG3 LYS   259     -32.153 -13.773   2.450  1.00  0.00           H  
ATOM   3695  HD2 LYS   259     -30.415 -15.384   3.601  1.00  0.00           H  
ATOM   3696  HD3 LYS   259     -30.800 -16.535   2.294  1.00  0.00           H  
ATOM   3697  HE2 LYS   259     -32.105 -17.224   4.183  1.00  0.00           H  
ATOM   3698  HE3 LYS   259     -33.291 -16.418   3.082  1.00  0.00           H  
ATOM   3699  HZ1 LYS   259     -31.937 -15.101   5.396  1.00  0.00           H  
ATOM   3700  HZ2 LYS   259     -33.493 -15.773   5.453  1.00  0.00           H  
ATOM   3701  HZ3 LYS   259     -33.187 -14.429   4.452  1.00  0.00           H  
ATOM   3702  N   ALA   260     -31.988 -14.255  -2.636  1.00  0.00           N  
ATOM   3703  CA  ALA   260     -32.036 -14.893  -3.949  1.00  0.00           C  
ATOM   3704  C   ALA   260     -32.185 -16.430  -3.878  1.00  0.00           C  
ATOM   3705  O   ALA   260     -33.240 -16.949  -4.242  1.00  0.00           O  
ATOM   3706  CB  ALA   260     -30.832 -14.446  -4.821  1.00  0.00           C  
ATOM   3707  H   ALA   260     -31.136 -13.757  -2.427  1.00  0.00           H  
ATOM   3708  HA  ALA   260     -32.936 -14.527  -4.430  1.00  0.00           H  
ATOM   3709  HB1 ALA   260     -29.870 -14.726  -4.345  1.00  0.00           H  
ATOM   3710  HB2 ALA   260     -30.851 -13.342  -4.952  1.00  0.00           H  
ATOM   3711  HB3 ALA   260     -30.894 -14.917  -5.826  1.00  0.00           H  
ATOM   3712  N   ALA   261     -31.143 -17.187  -3.409  1.00  0.00           N  
ATOM   3713  CA  ALA   261     -31.188 -18.636  -3.204  1.00  0.00           C  
ATOM   3714  C   ALA   261     -31.882 -19.013  -1.875  1.00  0.00           C  
ATOM   3715  O   ALA   261     -31.561 -18.460  -0.809  1.00  0.00           O  
ATOM   3716  CB  ALA   261     -29.793 -19.297  -3.341  1.00  0.00           C  
ATOM   3717  H   ALA   261     -30.286 -16.742  -3.185  1.00  0.00           H  
ATOM   3718  HA  ALA   261     -31.787 -19.032  -4.018  1.00  0.00           H  
ATOM   3719  HB1 ALA   261     -29.102 -18.988  -2.536  1.00  0.00           H  
ATOM   3720  HB2 ALA   261     -29.338 -19.028  -4.320  1.00  0.00           H  
ATOM   3721  HB3 ALA   261     -29.892 -20.404  -3.311  1.00  0.00           H  
ATOM   3722  N   ALA   262     -32.852 -19.970  -1.966  1.00  0.00           N  
ATOM   3723  CA  ALA   262     -33.961 -20.257  -1.070  1.00  0.00           C  
ATOM   3724  C   ALA   262     -33.669 -20.354   0.436  1.00  0.00           C  
ATOM   3725  O   ALA   262     -32.803 -21.113   0.885  1.00  0.00           O  
ATOM   3726  CB  ALA   262     -34.726 -21.515  -1.547  1.00  0.00           C  
ATOM   3727  H   ALA   262     -32.884 -20.534  -2.789  1.00  0.00           H  
ATOM   3728  HA  ALA   262     -34.638 -19.425  -1.222  1.00  0.00           H  
ATOM   3729  HB1 ALA   262     -34.075 -22.415  -1.507  1.00  0.00           H  
ATOM   3730  HB2 ALA   262     -35.077 -21.386  -2.593  1.00  0.00           H  
ATOM   3731  HB3 ALA   262     -35.620 -21.701  -0.915  1.00  0.00           H  
ATOM   3732  N   ARG   263     -34.447 -19.546   1.218  1.00  0.00           N  
ATOM   3733  CA  ARG   263     -34.425 -19.307   2.658  1.00  0.00           C  
ATOM   3734  C   ARG   263     -34.250 -20.574   3.505  1.00  0.00           C  
ATOM   3735  O   ARG   263     -33.170 -20.769   4.078  1.00  0.00           O  
ATOM   3736  CB  ARG   263     -35.658 -18.402   3.054  1.00  0.00           C  
ATOM   3737  CG  ARG   263     -35.932 -18.142   4.568  1.00  0.00           C  
ATOM   3738  CD  ARG   263     -36.821 -16.926   4.933  1.00  0.00           C  
ATOM   3739  NE  ARG   263     -38.212 -17.059   4.342  1.00  0.00           N  
ATOM   3740  CZ  ARG   263     -39.095 -16.053   4.135  1.00  0.00           C  
ATOM   3741  NH1 ARG   263     -38.904 -14.811   4.599  1.00  0.00           N  
ATOM   3742  NH2 ARG   263     -40.216 -16.307   3.440  1.00  0.00           N1+
ATOM   3743  H   ARG   263     -35.149 -19.016   0.752  1.00  0.00           H  
ATOM   3744  HA  ARG   263     -33.531 -18.728   2.834  1.00  0.00           H  
ATOM   3745  HB2 ARG   263     -35.518 -17.423   2.544  1.00  0.00           H  
ATOM   3746  HB3 ARG   263     -36.581 -18.859   2.631  1.00  0.00           H  
ATOM   3747  HG2 ARG   263     -34.955 -17.989   5.077  1.00  0.00           H  
ATOM   3748  HG3 ARG   263     -36.378 -19.059   5.019  1.00  0.00           H  
ATOM   3749  HD2 ARG   263     -36.352 -15.992   4.549  1.00  0.00           H  
ATOM   3750  HD3 ARG   263     -36.920 -16.858   6.040  1.00  0.00           H  
ATOM   3751  HE  ARG   263     -38.520 -17.976   4.108  1.00  0.00           H  
ATOM   3752 HH11 ARG   263     -38.195 -14.692   5.284  1.00  0.00           H  
ATOM   3753 HH12 ARG   263     -39.635 -14.147   4.513  1.00  0.00           H  
ATOM   3754 HH21 ARG   263     -40.373 -17.223   3.086  1.00  0.00           H  
ATOM   3755 HH22 ARG   263     -40.897 -15.596   3.298  1.00  0.00           H  
ATOM   3756  N   GLU   264     -35.302 -21.438   3.591  1.00  0.00           N  
ATOM   3757  CA  GLU   264     -35.313 -22.641   4.412  1.00  0.00           C  
ATOM   3758  C   GLU   264     -34.287 -23.680   3.962  1.00  0.00           C  
ATOM   3759  O   GLU   264     -33.548 -24.188   4.799  1.00  0.00           O  
ATOM   3760  CB  GLU   264     -36.741 -23.231   4.630  1.00  0.00           C  
ATOM   3761  CG  GLU   264     -36.997 -23.759   6.078  1.00  0.00           C  
ATOM   3762  CD  GLU   264     -36.917 -22.704   7.202  1.00  0.00           C  
ATOM   3763  OE1 GLU   264     -37.034 -23.139   8.376  1.00  0.00           O  
ATOM   3764  OE2 GLU   264     -36.744 -21.485   6.926  1.00  0.00           O1-
ATOM   3765  H   GLU   264     -36.146 -21.255   3.097  1.00  0.00           H  
ATOM   3766  HA  GLU   264     -34.965 -22.290   5.377  1.00  0.00           H  
ATOM   3767  HB2 GLU   264     -37.495 -22.429   4.465  1.00  0.00           H  
ATOM   3768  HB3 GLU   264     -36.944 -24.037   3.894  1.00  0.00           H  
ATOM   3769  HG2 GLU   264     -36.266 -24.555   6.326  1.00  0.00           H  
ATOM   3770  HG3 GLU   264     -38.012 -24.203   6.130  1.00  0.00           H  
ATOM   3771  N   ILE   265     -34.193 -23.998   2.635  1.00  0.00           N  
ATOM   3772  CA  ILE   265     -33.157 -24.806   1.967  1.00  0.00           C  
ATOM   3773  C   ILE   265     -31.751 -24.414   2.483  1.00  0.00           C  
ATOM   3774  O   ILE   265     -31.032 -25.268   3.000  1.00  0.00           O  
ATOM   3775  CB  ILE   265     -33.295 -24.769   0.406  1.00  0.00           C  
ATOM   3776  CG1 ILE   265     -34.571 -25.493  -0.156  1.00  0.00           C  
ATOM   3777  CG2 ILE   265     -32.048 -25.364  -0.319  1.00  0.00           C  
ATOM   3778  CD1 ILE   265     -35.950 -24.923   0.214  1.00  0.00           C  
ATOM   3779  H   ILE   265     -34.872 -23.640   2.000  1.00  0.00           H  
ATOM   3780  HA  ILE   265     -33.316 -25.829   2.285  1.00  0.00           H  
ATOM   3781  HB  ILE   265     -33.354 -23.699   0.105  1.00  0.00           H  
ATOM   3782 HG12 ILE   265     -34.511 -25.471  -1.272  1.00  0.00           H  
ATOM   3783 HG13 ILE   265     -34.536 -26.565   0.141  1.00  0.00           H  
ATOM   3784 HG21 ILE   265     -31.905 -26.432  -0.049  1.00  0.00           H  
ATOM   3785 HG22 ILE   265     -31.122 -24.808  -0.068  1.00  0.00           H  
ATOM   3786 HG23 ILE   265     -32.174 -25.301  -1.420  1.00  0.00           H  
ATOM   3787 HD11 ILE   265     -36.011 -23.841  -0.022  1.00  0.00           H  
ATOM   3788 HD12 ILE   265     -36.176 -25.083   1.289  1.00  0.00           H  
ATOM   3789 HD13 ILE   265     -36.740 -25.443  -0.372  1.00  0.00           H  
ATOM   3790  N   LYS   266     -31.338 -23.118   2.371  1.00  0.00           N  
ATOM   3791  CA  LYS   266     -30.088 -22.553   2.885  1.00  0.00           C  
ATOM   3792  C   LYS   266     -29.857 -22.770   4.402  1.00  0.00           C  
ATOM   3793  O   LYS   266     -28.746 -23.150   4.798  1.00  0.00           O  
ATOM   3794  CB  LYS   266     -30.033 -21.053   2.470  1.00  0.00           C  
ATOM   3795  CG  LYS   266     -28.713 -20.271   2.696  1.00  0.00           C  
ATOM   3796  CD  LYS   266     -28.709 -18.878   2.014  1.00  0.00           C  
ATOM   3797  CE  LYS   266     -28.475 -18.917   0.490  1.00  0.00           C  
ATOM   3798  NZ  LYS   266     -29.015 -17.706  -0.170  1.00  0.00           N1+
ATOM   3799  H   LYS   266     -31.941 -22.453   1.912  1.00  0.00           H  
ATOM   3800  HA  LYS   266     -29.296 -23.081   2.372  1.00  0.00           H  
ATOM   3801  HB2 LYS   266     -30.266 -21.017   1.380  1.00  0.00           H  
ATOM   3802  HB3 LYS   266     -30.859 -20.514   2.986  1.00  0.00           H  
ATOM   3803  HG2 LYS   266     -28.581 -20.128   3.793  1.00  0.00           H  
ATOM   3804  HG3 LYS   266     -27.848 -20.862   2.326  1.00  0.00           H  
ATOM   3805  HD2 LYS   266     -27.901 -18.264   2.472  1.00  0.00           H  
ATOM   3806  HD3 LYS   266     -29.679 -18.386   2.251  1.00  0.00           H  
ATOM   3807  HE2 LYS   266     -28.990 -19.792   0.031  1.00  0.00           H  
ATOM   3808  HE3 LYS   266     -27.388 -18.998   0.271  1.00  0.00           H  
ATOM   3809  HZ1 LYS   266     -30.067 -17.806  -0.252  1.00  0.00           H  
ATOM   3810  HZ2 LYS   266     -28.634 -17.652  -1.131  1.00  0.00           H  
ATOM   3811  HZ3 LYS   266     -28.757 -16.814   0.336  1.00  0.00           H  
ATOM   3812  N   PHE   267     -30.904 -22.532   5.249  1.00  0.00           N  
ATOM   3813  CA  PHE   267     -31.011 -22.792   6.688  1.00  0.00           C  
ATOM   3814  C   PHE   267     -30.887 -24.296   7.046  1.00  0.00           C  
ATOM   3815  O   PHE   267     -30.058 -24.665   7.883  1.00  0.00           O  
ATOM   3816  CB  PHE   267     -32.354 -22.169   7.211  1.00  0.00           C  
ATOM   3817  CG  PHE   267     -32.418 -21.856   8.695  1.00  0.00           C  
ATOM   3818  CD1 PHE   267     -32.444 -22.874   9.671  1.00  0.00           C  
ATOM   3819  CD2 PHE   267     -32.594 -20.522   9.120  1.00  0.00           C  
ATOM   3820  CE1 PHE   267     -32.637 -22.568  11.024  1.00  0.00           C  
ATOM   3821  CE2 PHE   267     -32.802 -20.216  10.472  1.00  0.00           C  
ATOM   3822  CZ  PHE   267     -32.826 -21.241  11.424  1.00  0.00           C  
ATOM   3823  H   PHE   267     -31.738 -22.140   4.848  1.00  0.00           H  
ATOM   3824  HA  PHE   267     -30.180 -22.277   7.149  1.00  0.00           H  
ATOM   3825  HB2 PHE   267     -32.543 -21.214   6.674  1.00  0.00           H  
ATOM   3826  HB3 PHE   267     -33.207 -22.841   6.977  1.00  0.00           H  
ATOM   3827  HD1 PHE   267     -32.366 -23.913   9.385  1.00  0.00           H  
ATOM   3828  HD2 PHE   267     -32.616 -19.716   8.400  1.00  0.00           H  
ATOM   3829  HE1 PHE   267     -32.676 -23.364  11.754  1.00  0.00           H  
ATOM   3830  HE2 PHE   267     -32.964 -19.191  10.775  1.00  0.00           H  
ATOM   3831  HZ  PHE   267     -33.010 -21.012  12.465  1.00  0.00           H  
ATOM   3832  N   ILE   268     -31.706 -25.183   6.405  1.00  0.00           N  
ATOM   3833  CA  ILE   268     -31.694 -26.648   6.459  1.00  0.00           C  
ATOM   3834  C   ILE   268     -30.319 -27.174   6.007  1.00  0.00           C  
ATOM   3835  O   ILE   268     -29.736 -27.973   6.739  1.00  0.00           O  
ATOM   3836  CB  ILE   268     -32.894 -27.315   5.703  1.00  0.00           C  
ATOM   3837  CG1 ILE   268     -34.309 -26.950   6.287  1.00  0.00           C  
ATOM   3838  CG2 ILE   268     -32.745 -28.861   5.548  1.00  0.00           C  
ATOM   3839  CD1 ILE   268     -34.676 -27.510   7.675  1.00  0.00           C  
ATOM   3840  H   ILE   268     -32.408 -24.805   5.776  1.00  0.00           H  
ATOM   3841  HA  ILE   268     -31.783 -26.909   7.505  1.00  0.00           H  
ATOM   3842  HB  ILE   268     -32.878 -26.895   4.669  1.00  0.00           H  
ATOM   3843 HG12 ILE   268     -34.401 -25.844   6.334  1.00  0.00           H  
ATOM   3844 HG13 ILE   268     -35.077 -27.299   5.559  1.00  0.00           H  
ATOM   3845 HG21 ILE   268     -32.675 -29.355   6.539  1.00  0.00           H  
ATOM   3846 HG22 ILE   268     -31.842 -29.116   4.956  1.00  0.00           H  
ATOM   3847 HG23 ILE   268     -33.621 -29.281   5.010  1.00  0.00           H  
ATOM   3848 HD11 ILE   268     -33.963 -27.152   8.448  1.00  0.00           H  
ATOM   3849 HD12 ILE   268     -34.673 -28.620   7.670  1.00  0.00           H  
ATOM   3850 HD13 ILE   268     -35.693 -27.166   7.964  1.00  0.00           H  
ATOM   3851  N   LEU   269     -29.765 -26.755   4.825  1.00  0.00           N  
ATOM   3852  CA  LEU   269     -28.410 -27.066   4.361  1.00  0.00           C  
ATOM   3853  C   LEU   269     -27.322 -26.716   5.378  1.00  0.00           C  
ATOM   3854  O   LEU   269     -26.470 -27.565   5.640  1.00  0.00           O  
ATOM   3855  CB  LEU   269     -28.050 -26.477   2.959  1.00  0.00           C  
ATOM   3856  CG  LEU   269     -28.577 -27.271   1.728  1.00  0.00           C  
ATOM   3857  CD1 LEU   269     -28.375 -26.469   0.423  1.00  0.00           C  
ATOM   3858  CD2 LEU   269     -27.939 -28.678   1.610  1.00  0.00           C  
ATOM   3859  H   LEU   269     -30.305 -26.163   4.200  1.00  0.00           H  
ATOM   3860  HA  LEU   269     -28.385 -28.142   4.282  1.00  0.00           H  
ATOM   3861  HB2 LEU   269     -28.430 -25.434   2.914  1.00  0.00           H  
ATOM   3862  HB3 LEU   269     -26.942 -26.429   2.852  1.00  0.00           H  
ATOM   3863  HG  LEU   269     -29.678 -27.409   1.854  1.00  0.00           H  
ATOM   3864 HD11 LEU   269     -27.298 -26.299   0.221  1.00  0.00           H  
ATOM   3865 HD12 LEU   269     -28.887 -25.486   0.484  1.00  0.00           H  
ATOM   3866 HD13 LEU   269     -28.811 -27.017  -0.440  1.00  0.00           H  
ATOM   3867 HD21 LEU   269     -26.841 -28.601   1.461  1.00  0.00           H  
ATOM   3868 HD22 LEU   269     -28.372 -29.220   0.748  1.00  0.00           H  
ATOM   3869 HD23 LEU   269     -28.131 -29.291   2.515  1.00  0.00           H  
ATOM   3870  N   ARG   270     -27.329 -25.492   5.981  1.00  0.00           N  
ATOM   3871  CA  ARG   270     -26.520 -25.121   7.142  1.00  0.00           C  
ATOM   3872  C   ARG   270     -26.616 -26.187   8.269  1.00  0.00           C  
ATOM   3873  O   ARG   270     -25.579 -26.655   8.743  1.00  0.00           O  
ATOM   3874  CB  ARG   270     -26.897 -23.670   7.559  1.00  0.00           C  
ATOM   3875  CG  ARG   270     -26.123 -23.032   8.734  1.00  0.00           C  
ATOM   3876  CD  ARG   270     -26.465 -21.557   9.032  1.00  0.00           C  
ATOM   3877  NE  ARG   270     -27.931 -21.424   9.400  1.00  0.00           N  
ATOM   3878  CZ  ARG   270     -28.427 -20.662  10.398  1.00  0.00           C  
ATOM   3879  NH1 ARG   270     -27.738 -19.669  10.977  1.00  0.00           N  
ATOM   3880  NH2 ARG   270     -29.672 -20.904  10.837  1.00  0.00           N1+
ATOM   3881  H   ARG   270     -27.987 -24.799   5.672  1.00  0.00           H  
ATOM   3882  HA  ARG   270     -25.488 -25.116   6.814  1.00  0.00           H  
ATOM   3883  HB2 ARG   270     -26.752 -23.016   6.670  1.00  0.00           H  
ATOM   3884  HB3 ARG   270     -27.978 -23.651   7.802  1.00  0.00           H  
ATOM   3885  HG2 ARG   270     -25.032 -23.087   8.511  1.00  0.00           H  
ATOM   3886  HG3 ARG   270     -26.305 -23.626   9.657  1.00  0.00           H  
ATOM   3887  HD2 ARG   270     -26.245 -20.899   8.163  1.00  0.00           H  
ATOM   3888  HD3 ARG   270     -25.846 -21.229   9.896  1.00  0.00           H  
ATOM   3889  HE  ARG   270     -28.557 -22.109   9.048  1.00  0.00           H  
ATOM   3890 HH11 ARG   270     -26.846 -19.339  10.524  1.00  0.00           H  
ATOM   3891 HH12 ARG   270     -28.171 -19.080  11.643  1.00  0.00           H  
ATOM   3892 HH21 ARG   270     -30.251 -21.605  10.423  1.00  0.00           H  
ATOM   3893 HH22 ARG   270     -30.007 -20.414  11.632  1.00  0.00           H  
ATOM   3894  N   GLY   271     -27.858 -26.606   8.681  1.00  0.00           N  
ATOM   3895  CA  GLY   271     -28.145 -27.772   9.535  1.00  0.00           C  
ATOM   3896  C   GLY   271     -27.547 -29.105   9.069  1.00  0.00           C  
ATOM   3897  O   GLY   271     -26.812 -29.743   9.826  1.00  0.00           O  
ATOM   3898  H   GLY   271     -28.662 -26.111   8.328  1.00  0.00           H  
ATOM   3899  HA2 GLY   271     -27.731 -27.553  10.508  1.00  0.00           H  
ATOM   3900  HA3 GLY   271     -29.218 -27.891   9.557  1.00  0.00           H  
ATOM   3901  N   ILE   272     -27.854 -29.546   7.816  1.00  0.00           N  
ATOM   3902  CA  ILE   272     -27.348 -30.744   7.114  1.00  0.00           C  
ATOM   3903  C   ILE   272     -25.801 -30.774   7.092  1.00  0.00           C  
ATOM   3904  O   ILE   272     -25.215 -31.766   7.542  1.00  0.00           O  
ATOM   3905  CB  ILE   272     -27.987 -30.962   5.695  1.00  0.00           C  
ATOM   3906  CG1 ILE   272     -29.550 -31.137   5.696  1.00  0.00           C  
ATOM   3907  CG2 ILE   272     -27.308 -32.104   4.872  1.00  0.00           C  
ATOM   3908  CD1 ILE   272     -30.128 -32.385   6.391  1.00  0.00           C  
ATOM   3909  H   ILE   272     -28.512 -28.980   7.291  1.00  0.00           H  
ATOM   3910  HA  ILE   272     -27.640 -31.584   7.729  1.00  0.00           H  
ATOM   3911  HB  ILE   272     -27.789 -30.025   5.125  1.00  0.00           H  
ATOM   3912 HG12 ILE   272     -30.013 -30.244   6.163  1.00  0.00           H  
ATOM   3913 HG13 ILE   272     -29.889 -31.148   4.634  1.00  0.00           H  
ATOM   3914 HG21 ILE   272     -27.366 -33.069   5.418  1.00  0.00           H  
ATOM   3915 HG22 ILE   272     -26.243 -31.863   4.675  1.00  0.00           H  
ATOM   3916 HG23 ILE   272     -27.812 -32.226   3.888  1.00  0.00           H  
ATOM   3917 HD11 ILE   272     -29.898 -32.369   7.475  1.00  0.00           H  
ATOM   3918 HD12 ILE   272     -29.712 -33.313   5.945  1.00  0.00           H  
ATOM   3919 HD13 ILE   272     -31.233 -32.410   6.266  1.00  0.00           H  
ATOM   3920  N   VAL   273     -25.115 -29.703   6.581  1.00  0.00           N  
ATOM   3921  CA  VAL   273     -23.648 -29.569   6.554  1.00  0.00           C  
ATOM   3922  C   VAL   273     -23.062 -29.572   7.989  1.00  0.00           C  
ATOM   3923  O   VAL   273     -22.086 -30.286   8.220  1.00  0.00           O  
ATOM   3924  CB  VAL   273     -23.077 -28.419   5.670  1.00  0.00           C  
ATOM   3925  CG1 VAL   273     -21.524 -28.502   5.570  1.00  0.00           C  
ATOM   3926  CG2 VAL   273     -23.654 -28.423   4.225  1.00  0.00           C  
ATOM   3927  H   VAL   273     -25.625 -28.909   6.205  1.00  0.00           H  
ATOM   3928  HA  VAL   273     -23.301 -30.486   6.098  1.00  0.00           H  
ATOM   3929  HB  VAL   273     -23.357 -27.450   6.141  1.00  0.00           H  
ATOM   3930 HG11 VAL   273     -21.203 -29.457   5.104  1.00  0.00           H  
ATOM   3931 HG12 VAL   273     -21.045 -28.429   6.568  1.00  0.00           H  
ATOM   3932 HG13 VAL   273     -21.132 -27.667   4.950  1.00  0.00           H  
ATOM   3933 HG21 VAL   273     -23.365 -29.348   3.685  1.00  0.00           H  
ATOM   3934 HG22 VAL   273     -23.262 -27.552   3.656  1.00  0.00           H  
ATOM   3935 HG23 VAL   273     -24.758 -28.351   4.222  1.00  0.00           H  
ATOM   3936  N   ASN   274     -23.634 -28.813   8.979  1.00  0.00           N  
ATOM   3937  CA  ASN   274     -23.351 -28.891  10.420  1.00  0.00           C  
ATOM   3938  C   ASN   274     -23.408 -30.330  10.976  1.00  0.00           C  
ATOM   3939  O   ASN   274     -22.455 -30.768  11.628  1.00  0.00           O  
ATOM   3940  CB  ASN   274     -24.290 -27.886  11.173  1.00  0.00           C  
ATOM   3941  CG  ASN   274     -24.209 -27.843  12.702  1.00  0.00           C  
ATOM   3942  OD1 ASN   274     -23.155 -27.786  13.346  1.00  0.00           O  
ATOM   3943  ND2 ASN   274     -25.422 -27.837  13.320  1.00  0.00           N  
ATOM   3944  H   ASN   274     -24.347 -28.135   8.759  1.00  0.00           H  
ATOM   3945  HA  ASN   274     -22.330 -28.563  10.550  1.00  0.00           H  
ATOM   3946  HB2 ASN   274     -25.336 -28.105  10.875  1.00  0.00           H  
ATOM   3947  HB3 ASN   274     -24.063 -26.862  10.806  1.00  0.00           H  
ATOM   3948 HD21 ASN   274     -25.456 -27.851  14.315  1.00  0.00           H  
ATOM   3949 HD22 ASN   274     -26.251 -27.819  12.765  1.00  0.00           H  
ATOM   3950  N   LYS   275     -24.515 -31.090  10.719  1.00  0.00           N  
ATOM   3951  CA  LYS   275     -24.645 -32.518  11.010  1.00  0.00           C  
ATOM   3952  C   LYS   275     -23.556 -33.366  10.334  1.00  0.00           C  
ATOM   3953  O   LYS   275     -22.908 -34.141  11.038  1.00  0.00           O  
ATOM   3954  CB  LYS   275     -26.082 -33.089  10.765  1.00  0.00           C  
ATOM   3955  CG  LYS   275     -27.134 -32.600  11.798  1.00  0.00           C  
ATOM   3956  CD  LYS   275     -28.502 -33.324  11.784  1.00  0.00           C  
ATOM   3957  CE  LYS   275     -29.448 -32.942  10.635  1.00  0.00           C  
ATOM   3958  NZ  LYS   275     -30.731 -33.677  10.781  1.00  0.00           N1+
ATOM   3959  H   LYS   275     -25.317 -30.663  10.279  1.00  0.00           H  
ATOM   3960  HA  LYS   275     -24.446 -32.613  12.070  1.00  0.00           H  
ATOM   3961  HB2 LYS   275     -26.404 -32.837   9.732  1.00  0.00           H  
ATOM   3962  HB3 LYS   275     -26.028 -34.200  10.844  1.00  0.00           H  
ATOM   3963  HG2 LYS   275     -26.701 -32.770  12.813  1.00  0.00           H  
ATOM   3964  HG3 LYS   275     -27.281 -31.502  11.689  1.00  0.00           H  
ATOM   3965  HD2 LYS   275     -29.004 -33.071  12.748  1.00  0.00           H  
ATOM   3966  HD3 LYS   275     -28.320 -34.423  11.788  1.00  0.00           H  
ATOM   3967  HE2 LYS   275     -29.000 -33.199   9.649  1.00  0.00           H  
ATOM   3968  HE3 LYS   275     -29.665 -31.851  10.659  1.00  0.00           H  
ATOM   3969  HZ1 LYS   275     -30.570 -34.699  10.666  1.00  0.00           H  
ATOM   3970  HZ2 LYS   275     -31.418 -33.354  10.070  1.00  0.00           H  
ATOM   3971  HZ3 LYS   275     -31.122 -33.510  11.731  1.00  0.00           H  
ATOM   3972  N   ARG   276     -23.309 -33.237   8.989  1.00  0.00           N  
ATOM   3973  CA  ARG   276     -22.164 -33.836   8.275  1.00  0.00           C  
ATOM   3974  C   ARG   276     -20.812 -33.558   8.972  1.00  0.00           C  
ATOM   3975  O   ARG   276     -20.083 -34.502   9.286  1.00  0.00           O  
ATOM   3976  CB  ARG   276     -22.030 -33.389   6.779  1.00  0.00           C  
ATOM   3977  CG  ARG   276     -23.105 -33.864   5.775  1.00  0.00           C  
ATOM   3978  CD  ARG   276     -22.837 -33.349   4.349  1.00  0.00           C  
ATOM   3979  NE  ARG   276     -23.852 -33.971   3.420  1.00  0.00           N  
ATOM   3980  CZ  ARG   276     -23.623 -34.784   2.360  1.00  0.00           C  
ATOM   3981  NH1 ARG   276     -24.689 -35.162   1.632  1.00  0.00           N  
ATOM   3982  NH2 ARG   276     -22.403 -35.225   2.007  1.00  0.00           N1+
ATOM   3983  H   ARG   276     -23.927 -32.668   8.427  1.00  0.00           H  
ATOM   3984  HA  ARG   276     -22.311 -34.907   8.302  1.00  0.00           H  
ATOM   3985  HB2 ARG   276     -21.973 -32.279   6.755  1.00  0.00           H  
ATOM   3986  HB3 ARG   276     -21.055 -33.779   6.403  1.00  0.00           H  
ATOM   3987  HG2 ARG   276     -24.106 -33.516   6.110  1.00  0.00           H  
ATOM   3988  HG3 ARG   276     -23.115 -34.977   5.764  1.00  0.00           H  
ATOM   3989  HD2 ARG   276     -21.806 -33.609   4.024  1.00  0.00           H  
ATOM   3990  HD3 ARG   276     -22.950 -32.242   4.310  1.00  0.00           H  
ATOM   3991  HE  ARG   276     -24.808 -33.780   3.613  1.00  0.00           H  
ATOM   3992 HH11 ARG   276     -25.586 -34.757   1.776  1.00  0.00           H  
ATOM   3993 HH12 ARG   276     -24.558 -35.816   0.895  1.00  0.00           H  
ATOM   3994 HH21 ARG   276     -21.634 -34.996   2.589  1.00  0.00           H  
ATOM   3995 HH22 ARG   276     -22.221 -35.745   1.147  1.00  0.00           H  
ATOM   3996  N   LEU   277     -20.482 -32.254   9.224  1.00  0.00           N  
ATOM   3997  CA  LEU   277     -19.304 -31.732   9.911  1.00  0.00           C  
ATOM   3998  C   LEU   277     -19.096 -32.394  11.282  1.00  0.00           C  
ATOM   3999  O   LEU   277     -18.051 -33.010  11.508  1.00  0.00           O  
ATOM   4000  CB  LEU   277     -19.397 -30.169   9.997  1.00  0.00           C  
ATOM   4001  CG  LEU   277     -18.148 -29.390  10.504  1.00  0.00           C  
ATOM   4002  CD1 LEU   277     -16.957 -29.436   9.517  1.00  0.00           C  
ATOM   4003  CD2 LEU   277     -18.511 -27.926  10.855  1.00  0.00           C  
ATOM   4004  H   LEU   277     -21.117 -31.528   8.912  1.00  0.00           H  
ATOM   4005  HA  LEU   277     -18.453 -31.996   9.298  1.00  0.00           H  
ATOM   4006  HB2 LEU   277     -19.653 -29.774   8.989  1.00  0.00           H  
ATOM   4007  HB3 LEU   277     -20.256 -29.923  10.659  1.00  0.00           H  
ATOM   4008  HG  LEU   277     -17.809 -29.872  11.452  1.00  0.00           H  
ATOM   4009 HD11 LEU   277     -17.218 -28.944   8.557  1.00  0.00           H  
ATOM   4010 HD12 LEU   277     -16.653 -30.483   9.307  1.00  0.00           H  
ATOM   4011 HD13 LEU   277     -16.078 -28.907   9.945  1.00  0.00           H  
ATOM   4012 HD21 LEU   277     -18.827 -27.369   9.948  1.00  0.00           H  
ATOM   4013 HD22 LEU   277     -17.627 -27.410  11.289  1.00  0.00           H  
ATOM   4014 HD23 LEU   277     -19.332 -27.886  11.601  1.00  0.00           H  
ATOM   4015  N   ARG   278     -20.099 -32.290  12.209  1.00  0.00           N  
ATOM   4016  CA  ARG   278     -20.093 -32.899  13.541  1.00  0.00           C  
ATOM   4017  C   ARG   278     -20.076 -34.436  13.503  1.00  0.00           C  
ATOM   4018  O   ARG   278     -19.312 -35.041  14.255  1.00  0.00           O  
ATOM   4019  CB  ARG   278     -21.231 -32.381  14.480  1.00  0.00           C  
ATOM   4020  CG  ARG   278     -21.203 -30.853  14.757  1.00  0.00           C  
ATOM   4021  CD  ARG   278     -22.182 -30.361  15.834  1.00  0.00           C  
ATOM   4022  NE  ARG   278     -22.350 -28.879  15.615  1.00  0.00           N  
ATOM   4023  CZ  ARG   278     -22.660 -27.925  16.518  1.00  0.00           C  
ATOM   4024  NH1 ARG   278     -23.049 -26.739  16.017  1.00  0.00           N  
ATOM   4025  NH2 ARG   278     -22.607 -28.088  17.844  1.00  0.00           N1+
ATOM   4026  H   ARG   278     -20.928 -31.766  11.977  1.00  0.00           H  
ATOM   4027  HA  ARG   278     -19.150 -32.610  13.990  1.00  0.00           H  
ATOM   4028  HB2 ARG   278     -22.213 -32.652  14.033  1.00  0.00           H  
ATOM   4029  HB3 ARG   278     -21.139 -32.915  15.453  1.00  0.00           H  
ATOM   4030  HG2 ARG   278     -21.421 -30.342  13.793  1.00  0.00           H  
ATOM   4031  HG3 ARG   278     -20.176 -30.550  15.060  1.00  0.00           H  
ATOM   4032  HD2 ARG   278     -21.782 -30.574  16.850  1.00  0.00           H  
ATOM   4033  HD3 ARG   278     -23.180 -30.839  15.714  1.00  0.00           H  
ATOM   4034  HE  ARG   278     -22.484 -28.571  14.653  1.00  0.00           H  
ATOM   4035 HH11 ARG   278     -23.064 -26.667  15.016  1.00  0.00           H  
ATOM   4036 HH12 ARG   278     -23.279 -25.983  16.618  1.00  0.00           H  
ATOM   4037 HH21 ARG   278     -22.249 -28.950  18.180  1.00  0.00           H  
ATOM   4038 HH22 ARG   278     -22.820 -27.332  18.449  1.00  0.00           H  
ATOM   4039  N   ALA   279     -20.891 -35.108  12.632  1.00  0.00           N  
ATOM   4040  CA  ALA   279     -20.847 -36.552  12.391  1.00  0.00           C  
ATOM   4041  C   ALA   279     -19.467 -37.061  11.948  1.00  0.00           C  
ATOM   4042  O   ALA   279     -19.039 -38.121  12.415  1.00  0.00           O  
ATOM   4043  CB  ALA   279     -21.927 -37.009  11.380  1.00  0.00           C  
ATOM   4044  H   ALA   279     -21.565 -34.609  12.069  1.00  0.00           H  
ATOM   4045  HA  ALA   279     -21.057 -37.022  13.342  1.00  0.00           H  
ATOM   4046  HB1 ALA   279     -21.765 -36.536  10.388  1.00  0.00           H  
ATOM   4047  HB2 ALA   279     -22.936 -36.718  11.744  1.00  0.00           H  
ATOM   4048  HB3 ALA   279     -21.904 -38.114  11.260  1.00  0.00           H  
ATOM   4049  N   ARG   280     -18.753 -36.315  11.051  1.00  0.00           N  
ATOM   4050  CA  ARG   280     -17.386 -36.596  10.629  1.00  0.00           C  
ATOM   4051  C   ARG   280     -16.257 -36.205  11.627  1.00  0.00           C  
ATOM   4052  O   ARG   280     -15.076 -36.436  11.323  1.00  0.00           O  
ATOM   4053  CB  ARG   280     -17.122 -36.062   9.182  1.00  0.00           C  
ATOM   4054  CG  ARG   280     -16.202 -36.985   8.329  1.00  0.00           C  
ATOM   4055  CD  ARG   280     -15.053 -36.312   7.568  1.00  0.00           C  
ATOM   4056  NE  ARG   280     -14.020 -35.885   8.579  1.00  0.00           N  
ATOM   4057  CZ  ARG   280     -12.725 -35.623   8.306  1.00  0.00           C  
ATOM   4058  NH1 ARG   280     -11.932 -35.135   9.270  1.00  0.00           N  
ATOM   4059  NH2 ARG   280     -12.136 -35.809   7.114  1.00  0.00           N1+
ATOM   4060  H   ARG   280     -19.174 -35.500  10.632  1.00  0.00           H  
ATOM   4061  HA  ARG   280     -17.344 -37.676  10.582  1.00  0.00           H  
ATOM   4062  HB2 ARG   280     -18.090 -35.994   8.637  1.00  0.00           H  
ATOM   4063  HB3 ARG   280     -16.729 -35.025   9.247  1.00  0.00           H  
ATOM   4064  HG2 ARG   280     -16.847 -37.511   7.590  1.00  0.00           H  
ATOM   4065  HG3 ARG   280     -15.751 -37.779   8.969  1.00  0.00           H  
ATOM   4066  HD2 ARG   280     -15.387 -35.430   6.978  1.00  0.00           H  
ATOM   4067  HD3 ARG   280     -14.594 -37.059   6.882  1.00  0.00           H  
ATOM   4068  HE  ARG   280     -14.292 -35.877   9.549  1.00  0.00           H  
ATOM   4069 HH11 ARG   280     -12.320 -34.710  10.079  1.00  0.00           H  
ATOM   4070 HH12 ARG   280     -11.042 -34.717   8.924  1.00  0.00           H  
ATOM   4071 HH21 ARG   280     -12.659 -36.123   6.272  1.00  0.00           H  
ATOM   4072 HH22 ARG   280     -11.164 -35.574   7.061  1.00  0.00           H  
ATOM   4073  N   GLU   281     -16.577 -35.642  12.838  1.00  0.00           N  
ATOM   4074  CA  GLU   281     -15.703 -35.603  14.024  1.00  0.00           C  
ATOM   4075  C   GLU   281     -15.670 -37.020  14.676  1.00  0.00           C  
ATOM   4076  O   GLU   281     -16.046 -37.233  15.833  1.00  0.00           O  
ATOM   4077  CB  GLU   281     -16.151 -34.506  15.062  1.00  0.00           C  
ATOM   4078  CG  GLU   281     -15.968 -33.017  14.661  1.00  0.00           C  
ATOM   4079  CD  GLU   281     -14.533 -32.518  14.839  1.00  0.00           C  
ATOM   4080  OE1 GLU   281     -13.634 -33.008  14.106  1.00  0.00           O  
ATOM   4081  OE2 GLU   281     -14.333 -31.635  15.718  1.00  0.00           O1-
ATOM   4082  H   GLU   281     -17.497 -35.278  12.987  1.00  0.00           H  
ATOM   4083  HA  GLU   281     -14.697 -35.367  13.697  1.00  0.00           H  
ATOM   4084  HB2 GLU   281     -17.220 -34.676  15.308  1.00  0.00           H  
ATOM   4085  HB3 GLU   281     -15.587 -34.664  16.009  1.00  0.00           H  
ATOM   4086  HG2 GLU   281     -16.609 -32.395  15.323  1.00  0.00           H  
ATOM   4087  HG3 GLU   281     -16.279 -32.844  13.611  1.00  0.00           H  
ATOM   4088  N   ALA   282     -15.211 -38.046  13.901  1.00  0.00           N  
ATOM   4089  CA  ALA   282     -15.381 -39.471  14.169  1.00  0.00           C  
ATOM   4090  C   ALA   282     -14.408 -40.081  15.193  1.00  0.00           C  
ATOM   4091  O   ALA   282     -14.850 -40.588  16.229  1.00  0.00           O  
ATOM   4092  CB  ALA   282     -15.387 -40.262  12.836  1.00  0.00           C  
ATOM   4093  H   ALA   282     -14.814 -37.806  13.014  1.00  0.00           H  
ATOM   4094  HA  ALA   282     -16.370 -39.580  14.597  1.00  0.00           H  
ATOM   4095  HB1 ALA   282     -14.402 -40.194  12.326  1.00  0.00           H  
ATOM   4096  HB2 ALA   282     -16.163 -39.849  12.155  1.00  0.00           H  
ATOM   4097  HB3 ALA   282     -15.617 -41.333  13.016  1.00  0.00           H  
ATOM   4098  N   GLY   283     -13.070 -40.050  14.910  1.00  0.00           N  
ATOM   4099  CA  GLY   283     -12.005 -40.608  15.749  1.00  0.00           C  
ATOM   4100  C   GLY   283     -11.084 -41.528  14.981  1.00  0.00           C  
ATOM   4101  O   GLY   283      -9.933 -41.173  14.730  1.00  0.00           O  
ATOM   4102  H   GLY   283     -12.769 -39.620  14.062  1.00  0.00           H  
ATOM   4103  HA2 GLY   283     -11.418 -39.773  16.104  1.00  0.00           H  
ATOM   4104  HA3 GLY   283     -12.446 -41.173  16.560  1.00  0.00           H  
ATOM   4105  N   GLU   284     -11.587 -42.736  14.603  1.00  0.00           N  
ATOM   4106  CA  GLU   284     -10.884 -43.763  13.825  1.00  0.00           C  
ATOM   4107  C   GLU   284     -10.587 -43.316  12.370  1.00  0.00           C  
ATOM   4108  O   GLU   284     -11.234 -42.408  11.840  1.00  0.00           O  
ATOM   4109  CB  GLU   284     -11.650 -45.135  13.881  1.00  0.00           C  
ATOM   4110  CG  GLU   284     -10.803 -46.393  14.249  1.00  0.00           C  
ATOM   4111  CD  GLU   284      -9.774 -46.811  13.200  1.00  0.00           C  
ATOM   4112  OE1 GLU   284      -8.766 -46.073  13.030  1.00  0.00           O  
ATOM   4113  OE2 GLU   284      -9.986 -47.871  12.561  1.00  0.00           O1-
ATOM   4114  H   GLU   284     -12.523 -42.965  14.844  1.00  0.00           H  
ATOM   4115  HA  GLU   284      -9.925 -43.882  14.314  1.00  0.00           H  
ATOM   4116  HB2 GLU   284     -12.435 -45.076  14.668  1.00  0.00           H  
ATOM   4117  HB3 GLU   284     -12.180 -45.317  12.921  1.00  0.00           H  
ATOM   4118  HG2 GLU   284     -11.494 -47.253  14.387  1.00  0.00           H  
ATOM   4119  HG3 GLU   284     -10.266 -46.228  15.206  1.00  0.00           H  
ATOM   4120  N   ALA   285      -9.580 -43.963  11.714  1.00  0.00           N  
ATOM   4121  CA  ALA   285      -8.929 -43.659  10.438  1.00  0.00           C  
ATOM   4122  C   ALA   285      -9.772 -42.875   9.382  1.00  0.00           C  
ATOM   4123  O   ALA   285     -10.544 -43.518   8.655  1.00  0.00           O  
ATOM   4124  CB  ALA   285      -8.304 -44.945   9.839  1.00  0.00           C  
ATOM   4125  H   ALA   285      -9.186 -44.790  12.184  1.00  0.00           H  
ATOM   4126  HA  ALA   285      -8.082 -43.048  10.705  1.00  0.00           H  
ATOM   4127  HB1 ALA   285      -9.105 -45.664   9.562  1.00  0.00           H  
ATOM   4128  HB2 ALA   285      -7.642 -45.438  10.584  1.00  0.00           H  
ATOM   4129  HB3 ALA   285      -7.709 -44.709   8.933  1.00  0.00           H  
ATOM   4130  N   PRO   286      -9.678 -41.510   9.255  1.00  0.00           N  
ATOM   4131  CA  PRO   286     -10.597 -40.713   8.423  1.00  0.00           C  
ATOM   4132  C   PRO   286     -10.326 -40.757   6.904  1.00  0.00           C  
ATOM   4133  O   PRO   286      -9.263 -41.182   6.440  1.00  0.00           O  
ATOM   4134  CB  PRO   286     -10.436 -39.273   8.983  1.00  0.00           C  
ATOM   4135  CG  PRO   286      -9.014 -39.221   9.548  1.00  0.00           C  
ATOM   4136  CD  PRO   286      -8.820 -40.637  10.086  1.00  0.00           C  
ATOM   4137  HA  PRO   286     -11.598 -41.091   8.585  1.00  0.00           H  
ATOM   4138  HB2 PRO   286     -10.613 -38.484   8.223  1.00  0.00           H  
ATOM   4139  HB3 PRO   286     -11.167 -39.129   9.810  1.00  0.00           H  
ATOM   4140  HG2 PRO   286      -8.899 -38.442  10.329  1.00  0.00           H  
ATOM   4141  HG3 PRO   286      -8.291 -39.026   8.723  1.00  0.00           H  
ATOM   4142  HD2 PRO   286      -9.164 -40.705  11.145  1.00  0.00           H  
ATOM   4143  HD3 PRO   286      -7.756 -40.948  10.011  1.00  0.00           H  
ATOM   4144  N   SER   287     -11.329 -40.279   6.121  1.00  0.00           N  
ATOM   4145  CA  SER   287     -11.278 -39.920   4.708  1.00  0.00           C  
ATOM   4146  C   SER   287     -10.533 -38.599   4.481  1.00  0.00           C  
ATOM   4147  O   SER   287     -10.575 -37.693   5.323  1.00  0.00           O  
ATOM   4148  CB  SER   287     -12.718 -39.785   4.097  1.00  0.00           C  
ATOM   4149  OG  SER   287     -13.616 -39.026   4.921  1.00  0.00           O  
ATOM   4150  H   SER   287     -12.217 -40.060   6.520  1.00  0.00           H  
ATOM   4151  HA  SER   287     -10.745 -40.707   4.191  1.00  0.00           H  
ATOM   4152  HB2 SER   287     -13.144 -40.808   4.004  1.00  0.00           H  
ATOM   4153  HB3 SER   287     -12.683 -39.352   3.073  1.00  0.00           H  
ATOM   4154  HG  SER   287     -13.414 -38.048   4.842  1.00  0.00           H  
ATOM   4155  N   ASP   288      -9.834 -38.457   3.310  1.00  0.00           N  
ATOM   4156  CA  ASP   288      -9.301 -37.176   2.852  1.00  0.00           C  
ATOM   4157  C   ASP   288     -10.349 -36.482   1.960  1.00  0.00           C  
ATOM   4158  O   ASP   288     -10.290 -36.494   0.723  1.00  0.00           O  
ATOM   4159  CB  ASP   288      -7.873 -37.302   2.223  1.00  0.00           C  
ATOM   4160  CG  ASP   288      -7.029 -36.045   2.384  1.00  0.00           C  
ATOM   4161  OD2 ASP   288      -5.829 -36.104   1.989  1.00  0.00           O1-
ATOM   4162  OD1 ASP   288      -7.492 -34.987   2.900  1.00  0.00           O  
ATOM   4163  H   ASP   288      -9.675 -39.225   2.695  1.00  0.00           H  
ATOM   4164  HA  ASP   288      -9.179 -36.556   3.733  1.00  0.00           H  
ATOM   4165  HB2 ASP   288      -7.939 -37.558   1.147  1.00  0.00           H  
ATOM   4166  HB3 ASP   288      -7.318 -38.112   2.744  1.00  0.00           H  
ATOM   4167  N   ASP   289     -11.361 -35.870   2.632  1.00  0.00           N  
ATOM   4168  CA  ASP   289     -12.490 -35.131   2.089  1.00  0.00           C  
ATOM   4169  C   ASP   289     -12.333 -33.605   2.245  1.00  0.00           C  
ATOM   4170  O   ASP   289     -11.645 -33.108   3.144  1.00  0.00           O  
ATOM   4171  CB  ASP   289     -13.834 -35.631   2.732  1.00  0.00           C  
ATOM   4172  CG  ASP   289     -13.844 -35.545   4.254  1.00  0.00           C  
ATOM   4173  OD1 ASP   289     -13.309 -36.496   4.899  1.00  0.00           O  
ATOM   4174  OD2 ASP   289     -14.373 -34.544   4.800  1.00  0.00           O1-
ATOM   4175  H   ASP   289     -11.385 -35.934   3.632  1.00  0.00           H  
ATOM   4176  HA  ASP   289     -12.528 -35.344   1.028  1.00  0.00           H  
ATOM   4177  HB2 ASP   289     -13.993 -36.697   2.462  1.00  0.00           H  
ATOM   4178  HB3 ASP   289     -14.688 -35.045   2.339  1.00  0.00           H  
ATOM   4179  N   LEU   290     -13.005 -32.823   1.345  1.00  0.00           N  
ATOM   4180  CA  LEU   290     -13.093 -31.353   1.327  1.00  0.00           C  
ATOM   4181  C   LEU   290     -13.474 -30.749   2.695  1.00  0.00           C  
ATOM   4182  O   LEU   290     -12.773 -29.876   3.217  1.00  0.00           O  
ATOM   4183  CB  LEU   290     -14.102 -30.831   0.237  1.00  0.00           C  
ATOM   4184  CG  LEU   290     -13.817 -31.175  -1.260  1.00  0.00           C  
ATOM   4185  CD1 LEU   290     -15.041 -30.879  -2.159  1.00  0.00           C  
ATOM   4186  CD2 LEU   290     -12.562 -30.469  -1.816  1.00  0.00           C  
ATOM   4187  H   LEU   290     -13.514 -33.268   0.615  1.00  0.00           H  
ATOM   4188  HA  LEU   290     -12.102 -30.985   1.094  1.00  0.00           H  
ATOM   4189  HB2 LEU   290     -15.107 -31.237   0.491  1.00  0.00           H  
ATOM   4190  HB3 LEU   290     -14.168 -29.722   0.320  1.00  0.00           H  
ATOM   4191  HG  LEU   290     -13.636 -32.274  -1.326  1.00  0.00           H  
ATOM   4192 HD11 LEU   290     -15.298 -29.799  -2.131  1.00  0.00           H  
ATOM   4193 HD12 LEU   290     -15.924 -31.462  -1.822  1.00  0.00           H  
ATOM   4194 HD13 LEU   290     -14.828 -31.158  -3.212  1.00  0.00           H  
ATOM   4195 HD21 LEU   290     -12.683 -29.365  -1.800  1.00  0.00           H  
ATOM   4196 HD22 LEU   290     -12.370 -30.784  -2.864  1.00  0.00           H  
ATOM   4197 HD23 LEU   290     -11.678 -30.734  -1.206  1.00  0.00           H  
ATOM   4198  N   LEU   291     -14.607 -31.229   3.292  1.00  0.00           N  
ATOM   4199  CA  LEU   291     -15.162 -30.907   4.602  1.00  0.00           C  
ATOM   4200  C   LEU   291     -14.134 -31.075   5.733  1.00  0.00           C  
ATOM   4201  O   LEU   291     -13.927 -30.130   6.501  1.00  0.00           O  
ATOM   4202  CB  LEU   291     -16.455 -31.757   4.815  1.00  0.00           C  
ATOM   4203  CG  LEU   291     -17.378 -31.406   6.017  1.00  0.00           C  
ATOM   4204  CD1 LEU   291     -17.976 -29.982   5.948  1.00  0.00           C  
ATOM   4205  CD2 LEU   291     -18.504 -32.456   6.137  1.00  0.00           C  
ATOM   4206  H   LEU   291     -15.132 -31.919   2.808  1.00  0.00           H  
ATOM   4207  HA  LEU   291     -15.428 -29.859   4.566  1.00  0.00           H  
ATOM   4208  HB2 LEU   291     -17.074 -31.682   3.894  1.00  0.00           H  
ATOM   4209  HB3 LEU   291     -16.145 -32.823   4.909  1.00  0.00           H  
ATOM   4210  HG  LEU   291     -16.765 -31.469   6.949  1.00  0.00           H  
ATOM   4211 HD11 LEU   291     -18.594 -29.858   5.032  1.00  0.00           H  
ATOM   4212 HD12 LEU   291     -17.175 -29.213   5.941  1.00  0.00           H  
ATOM   4213 HD13 LEU   291     -18.621 -29.790   6.832  1.00  0.00           H  
ATOM   4214 HD21 LEU   291     -19.121 -32.482   5.213  1.00  0.00           H  
ATOM   4215 HD22 LEU   291     -19.167 -32.208   6.988  1.00  0.00           H  
ATOM   4216 HD23 LEU   291     -18.079 -33.468   6.314  1.00  0.00           H  
ATOM   4217  N   GLY   292     -13.471 -32.270   5.826  1.00  0.00           N  
ATOM   4218  CA  GLY   292     -12.224 -32.533   6.535  1.00  0.00           C  
ATOM   4219  C   GLY   292     -11.167 -31.470   6.378  1.00  0.00           C  
ATOM   4220  O   GLY   292     -10.853 -30.794   7.348  1.00  0.00           O  
ATOM   4221  H   GLY   292     -13.839 -33.089   5.330  1.00  0.00           H  
ATOM   4222  HA2 GLY   292     -12.457 -32.614   7.588  1.00  0.00           H  
ATOM   4223  HA3 GLY   292     -11.819 -33.444   6.123  1.00  0.00           H  
ATOM   4224  N   ILE   293     -10.592 -31.280   5.161  1.00  0.00           N  
ATOM   4225  CA  ILE   293      -9.501 -30.323   4.862  1.00  0.00           C  
ATOM   4226  C   ILE   293      -9.784 -28.907   5.425  1.00  0.00           C  
ATOM   4227  O   ILE   293      -8.904 -28.324   6.066  1.00  0.00           O  
ATOM   4228  CB  ILE   293      -9.068 -30.330   3.366  1.00  0.00           C  
ATOM   4229  CG1 ILE   293      -8.648 -31.765   2.897  1.00  0.00           C  
ATOM   4230  CG2 ILE   293      -7.922 -29.305   3.074  1.00  0.00           C  
ATOM   4231  CD1 ILE   293      -8.752 -32.004   1.391  1.00  0.00           C  
ATOM   4232  H   ILE   293     -10.923 -31.836   4.389  1.00  0.00           H  
ATOM   4233  HA  ILE   293      -8.653 -30.685   5.429  1.00  0.00           H  
ATOM   4234  HB  ILE   293      -9.961 -30.023   2.774  1.00  0.00           H  
ATOM   4235 HG12 ILE   293      -7.621 -31.989   3.252  1.00  0.00           H  
ATOM   4236 HG13 ILE   293      -9.299 -32.529   3.376  1.00  0.00           H  
ATOM   4237 HG21 ILE   293      -7.036 -29.524   3.707  1.00  0.00           H  
ATOM   4238 HG22 ILE   293      -8.258 -28.266   3.276  1.00  0.00           H  
ATOM   4239 HG23 ILE   293      -7.612 -29.356   2.011  1.00  0.00           H  
ATOM   4240 HD11 ILE   293      -7.997 -31.411   0.839  1.00  0.00           H  
ATOM   4241 HD12 ILE   293      -9.766 -31.732   1.028  1.00  0.00           H  
ATOM   4242 HD13 ILE   293      -8.585 -33.083   1.172  1.00  0.00           H  
ATOM   4243  N   LEU   294     -11.011 -28.348   5.211  1.00  0.00           N  
ATOM   4244  CA  LEU   294     -11.554 -27.124   5.824  1.00  0.00           C  
ATOM   4245  C   LEU   294     -11.597 -27.083   7.379  1.00  0.00           C  
ATOM   4246  O   LEU   294     -11.550 -25.997   7.968  1.00  0.00           O  
ATOM   4247  CB  LEU   294     -13.003 -26.854   5.297  1.00  0.00           C  
ATOM   4248  CG  LEU   294     -13.174 -26.572   3.770  1.00  0.00           C  
ATOM   4249  CD1 LEU   294     -14.655 -26.690   3.338  1.00  0.00           C  
ATOM   4250  CD2 LEU   294     -12.584 -25.213   3.330  1.00  0.00           C  
ATOM   4251  H   LEU   294     -11.644 -28.822   4.591  1.00  0.00           H  
ATOM   4252  HA  LEU   294     -10.912 -26.308   5.520  1.00  0.00           H  
ATOM   4253  HB2 LEU   294     -13.627 -27.735   5.569  1.00  0.00           H  
ATOM   4254  HB3 LEU   294     -13.414 -25.977   5.841  1.00  0.00           H  
ATOM   4255  HG  LEU   294     -12.615 -27.363   3.214  1.00  0.00           H  
ATOM   4256 HD11 LEU   294     -15.281 -25.941   3.866  1.00  0.00           H  
ATOM   4257 HD12 LEU   294     -15.046 -27.703   3.570  1.00  0.00           H  
ATOM   4258 HD13 LEU   294     -14.763 -26.518   2.249  1.00  0.00           H  
ATOM   4259 HD21 LEU   294     -13.111 -24.371   3.829  1.00  0.00           H  
ATOM   4260 HD22 LEU   294     -12.687 -25.097   2.231  1.00  0.00           H  
ATOM   4261 HD23 LEU   294     -11.503 -25.145   3.576  1.00  0.00           H  
ATOM   4262  N   LEU   295     -11.691 -28.261   8.056  1.00  0.00           N  
ATOM   4263  CA  LEU   295     -11.745 -28.509   9.493  1.00  0.00           C  
ATOM   4264  C   LEU   295     -10.326 -28.792  10.035  1.00  0.00           C  
ATOM   4265  O   LEU   295      -9.831 -28.041  10.877  1.00  0.00           O  
ATOM   4266  CB  LEU   295     -12.780 -29.650   9.760  1.00  0.00           C  
ATOM   4267  CG  LEU   295     -13.070 -30.073  11.228  1.00  0.00           C  
ATOM   4268  CD1 LEU   295     -13.579 -28.928  12.138  1.00  0.00           C  
ATOM   4269  CD2 LEU   295     -14.049 -31.270  11.246  1.00  0.00           C  
ATOM   4270  H   LEU   295     -11.706 -29.124   7.535  1.00  0.00           H  
ATOM   4271  HA  LEU   295     -12.100 -27.605   9.968  1.00  0.00           H  
ATOM   4272  HB2 LEU   295     -13.744 -29.345   9.292  1.00  0.00           H  
ATOM   4273  HB3 LEU   295     -12.436 -30.559   9.216  1.00  0.00           H  
ATOM   4274  HG  LEU   295     -12.111 -30.443  11.665  1.00  0.00           H  
ATOM   4275 HD11 LEU   295     -14.529 -28.507  11.748  1.00  0.00           H  
ATOM   4276 HD12 LEU   295     -12.826 -28.114  12.204  1.00  0.00           H  
ATOM   4277 HD13 LEU   295     -13.759 -29.316  13.166  1.00  0.00           H  
ATOM   4278 HD21 LEU   295     -15.034 -30.989  10.823  1.00  0.00           H  
ATOM   4279 HD22 LEU   295     -14.211 -31.610  12.287  1.00  0.00           H  
ATOM   4280 HD23 LEU   295     -13.641 -32.127  10.669  1.00  0.00           H  
ATOM   4281  N   GLU   296      -9.628 -29.861   9.552  1.00  0.00           N  
ATOM   4282  CA  GLU   296      -8.216 -30.200   9.717  1.00  0.00           C  
ATOM   4283  C   GLU   296      -7.255 -28.995   9.611  1.00  0.00           C  
ATOM   4284  O   GLU   296      -6.360 -28.870  10.450  1.00  0.00           O  
ATOM   4285  CB  GLU   296      -7.756 -31.329   8.722  1.00  0.00           C  
ATOM   4286  CG  GLU   296      -8.087 -32.811   9.095  1.00  0.00           C  
ATOM   4287  CD  GLU   296      -9.534 -33.265   8.938  1.00  0.00           C  
ATOM   4288  OE1 GLU   296      -9.793 -34.224   8.151  1.00  0.00           O  
ATOM   4289  OE2 GLU   296     -10.438 -32.694   9.596  1.00  0.00           O1-
ATOM   4290  H   GLU   296     -10.131 -30.522   8.975  1.00  0.00           H  
ATOM   4291  HA  GLU   296      -8.118 -30.577  10.726  1.00  0.00           H  
ATOM   4292  HB2 GLU   296      -8.140 -31.102   7.705  1.00  0.00           H  
ATOM   4293  HB3 GLU   296      -6.643 -31.301   8.667  1.00  0.00           H  
ATOM   4294  HG2 GLU   296      -7.785 -33.002  10.146  1.00  0.00           H  
ATOM   4295  HG3 GLU   296      -7.476 -33.472   8.441  1.00  0.00           H  
ATOM   4296  N   SER   297      -7.408 -28.087   8.595  1.00  0.00           N  
ATOM   4297  CA  SER   297      -6.599 -26.866   8.431  1.00  0.00           C  
ATOM   4298  C   SER   297      -7.067 -25.611   9.213  1.00  0.00           C  
ATOM   4299  O   SER   297      -6.443 -24.547   9.096  1.00  0.00           O  
ATOM   4300  CB  SER   297      -6.330 -26.529   6.926  1.00  0.00           C  
ATOM   4301  OG  SER   297      -7.505 -26.143   6.215  1.00  0.00           O  
ATOM   4302  H   SER   297      -8.119 -28.231   7.901  1.00  0.00           H  
ATOM   4303  HA  SER   297      -5.625 -27.094   8.843  1.00  0.00           H  
ATOM   4304  HB2 SER   297      -5.874 -27.413   6.430  1.00  0.00           H  
ATOM   4305  HB3 SER   297      -5.597 -25.694   6.866  1.00  0.00           H  
ATOM   4306  HG  SER   297      -8.051 -26.953   6.107  1.00  0.00           H  
ATOM   4307  N   ASN   298      -8.156 -25.690  10.044  1.00  0.00           N  
ATOM   4308  CA  ASN   298      -8.803 -24.575  10.737  1.00  0.00           C  
ATOM   4309  C   ASN   298      -7.981 -24.072  11.961  1.00  0.00           C  
ATOM   4310  O   ASN   298      -8.412 -24.141  13.117  1.00  0.00           O  
ATOM   4311  CB  ASN   298     -10.267 -25.019  11.090  1.00  0.00           C  
ATOM   4312  CG  ASN   298     -11.270 -23.873  11.178  1.00  0.00           C  
ATOM   4313  OD1 ASN   298     -11.288 -23.045  12.090  1.00  0.00           O  
ATOM   4314  ND2 ASN   298     -12.165 -23.820  10.156  1.00  0.00           N  
ATOM   4315  H   ASN   298      -8.606 -26.576  10.211  1.00  0.00           H  
ATOM   4316  HA  ASN   298      -8.852 -23.766  10.018  1.00  0.00           H  
ATOM   4317  HB2 ASN   298     -10.271 -25.566  12.056  1.00  0.00           H  
ATOM   4318  HB3 ASN   298     -10.630 -25.732  10.320  1.00  0.00           H  
ATOM   4319 HD21 ASN   298     -12.868 -23.095  10.187  1.00  0.00           H  
ATOM   4320 HD22 ASN   298     -12.103 -24.492   9.413  1.00  0.00           H  
ATOM   4321  N   LEU   299      -6.745 -23.548  11.705  1.00  0.00           N  
ATOM   4322  CA  LEU   299      -5.756 -23.154  12.715  1.00  0.00           C  
ATOM   4323  C   LEU   299      -5.427 -21.649  12.708  1.00  0.00           C  
ATOM   4324  O   LEU   299      -5.892 -20.925  13.594  1.00  0.00           O  
ATOM   4325  CB  LEU   299      -4.463 -24.050  12.668  1.00  0.00           C  
ATOM   4326  CG  LEU   299      -4.662 -25.591  12.852  1.00  0.00           C  
ATOM   4327  CD1 LEU   299      -3.343 -26.368  12.630  1.00  0.00           C  
ATOM   4328  CD2 LEU   299      -5.313 -25.982  14.201  1.00  0.00           C  
ATOM   4329  H   LEU   299      -6.464 -23.518  10.741  1.00  0.00           H  
ATOM   4330  HA  LEU   299      -6.205 -23.329  13.685  1.00  0.00           H  
ATOM   4331  HB2 LEU   299      -3.969 -23.887  11.686  1.00  0.00           H  
ATOM   4332  HB3 LEU   299      -3.763 -23.699  13.458  1.00  0.00           H  
ATOM   4333  HG  LEU   299      -5.364 -25.927  12.049  1.00  0.00           H  
ATOM   4334 HD11 LEU   299      -2.593 -26.108  13.406  1.00  0.00           H  
ATOM   4335 HD12 LEU   299      -2.914 -26.136  11.631  1.00  0.00           H  
ATOM   4336 HD13 LEU   299      -3.530 -27.462  12.674  1.00  0.00           H  
ATOM   4337 HD21 LEU   299      -4.678 -25.664  15.054  1.00  0.00           H  
ATOM   4338 HD22 LEU   299      -5.459 -27.082  14.254  1.00  0.00           H  
ATOM   4339 HD23 LEU   299      -6.313 -25.507  14.304  1.00  0.00           H  
ATOM   4340  N   GLY   300      -4.615 -21.149  11.722  1.00  0.00           N  
ATOM   4341  CA  GLY   300      -4.081 -19.786  11.700  1.00  0.00           C  
ATOM   4342  C   GLY   300      -2.902 -19.606  10.767  1.00  0.00           C  
ATOM   4343  O   GLY   300      -2.081 -20.475  10.512  1.00  0.00           O  
ATOM   4344  H   GLY   300      -4.316 -21.738  10.972  1.00  0.00           H  
ATOM   4345  HA2 GLY   300      -4.883 -19.142  11.371  1.00  0.00           H  
ATOM   4346  HA3 GLY   300      -3.736 -19.548  12.697  1.00  0.00           H  
ATOM   4347  N   GLN   301      -2.729 -18.429  10.180  1.00  0.00           N  
ATOM   4348  CA  GLN   301      -2.034 -17.555   9.239  1.00  0.00           C  
ATOM   4349  C   GLN   301      -3.076 -16.748   8.433  1.00  0.00           C  
ATOM   4350  O   GLN   301      -4.223 -17.168   8.264  1.00  0.00           O  
ATOM   4351  CB  GLN   301      -0.981 -18.310   8.344  1.00  0.00           C  
ATOM   4352  CG  GLN   301      -0.079 -17.464   7.389  1.00  0.00           C  
ATOM   4353  CD  GLN   301       0.600 -16.261   8.066  1.00  0.00           C  
ATOM   4354  OE1 GLN   301       0.014 -15.177   8.135  1.00  0.00           O  
ATOM   4355  NE2 GLN   301       1.839 -16.449   8.573  1.00  0.00           N  
ATOM   4356  H   GLN   301      -2.068 -19.112   9.841  1.00  0.00           H  
ATOM   4357  HA  GLN   301      -1.505 -16.847   9.862  1.00  0.00           H  
ATOM   4358  HB2 GLN   301      -0.301 -18.870   9.026  1.00  0.00           H  
ATOM   4359  HB3 GLN   301      -1.520 -19.066   7.730  1.00  0.00           H  
ATOM   4360  HG2 GLN   301      -0.706 -17.067   6.561  1.00  0.00           H  
ATOM   4361  HG3 GLN   301       0.696 -18.117   6.937  1.00  0.00           H  
ATOM   4362 HE21 GLN   301       2.283 -15.670   9.012  1.00  0.00           H  
ATOM   4363 HE22 GLN   301       2.273 -17.342   8.499  1.00  0.00           H  
ATOM   4364  N   THR   302      -2.712 -15.538   7.915  1.00  0.00           N  
ATOM   4365  CA  THR   302      -3.594 -14.591   7.195  1.00  0.00           C  
ATOM   4366  C   THR   302      -4.293 -15.279   6.017  1.00  0.00           C  
ATOM   4367  O   THR   302      -5.510 -15.475   6.039  1.00  0.00           O  
ATOM   4368  CB  THR   302      -2.949 -13.247   6.759  1.00  0.00           C  
ATOM   4369  OG1 THR   302      -1.877 -13.433   5.840  1.00  0.00           O  
ATOM   4370  CG2 THR   302      -2.397 -12.450   7.958  1.00  0.00           C  
ATOM   4371  H   THR   302      -1.751 -15.239   8.008  1.00  0.00           H  
ATOM   4372  HA  THR   302      -4.380 -14.341   7.894  1.00  0.00           H  
ATOM   4373  HB  THR   302      -3.732 -12.625   6.263  1.00  0.00           H  
ATOM   4374 HG21 THR   302      -1.554 -12.992   8.439  1.00  0.00           H  
ATOM   4375 HG22 THR   302      -3.186 -12.283   8.722  1.00  0.00           H  
ATOM   4376 HG23 THR   302      -2.026 -11.457   7.631  1.00  0.00           H  
ATOM   4377  HG1 THR   302      -1.409 -12.592   5.808  1.00  0.00           H  
ATOM   4378  N   LYS   303      -3.523 -15.679   4.972  1.00  0.00           N  
ATOM   4379  CA  LYS   303      -3.942 -16.503   3.843  1.00  0.00           C  
ATOM   4380  C   LYS   303      -3.727 -18.012   4.132  1.00  0.00           C  
ATOM   4381  O   LYS   303      -2.936 -18.705   3.480  1.00  0.00           O  
ATOM   4382  CB  LYS   303      -3.387 -15.943   2.483  1.00  0.00           C  
ATOM   4383  CG  LYS   303      -1.856 -15.720   2.336  1.00  0.00           C  
ATOM   4384  CD  LYS   303      -1.481 -14.842   1.115  1.00  0.00           C  
ATOM   4385  CE  LYS   303       0.018 -14.520   0.973  1.00  0.00           C  
ATOM   4386  NZ  LYS   303       0.227 -13.534  -0.121  1.00  0.00           N1+
ATOM   4387  H   LYS   303      -2.570 -15.373   4.992  1.00  0.00           H  
ATOM   4388  HA  LYS   303      -5.015 -16.387   3.751  1.00  0.00           H  
ATOM   4389  HB2 LYS   303      -3.743 -16.587   1.653  1.00  0.00           H  
ATOM   4390  HB3 LYS   303      -3.881 -14.952   2.346  1.00  0.00           H  
ATOM   4391  HG2 LYS   303      -1.482 -15.207   3.251  1.00  0.00           H  
ATOM   4392  HG3 LYS   303      -1.354 -16.710   2.276  1.00  0.00           H  
ATOM   4393  HD2 LYS   303      -2.042 -13.883   1.211  1.00  0.00           H  
ATOM   4394  HD3 LYS   303      -1.839 -15.348   0.190  1.00  0.00           H  
ATOM   4395  HE2 LYS   303       0.591 -15.443   0.732  1.00  0.00           H  
ATOM   4396  HE3 LYS   303       0.419 -14.080   1.913  1.00  0.00           H  
ATOM   4397  HZ1 LYS   303      -0.215 -13.885  -0.995  1.00  0.00           H  
ATOM   4398  HZ2 LYS   303       1.244 -13.379  -0.285  1.00  0.00           H  
ATOM   4399  HZ3 LYS   303      -0.217 -12.628   0.135  1.00  0.00           H  
ATOM   4400  N   GLY   304      -4.473 -18.531   5.155  1.00  0.00           N  
ATOM   4401  CA  GLY   304      -4.585 -19.927   5.596  1.00  0.00           C  
ATOM   4402  C   GLY   304      -4.991 -20.007   7.059  1.00  0.00           C  
ATOM   4403  O   GLY   304      -4.171 -20.372   7.903  1.00  0.00           O  
ATOM   4404  H   GLY   304      -5.012 -17.882   5.695  1.00  0.00           H  
ATOM   4405  HA2 GLY   304      -5.348 -20.406   4.998  1.00  0.00           H  
ATOM   4406  HA3 GLY   304      -3.613 -20.390   5.499  1.00  0.00           H  
ATOM   4407  N   ASN   305      -6.275 -19.648   7.362  1.00  0.00           N  
ATOM   4408  CA  ASN   305      -6.809 -19.386   8.698  1.00  0.00           C  
ATOM   4409  C   ASN   305      -7.968 -20.326   9.127  1.00  0.00           C  
ATOM   4410  O   ASN   305      -8.355 -21.264   8.422  1.00  0.00           O  
ATOM   4411  CB  ASN   305      -7.241 -17.868   8.792  1.00  0.00           C  
ATOM   4412  CG  ASN   305      -7.034 -17.322  10.210  1.00  0.00           C  
ATOM   4413  OD1 ASN   305      -7.892 -17.429  11.088  1.00  0.00           O  
ATOM   4414  ND2 ASN   305      -5.828 -16.758  10.447  1.00  0.00           N  
ATOM   4415  H   ASN   305      -6.934 -19.502   6.630  1.00  0.00           H  
ATOM   4416  HA  ASN   305      -6.000 -19.573   9.391  1.00  0.00           H  
ATOM   4417  HB2 ASN   305      -8.309 -17.752   8.514  1.00  0.00           H  
ATOM   4418  HB3 ASN   305      -6.649 -17.253   8.084  1.00  0.00           H  
ATOM   4419 HD21 ASN   305      -5.661 -16.357  11.342  1.00  0.00           H  
ATOM   4420 HD22 ASN   305      -5.154 -16.775   9.695  1.00  0.00           H  
ATOM   4421  N   GLY   306      -8.547 -20.045  10.334  1.00  0.00           N  
ATOM   4422  CA  GLY   306      -9.750 -20.627  10.896  1.00  0.00           C  
ATOM   4423  C   GLY   306     -10.983 -20.030  10.253  1.00  0.00           C  
ATOM   4424  O   GLY   306     -11.439 -18.949  10.631  1.00  0.00           O  
ATOM   4425  H   GLY   306      -8.170 -19.291  10.886  1.00  0.00           H  
ATOM   4426  HA2 GLY   306      -9.718 -21.689  10.714  1.00  0.00           H  
ATOM   4427  HA3 GLY   306      -9.776 -20.382  11.948  1.00  0.00           H  
ATOM   4428  N   MET   307     -11.543 -20.748   9.250  1.00  0.00           N  
ATOM   4429  CA  MET   307     -12.780 -20.437   8.544  1.00  0.00           C  
ATOM   4430  C   MET   307     -13.994 -20.705   9.442  1.00  0.00           C  
ATOM   4431  O   MET   307     -14.131 -21.811   9.981  1.00  0.00           O  
ATOM   4432  CB  MET   307     -12.870 -21.297   7.244  1.00  0.00           C  
ATOM   4433  CG  MET   307     -13.938 -20.897   6.200  1.00  0.00           C  
ATOM   4434  SD  MET   307     -13.707 -19.242   5.474  1.00  0.00           S  
ATOM   4435  CE  MET   307     -14.564 -19.552   3.903  1.00  0.00           C  
ATOM   4436  H   MET   307     -11.089 -21.585   8.957  1.00  0.00           H  
ATOM   4437  HA  MET   307     -12.746 -19.384   8.290  1.00  0.00           H  
ATOM   4438  HB2 MET   307     -13.037 -22.361   7.524  1.00  0.00           H  
ATOM   4439  HB3 MET   307     -11.881 -21.253   6.740  1.00  0.00           H  
ATOM   4440  HG2 MET   307     -14.945 -20.961   6.666  1.00  0.00           H  
ATOM   4441  HG3 MET   307     -13.907 -21.669   5.397  1.00  0.00           H  
ATOM   4442  HE1 MET   307     -14.669 -18.615   3.317  1.00  0.00           H  
ATOM   4443  HE2 MET   307     -15.585 -19.961   4.057  1.00  0.00           H  
ATOM   4444  HE3 MET   307     -13.990 -20.272   3.282  1.00  0.00           H  
ATOM   4445  N   SER   308     -14.905 -19.701   9.624  1.00  0.00           N  
ATOM   4446  CA  SER   308     -16.076 -19.834  10.496  1.00  0.00           C  
ATOM   4447  C   SER   308     -17.128 -20.813   9.945  1.00  0.00           C  
ATOM   4448  O   SER   308     -17.281 -20.982   8.728  1.00  0.00           O  
ATOM   4449  CB  SER   308     -16.723 -18.460  10.839  1.00  0.00           C  
ATOM   4450  OG  SER   308     -17.733 -18.585  11.843  1.00  0.00           O  
ATOM   4451  H   SER   308     -14.825 -18.796   9.148  1.00  0.00           H  
ATOM   4452  HA  SER   308     -15.706 -20.242  11.427  1.00  0.00           H  
ATOM   4453  HB2 SER   308     -17.159 -18.015   9.919  1.00  0.00           H  
ATOM   4454  HB3 SER   308     -15.923 -17.777  11.207  1.00  0.00           H  
ATOM   4455  HG  SER   308     -17.871 -17.705  12.210  1.00  0.00           H  
ATOM   4456  N   THR   309     -17.881 -21.480  10.874  1.00  0.00           N  
ATOM   4457  CA  THR   309     -18.973 -22.449  10.657  1.00  0.00           C  
ATOM   4458  C   THR   309     -19.828 -22.135   9.423  1.00  0.00           C  
ATOM   4459  O   THR   309     -19.854 -22.927   8.477  1.00  0.00           O  
ATOM   4460  CB  THR   309     -19.859 -22.761  11.902  1.00  0.00           C  
ATOM   4461  OG1 THR   309     -19.103 -23.415  12.910  1.00  0.00           O  
ATOM   4462  CG2 THR   309     -20.511 -21.529  12.573  1.00  0.00           C  
ATOM   4463  H   THR   309     -17.691 -21.304  11.837  1.00  0.00           H  
ATOM   4464  HA  THR   309     -18.466 -23.376  10.422  1.00  0.00           H  
ATOM   4465  HB  THR   309     -20.667 -23.464  11.595  1.00  0.00           H  
ATOM   4466 HG21 THR   309     -19.743 -20.770  12.835  1.00  0.00           H  
ATOM   4467 HG22 THR   309     -21.039 -21.822  13.505  1.00  0.00           H  
ATOM   4468 HG23 THR   309     -21.263 -21.061  11.908  1.00  0.00           H  
ATOM   4469  HG1 THR   309     -19.625 -23.355  13.717  1.00  0.00           H  
ATOM   4470  N   GLU   310     -20.526 -20.961   9.409  1.00  0.00           N  
ATOM   4471  CA  GLU   310     -21.377 -20.491   8.323  1.00  0.00           C  
ATOM   4472  C   GLU   310     -20.566 -20.229   7.045  1.00  0.00           C  
ATOM   4473  O   GLU   310     -20.932 -20.788   6.012  1.00  0.00           O  
ATOM   4474  CB  GLU   310     -22.292 -19.286   8.702  1.00  0.00           C  
ATOM   4475  CG  GLU   310     -23.296 -19.524   9.875  1.00  0.00           C  
ATOM   4476  CD  GLU   310     -24.377 -18.447   9.998  1.00  0.00           C  
ATOM   4477  OE1 GLU   310     -24.015 -17.249  10.163  1.00  0.00           O  
ATOM   4478  OE2 GLU   310     -25.584 -18.814   9.930  1.00  0.00           O1-
ATOM   4479  H   GLU   310     -20.454 -20.353  10.195  1.00  0.00           H  
ATOM   4480  HA  GLU   310     -22.037 -21.317   8.088  1.00  0.00           H  
ATOM   4481  HB2 GLU   310     -21.653 -18.418   8.960  1.00  0.00           H  
ATOM   4482  HB3 GLU   310     -22.887 -19.018   7.800  1.00  0.00           H  
ATOM   4483  HG2 GLU   310     -22.747 -19.561  10.838  1.00  0.00           H  
ATOM   4484  HG3 GLU   310     -23.802 -20.499   9.730  1.00  0.00           H  
ATOM   4485  N   GLU   311     -19.456 -19.411   7.083  1.00  0.00           N  
ATOM   4486  CA  GLU   311     -18.494 -19.184   5.984  1.00  0.00           C  
ATOM   4487  C   GLU   311     -18.136 -20.500   5.250  1.00  0.00           C  
ATOM   4488  O   GLU   311     -18.338 -20.618   4.038  1.00  0.00           O  
ATOM   4489  CB  GLU   311     -17.147 -18.503   6.426  1.00  0.00           C  
ATOM   4490  CG  GLU   311     -17.158 -17.101   7.087  1.00  0.00           C  
ATOM   4491  CD  GLU   311     -15.727 -16.673   7.445  1.00  0.00           C  
ATOM   4492  OE1 GLU   311     -15.131 -17.272   8.385  1.00  0.00           O  
ATOM   4493  OE2 GLU   311     -15.225 -15.733   6.768  1.00  0.00           O1-
ATOM   4494  H   GLU   311     -19.226 -18.969   7.945  1.00  0.00           H  
ATOM   4495  HA  GLU   311     -18.987 -18.547   5.263  1.00  0.00           H  
ATOM   4496  HB2 GLU   311     -16.618 -19.193   7.122  1.00  0.00           H  
ATOM   4497  HB3 GLU   311     -16.510 -18.410   5.517  1.00  0.00           H  
ATOM   4498  HG2 GLU   311     -17.756 -17.105   8.017  1.00  0.00           H  
ATOM   4499  HG3 GLU   311     -17.576 -16.356   6.379  1.00  0.00           H  
ATOM   4500  N   LEU   312     -17.614 -21.509   6.014  1.00  0.00           N  
ATOM   4501  CA  LEU   312     -17.259 -22.875   5.644  1.00  0.00           C  
ATOM   4502  C   LEU   312     -18.423 -23.612   4.958  1.00  0.00           C  
ATOM   4503  O   LEU   312     -18.282 -24.075   3.821  1.00  0.00           O  
ATOM   4504  CB  LEU   312     -16.728 -23.609   6.927  1.00  0.00           C  
ATOM   4505  CG  LEU   312     -15.938 -24.943   6.767  1.00  0.00           C  
ATOM   4506  CD1 LEU   312     -15.161 -25.279   8.063  1.00  0.00           C  
ATOM   4507  CD2 LEU   312     -16.792 -26.154   6.331  1.00  0.00           C  
ATOM   4508  H   LEU   312     -17.474 -21.310   6.998  1.00  0.00           H  
ATOM   4509  HA  LEU   312     -16.455 -22.798   4.924  1.00  0.00           H  
ATOM   4510  HB2 LEU   312     -16.027 -22.894   7.420  1.00  0.00           H  
ATOM   4511  HB3 LEU   312     -17.564 -23.766   7.640  1.00  0.00           H  
ATOM   4512  HG  LEU   312     -15.177 -24.767   5.970  1.00  0.00           H  
ATOM   4513 HD11 LEU   312     -15.857 -25.469   8.908  1.00  0.00           H  
ATOM   4514 HD12 LEU   312     -14.493 -24.439   8.349  1.00  0.00           H  
ATOM   4515 HD13 LEU   312     -14.532 -26.184   7.924  1.00  0.00           H  
ATOM   4516 HD21 LEU   312     -17.612 -26.344   7.055  1.00  0.00           H  
ATOM   4517 HD22 LEU   312     -16.162 -27.068   6.267  1.00  0.00           H  
ATOM   4518 HD23 LEU   312     -17.235 -25.987   5.328  1.00  0.00           H  
ATOM   4519  N   MET   313     -19.602 -23.724   5.641  1.00  0.00           N  
ATOM   4520  CA  MET   313     -20.850 -24.305   5.141  1.00  0.00           C  
ATOM   4521  C   MET   313     -21.356 -23.621   3.861  1.00  0.00           C  
ATOM   4522  O   MET   313     -21.737 -24.331   2.926  1.00  0.00           O  
ATOM   4523  CB  MET   313     -21.965 -24.364   6.237  1.00  0.00           C  
ATOM   4524  CG  MET   313     -21.630 -25.266   7.452  1.00  0.00           C  
ATOM   4525  SD  MET   313     -22.634 -24.947   8.934  1.00  0.00           S  
ATOM   4526  CE  MET   313     -21.488 -25.755  10.097  1.00  0.00           C  
ATOM   4527  H   MET   313     -19.656 -23.351   6.574  1.00  0.00           H  
ATOM   4528  HA  MET   313     -20.612 -25.321   4.856  1.00  0.00           H  
ATOM   4529  HB2 MET   313     -22.913 -24.735   5.789  1.00  0.00           H  
ATOM   4530  HB3 MET   313     -22.148 -23.328   6.600  1.00  0.00           H  
ATOM   4531  HG2 MET   313     -20.560 -25.099   7.711  1.00  0.00           H  
ATOM   4532  HG3 MET   313     -21.709 -26.333   7.164  1.00  0.00           H  
ATOM   4533  HE1 MET   313     -21.894 -25.738  11.130  1.00  0.00           H  
ATOM   4534  HE2 MET   313     -20.497 -25.249  10.110  1.00  0.00           H  
ATOM   4535  HE3 MET   313     -21.314 -26.815   9.815  1.00  0.00           H  
ATOM   4536  N   GLU   314     -21.362 -22.252   3.770  1.00  0.00           N  
ATOM   4537  CA  GLU   314     -21.664 -21.492   2.553  1.00  0.00           C  
ATOM   4538  C   GLU   314     -20.650 -21.768   1.413  1.00  0.00           C  
ATOM   4539  O   GLU   314     -21.084 -21.914   0.267  1.00  0.00           O  
ATOM   4540  CB  GLU   314     -21.890 -19.949   2.735  1.00  0.00           C  
ATOM   4541  CG  GLU   314     -22.925 -19.431   3.793  1.00  0.00           C  
ATOM   4542  CD  GLU   314     -24.289 -20.114   3.879  1.00  0.00           C  
ATOM   4543  OE1 GLU   314     -25.080 -20.168   2.894  1.00  0.00           O  
ATOM   4544  OE2 GLU   314     -24.594 -20.624   4.998  1.00  0.00           O1-
ATOM   4545  H   GLU   314     -21.105 -21.690   4.576  1.00  0.00           H  
ATOM   4546  HA  GLU   314     -22.611 -21.883   2.206  1.00  0.00           H  
ATOM   4547  HB2 GLU   314     -20.910 -19.478   2.974  1.00  0.00           H  
ATOM   4548  HB3 GLU   314     -22.219 -19.550   1.750  1.00  0.00           H  
ATOM   4549  HG2 GLU   314     -23.098 -18.350   3.630  1.00  0.00           H  
ATOM   4550  HG3 GLU   314     -22.461 -19.526   4.796  1.00  0.00           H  
ATOM   4551  N   GLU   315     -19.299 -21.862   1.681  1.00  0.00           N  
ATOM   4552  CA  GLU   315     -18.286 -22.385   0.741  1.00  0.00           C  
ATOM   4553  C   GLU   315     -18.615 -23.807   0.258  1.00  0.00           C  
ATOM   4554  O   GLU   315     -18.635 -24.032  -0.954  1.00  0.00           O  
ATOM   4555  CB  GLU   315     -16.794 -22.335   1.234  1.00  0.00           C  
ATOM   4556  CG  GLU   315     -16.038 -20.977   1.094  1.00  0.00           C  
ATOM   4557  CD  GLU   315     -15.837 -20.489  -0.346  1.00  0.00           C  
ATOM   4558  OE1 GLU   315     -14.694 -20.508  -0.869  1.00  0.00           O  
ATOM   4559  OE2 GLU   315     -16.861 -20.074  -0.948  1.00  0.00           O1-
ATOM   4560  H   GLU   315     -18.940 -21.588   2.584  1.00  0.00           H  
ATOM   4561  HA  GLU   315     -18.360 -21.764  -0.141  1.00  0.00           H  
ATOM   4562  HB2 GLU   315     -16.760 -22.657   2.296  1.00  0.00           H  
ATOM   4563  HB3 GLU   315     -16.193 -23.071   0.650  1.00  0.00           H  
ATOM   4564  HG2 GLU   315     -15.025 -21.100   1.532  1.00  0.00           H  
ATOM   4565  HG3 GLU   315     -16.577 -20.188   1.657  1.00  0.00           H  
ATOM   4566  N   CYS   316     -18.901 -24.794   1.170  1.00  0.00           N  
ATOM   4567  CA  CYS   316     -19.444 -26.122   0.828  1.00  0.00           C  
ATOM   4568  C   CYS   316     -20.657 -26.053  -0.126  1.00  0.00           C  
ATOM   4569  O   CYS   316     -20.661 -26.723  -1.164  1.00  0.00           O  
ATOM   4570  CB  CYS   316     -19.800 -27.017   2.061  1.00  0.00           C  
ATOM   4571  SG  CYS   316     -18.378 -27.451   3.118  1.00  0.00           S  
ATOM   4572  H   CYS   316     -18.754 -24.603   2.153  1.00  0.00           H  
ATOM   4573  HA  CYS   316     -18.658 -26.621   0.276  1.00  0.00           H  
ATOM   4574  HB2 CYS   316     -20.259 -27.959   1.689  1.00  0.00           H  
ATOM   4575  HB3 CYS   316     -20.570 -26.498   2.670  1.00  0.00           H  
ATOM   4576  HG  CYS   316     -17.574 -27.804   2.127  1.00  0.00           H  
ATOM   4577  N   LYS   317     -21.701 -25.227   0.204  1.00  0.00           N  
ATOM   4578  CA  LYS   317     -22.840 -24.883  -0.658  1.00  0.00           C  
ATOM   4579  C   LYS   317     -22.416 -24.285  -2.012  1.00  0.00           C  
ATOM   4580  O   LYS   317     -22.923 -24.745  -3.035  1.00  0.00           O  
ATOM   4581  CB  LYS   317     -23.892 -23.937   0.005  1.00  0.00           C  
ATOM   4582  CG  LYS   317     -24.603 -24.471   1.276  1.00  0.00           C  
ATOM   4583  CD  LYS   317     -25.429 -23.382   1.997  1.00  0.00           C  
ATOM   4584  CE  LYS   317     -25.559 -23.548   3.518  1.00  0.00           C  
ATOM   4585  NZ  LYS   317     -26.220 -22.346   4.053  1.00  0.00           N1+
ATOM   4586  H   LYS   317     -21.690 -24.775   1.106  1.00  0.00           H  
ATOM   4587  HA  LYS   317     -23.334 -25.818  -0.882  1.00  0.00           H  
ATOM   4588  HB2 LYS   317     -23.374 -22.983   0.254  1.00  0.00           H  
ATOM   4589  HB3 LYS   317     -24.681 -23.699  -0.745  1.00  0.00           H  
ATOM   4590  HG2 LYS   317     -25.256 -25.332   1.017  1.00  0.00           H  
ATOM   4591  HG3 LYS   317     -23.819 -24.854   1.965  1.00  0.00           H  
ATOM   4592  HD2 LYS   317     -26.430 -23.309   1.519  1.00  0.00           H  
ATOM   4593  HD3 LYS   317     -24.914 -22.405   1.832  1.00  0.00           H  
ATOM   4594  HE2 LYS   317     -24.555 -23.624   3.995  1.00  0.00           H  
ATOM   4595  HE3 LYS   317     -26.156 -24.442   3.786  1.00  0.00           H  
ATOM   4596  HZ1 LYS   317     -25.565 -21.796   4.707  1.00  0.00           H  
ATOM   4597  HZ2 LYS   317     -27.169 -22.537   4.464  1.00  0.00           H  
ATOM   4598  HZ3 LYS   317     -26.260 -21.631   3.282  1.00  0.00           H  
ATOM   4599  N   LEU   318     -21.489 -23.275  -2.070  1.00  0.00           N  
ATOM   4600  CA  LEU   318     -20.878 -22.775  -3.307  1.00  0.00           C  
ATOM   4601  C   LEU   318     -20.178 -23.869  -4.140  1.00  0.00           C  
ATOM   4602  O   LEU   318     -20.440 -23.954  -5.346  1.00  0.00           O  
ATOM   4603  CB  LEU   318     -19.946 -21.538  -3.098  1.00  0.00           C  
ATOM   4604  CG  LEU   318     -19.385 -20.877  -4.403  1.00  0.00           C  
ATOM   4605  CD1 LEU   318     -20.479 -20.340  -5.362  1.00  0.00           C  
ATOM   4606  CD2 LEU   318     -18.339 -19.789  -4.098  1.00  0.00           C  
ATOM   4607  H   LEU   318     -21.176 -22.834  -1.214  1.00  0.00           H  
ATOM   4608  HA  LEU   318     -21.714 -22.434  -3.901  1.00  0.00           H  
ATOM   4609  HB2 LEU   318     -20.509 -20.769  -2.526  1.00  0.00           H  
ATOM   4610  HB3 LEU   318     -19.088 -21.849  -2.462  1.00  0.00           H  
ATOM   4611  HG  LEU   318     -18.836 -21.676  -4.959  1.00  0.00           H  
ATOM   4612 HD11 LEU   318     -21.088 -19.557  -4.863  1.00  0.00           H  
ATOM   4613 HD12 LEU   318     -21.153 -21.159  -5.689  1.00  0.00           H  
ATOM   4614 HD13 LEU   318     -20.018 -19.904  -6.274  1.00  0.00           H  
ATOM   4615 HD21 LEU   318     -18.810 -18.914  -3.602  1.00  0.00           H  
ATOM   4616 HD22 LEU   318     -17.858 -19.464  -5.043  1.00  0.00           H  
ATOM   4617 HD23 LEU   318     -17.541 -20.182  -3.429  1.00  0.00           H  
ATOM   4618  N   PHE   319     -19.298 -24.722  -3.522  1.00  0.00           N  
ATOM   4619  CA  PHE   319     -18.688 -25.917  -4.129  1.00  0.00           C  
ATOM   4620  C   PHE   319     -19.745 -26.834  -4.774  1.00  0.00           C  
ATOM   4621  O   PHE   319     -19.634 -27.168  -5.961  1.00  0.00           O  
ATOM   4622  CB  PHE   319     -17.846 -26.809  -3.144  1.00  0.00           C  
ATOM   4623  CG  PHE   319     -16.677 -26.209  -2.387  1.00  0.00           C  
ATOM   4624  CD1 PHE   319     -16.134 -24.920  -2.594  1.00  0.00           C  
ATOM   4625  CD2 PHE   319     -16.103 -27.023  -1.388  1.00  0.00           C  
ATOM   4626  CE1 PHE   319     -15.081 -24.454  -1.794  1.00  0.00           C  
ATOM   4627  CE2 PHE   319     -15.036 -26.568  -0.611  1.00  0.00           C  
ATOM   4628  CZ  PHE   319     -14.532 -25.281  -0.806  1.00  0.00           C  
ATOM   4629  H   PHE   319     -19.055 -24.551  -2.551  1.00  0.00           H  
ATOM   4630  HA  PHE   319     -18.039 -25.563  -4.919  1.00  0.00           H  
ATOM   4631  HB2 PHE   319     -18.531 -27.216  -2.368  1.00  0.00           H  
ATOM   4632  HB3 PHE   319     -17.430 -27.671  -3.710  1.00  0.00           H  
ATOM   4633  HD1 PHE   319     -16.542 -24.256  -3.342  1.00  0.00           H  
ATOM   4634  HD2 PHE   319     -16.489 -28.015  -1.193  1.00  0.00           H  
ATOM   4635  HE1 PHE   319     -14.704 -23.449  -1.931  1.00  0.00           H  
ATOM   4636  HE2 PHE   319     -14.605 -27.210   0.143  1.00  0.00           H  
ATOM   4637  HZ  PHE   319     -13.718 -24.938  -0.188  1.00  0.00           H  
ATOM   4638  N   TYR   320     -20.794 -27.234  -3.983  1.00  0.00           N  
ATOM   4639  CA  TYR   320     -21.964 -27.982  -4.421  1.00  0.00           C  
ATOM   4640  C   TYR   320     -22.731 -27.279  -5.546  1.00  0.00           C  
ATOM   4641  O   TYR   320     -22.928 -27.905  -6.582  1.00  0.00           O  
ATOM   4642  CB  TYR   320     -22.910 -28.404  -3.250  1.00  0.00           C  
ATOM   4643  CG  TYR   320     -22.286 -29.403  -2.279  1.00  0.00           C  
ATOM   4644  CD1 TYR   320     -21.591 -30.554  -2.721  1.00  0.00           C  
ATOM   4645  CD2 TYR   320     -22.438 -29.215  -0.889  1.00  0.00           C  
ATOM   4646  CE1 TYR   320     -21.022 -31.446  -1.803  1.00  0.00           C  
ATOM   4647  CE2 TYR   320     -21.878 -30.117   0.028  1.00  0.00           C  
ATOM   4648  CZ  TYR   320     -21.161 -31.227  -0.432  1.00  0.00           C  
ATOM   4649  OH  TYR   320     -20.573 -32.124   0.484  1.00  0.00           O  
ATOM   4650  H   TYR   320     -20.785 -26.985  -3.004  1.00  0.00           H  
ATOM   4651  HA  TYR   320     -21.574 -28.885  -4.869  1.00  0.00           H  
ATOM   4652  HB2 TYR   320     -23.223 -27.498  -2.687  1.00  0.00           H  
ATOM   4653  HB3 TYR   320     -23.816 -28.891  -3.667  1.00  0.00           H  
ATOM   4654  HD1 TYR   320     -21.486 -30.764  -3.775  1.00  0.00           H  
ATOM   4655  HD2 TYR   320     -22.977 -28.358  -0.511  1.00  0.00           H  
ATOM   4656  HE1 TYR   320     -20.470 -32.305  -2.153  1.00  0.00           H  
ATOM   4657  HE2 TYR   320     -22.012 -29.947   1.085  1.00  0.00           H  
ATOM   4658  HH  TYR   320     -20.619 -31.708   1.346  1.00  0.00           H  
ATOM   4659  N   PHE   321     -23.156 -25.987  -5.398  1.00  0.00           N  
ATOM   4660  CA  PHE   321     -23.741 -25.115  -6.428  1.00  0.00           C  
ATOM   4661  C   PHE   321     -22.956 -25.187  -7.752  1.00  0.00           C  
ATOM   4662  O   PHE   321     -23.530 -25.555  -8.785  1.00  0.00           O  
ATOM   4663  CB  PHE   321     -23.886 -23.655  -5.870  1.00  0.00           C  
ATOM   4664  CG  PHE   321     -24.509 -22.640  -6.809  1.00  0.00           C  
ATOM   4665  CD1 PHE   321     -25.887 -22.349  -6.758  1.00  0.00           C  
ATOM   4666  CD2 PHE   321     -23.698 -21.896  -7.692  1.00  0.00           C  
ATOM   4667  CE1 PHE   321     -26.437 -21.344  -7.566  1.00  0.00           C  
ATOM   4668  CE2 PHE   321     -24.247 -20.894  -8.499  1.00  0.00           C  
ATOM   4669  CZ  PHE   321     -25.615 -20.615  -8.433  1.00  0.00           C  
ATOM   4670  H   PHE   321     -23.033 -25.538  -4.499  1.00  0.00           H  
ATOM   4671  HA  PHE   321     -24.730 -25.501  -6.633  1.00  0.00           H  
ATOM   4672  HB2 PHE   321     -24.502 -23.685  -4.946  1.00  0.00           H  
ATOM   4673  HB3 PHE   321     -22.885 -23.269  -5.584  1.00  0.00           H  
ATOM   4674  HD1 PHE   321     -26.538 -22.885  -6.083  1.00  0.00           H  
ATOM   4675  HD2 PHE   321     -22.636 -22.085  -7.748  1.00  0.00           H  
ATOM   4676  HE1 PHE   321     -27.495 -21.130  -7.517  1.00  0.00           H  
ATOM   4677  HE2 PHE   321     -23.613 -20.329  -9.168  1.00  0.00           H  
ATOM   4678  HZ  PHE   321     -26.032 -19.837  -9.054  1.00  0.00           H  
ATOM   4679  N   ALA   322     -21.624 -24.859  -7.726  1.00  0.00           N  
ATOM   4680  CA  ALA   322     -20.688 -25.014  -8.826  1.00  0.00           C  
ATOM   4681  C   ALA   322     -20.705 -26.434  -9.419  1.00  0.00           C  
ATOM   4682  O   ALA   322     -21.041 -26.581 -10.597  1.00  0.00           O  
ATOM   4683  CB  ALA   322     -19.268 -24.561  -8.419  1.00  0.00           C  
ATOM   4684  H   ALA   322     -21.219 -24.516  -6.864  1.00  0.00           H  
ATOM   4685  HA  ALA   322     -21.033 -24.345  -9.604  1.00  0.00           H  
ATOM   4686  HB1 ALA   322     -18.861 -25.212  -7.615  1.00  0.00           H  
ATOM   4687  HB2 ALA   322     -19.292 -23.518  -8.037  1.00  0.00           H  
ATOM   4688  HB3 ALA   322     -18.585 -24.599  -9.292  1.00  0.00           H  
ATOM   4689  N   GLY   323     -20.367 -27.500  -8.632  1.00  0.00           N  
ATOM   4690  CA  GLY   323     -20.400 -28.912  -9.025  1.00  0.00           C  
ATOM   4691  C   GLY   323     -21.704 -29.369  -9.647  1.00  0.00           C  
ATOM   4692  O   GLY   323     -21.713 -29.816 -10.796  1.00  0.00           O  
ATOM   4693  H   GLY   323     -20.088 -27.333  -7.671  1.00  0.00           H  
ATOM   4694  HA2 GLY   323     -19.628 -29.059  -9.765  1.00  0.00           H  
ATOM   4695  HA3 GLY   323     -20.240 -29.496  -8.129  1.00  0.00           H  
ATOM   4696  N   GLN   324     -22.822 -29.254  -8.882  1.00  0.00           N  
ATOM   4697  CA  GLN   324     -24.150 -29.764  -9.176  1.00  0.00           C  
ATOM   4698  C   GLN   324     -24.745 -29.305 -10.510  1.00  0.00           C  
ATOM   4699  O   GLN   324     -25.270 -30.162 -11.228  1.00  0.00           O  
ATOM   4700  CB  GLN   324     -25.149 -29.508  -7.994  1.00  0.00           C  
ATOM   4701  CG  GLN   324     -26.485 -30.307  -8.019  1.00  0.00           C  
ATOM   4702  CD  GLN   324     -26.279 -31.820  -7.870  1.00  0.00           C  
ATOM   4703  OE1 GLN   324     -26.325 -32.366  -6.765  1.00  0.00           O  
ATOM   4704  NE2 GLN   324     -26.026 -32.509  -9.014  1.00  0.00           N  
ATOM   4705  H   GLN   324     -22.763 -28.760  -7.998  1.00  0.00           H  
ATOM   4706  HA  GLN   324     -24.003 -30.832  -9.265  1.00  0.00           H  
ATOM   4707  HB2 GLN   324     -24.634 -29.750  -7.037  1.00  0.00           H  
ATOM   4708  HB3 GLN   324     -25.389 -28.421  -7.960  1.00  0.00           H  
ATOM   4709  HG2 GLN   324     -27.048 -30.093  -8.950  1.00  0.00           H  
ATOM   4710  HG3 GLN   324     -27.114 -29.966  -7.168  1.00  0.00           H  
ATOM   4711 HE21 GLN   324     -25.910 -33.504  -8.983  1.00  0.00           H  
ATOM   4712 HE22 GLN   324     -25.960 -31.998  -9.871  1.00  0.00           H  
ATOM   4713  N   GLU   325     -24.681 -27.983 -10.859  1.00  0.00           N  
ATOM   4714  CA  GLU   325     -25.248 -27.439 -12.094  1.00  0.00           C  
ATOM   4715  C   GLU   325     -24.230 -27.111 -13.212  1.00  0.00           C  
ATOM   4716  O   GLU   325     -24.597 -27.152 -14.394  1.00  0.00           O  
ATOM   4717  CB  GLU   325     -26.237 -26.271 -11.793  1.00  0.00           C  
ATOM   4718  CG  GLU   325     -27.373 -26.111 -12.848  1.00  0.00           C  
ATOM   4719  CD  GLU   325     -28.480 -25.159 -12.417  1.00  0.00           C  
ATOM   4720  OE1 GLU   325     -29.666 -25.576 -12.411  1.00  0.00           O  
ATOM   4721  OE2 GLU   325     -28.159 -23.988 -12.089  1.00  0.00           O1-
ATOM   4722  H   GLU   325     -24.249 -27.331 -10.232  1.00  0.00           H  
ATOM   4723  HA  GLU   325     -25.860 -28.230 -12.508  1.00  0.00           H  
ATOM   4724  HB2 GLU   325     -26.740 -26.485 -10.820  1.00  0.00           H  
ATOM   4725  HB3 GLU   325     -25.688 -25.315 -11.667  1.00  0.00           H  
ATOM   4726  HG2 GLU   325     -27.849 -27.098 -13.035  1.00  0.00           H  
ATOM   4727  HG3 GLU   325     -26.957 -25.736 -13.802  1.00  0.00           H  
ATOM   4728  N   THR   326     -22.934 -26.785 -12.895  1.00  0.00           N  
ATOM   4729  CA  THR   326     -21.894 -26.453 -13.891  1.00  0.00           C  
ATOM   4730  C   THR   326     -21.193 -27.673 -14.512  1.00  0.00           C  
ATOM   4731  O   THR   326     -21.035 -27.684 -15.736  1.00  0.00           O  
ATOM   4732  CB  THR   326     -20.866 -25.349 -13.538  1.00  0.00           C  
ATOM   4733  OG1 THR   326     -19.839 -25.780 -12.661  1.00  0.00           O  
ATOM   4734  CG2 THR   326     -21.511 -24.085 -12.926  1.00  0.00           C  
ATOM   4735  H   THR   326     -22.640 -26.765 -11.937  1.00  0.00           H  
ATOM   4736  HA  THR   326     -22.439 -26.008 -14.713  1.00  0.00           H  
ATOM   4737  HB  THR   326     -20.358 -25.047 -14.483  1.00  0.00           H  
ATOM   4738 HG21 THR   326     -21.957 -24.304 -11.933  1.00  0.00           H  
ATOM   4739 HG22 THR   326     -22.301 -23.684 -13.595  1.00  0.00           H  
ATOM   4740 HG23 THR   326     -20.736 -23.300 -12.799  1.00  0.00           H  
ATOM   4741  HG1 THR   326     -20.296 -26.069 -11.840  1.00  0.00           H  
ATOM   4742  N   THR   327     -20.760 -28.714 -13.725  1.00  0.00           N  
ATOM   4743  CA  THR   327     -20.027 -29.896 -14.242  1.00  0.00           C  
ATOM   4744  C   THR   327     -20.905 -30.812 -15.098  1.00  0.00           C  
ATOM   4745  O   THR   327     -20.471 -31.243 -16.170  1.00  0.00           O  
ATOM   4746  CB  THR   327     -19.219 -30.722 -13.214  1.00  0.00           C  
ATOM   4747  OG1 THR   327     -18.450 -29.870 -12.378  1.00  0.00           O  
ATOM   4748  CG2 THR   327     -18.187 -31.667 -13.875  1.00  0.00           C  
ATOM   4749  H   THR   327     -20.914 -28.693 -12.735  1.00  0.00           H  
ATOM   4750  HA  THR   327     -19.300 -29.487 -14.921  1.00  0.00           H  
ATOM   4751  HB  THR   327     -19.916 -31.318 -12.581  1.00  0.00           H  
ATOM   4752 HG21 THR   327     -17.471 -31.108 -14.513  1.00  0.00           H  
ATOM   4753 HG22 THR   327     -18.696 -32.435 -14.496  1.00  0.00           H  
ATOM   4754 HG23 THR   327     -17.612 -32.214 -13.098  1.00  0.00           H  
ATOM   4755  HG1 THR   327     -17.836 -30.462 -11.934  1.00  0.00           H  
ATOM   4756  N   THR   328     -22.159 -31.112 -14.640  1.00  0.00           N  
ATOM   4757  CA  THR   328     -23.190 -31.913 -15.319  1.00  0.00           C  
ATOM   4758  C   THR   328     -23.343 -31.571 -16.809  1.00  0.00           C  
ATOM   4759  O   THR   328     -23.125 -32.427 -17.670  1.00  0.00           O  
ATOM   4760  CB  THR   328     -24.556 -31.947 -14.579  1.00  0.00           C  
ATOM   4761  OG1 THR   328     -25.499 -32.724 -15.298  1.00  0.00           O  
ATOM   4762  CG2 THR   328     -25.223 -30.573 -14.344  1.00  0.00           C  
ATOM   4763  H   THR   328     -22.431 -30.738 -13.755  1.00  0.00           H  
ATOM   4764  HA  THR   328     -22.821 -32.929 -15.292  1.00  0.00           H  
ATOM   4765  HB  THR   328     -24.386 -32.425 -13.585  1.00  0.00           H  
ATOM   4766 HG21 THR   328     -25.571 -30.120 -15.295  1.00  0.00           H  
ATOM   4767 HG22 THR   328     -24.519 -29.876 -13.846  1.00  0.00           H  
ATOM   4768 HG23 THR   328     -26.107 -30.681 -13.681  1.00  0.00           H  
ATOM   4769  HG1 THR   328     -26.321 -32.655 -14.810  1.00  0.00           H  
ATOM   4770  N   VAL   329     -23.715 -30.299 -17.123  1.00  0.00           N  
ATOM   4771  CA  VAL   329     -24.030 -29.762 -18.442  1.00  0.00           C  
ATOM   4772  C   VAL   329     -22.913 -29.954 -19.484  1.00  0.00           C  
ATOM   4773  O   VAL   329     -23.212 -30.322 -20.623  1.00  0.00           O  
ATOM   4774  CB  VAL   329     -24.608 -28.331 -18.361  1.00  0.00           C  
ATOM   4775  CG1 VAL   329     -23.568 -27.254 -17.951  1.00  0.00           C  
ATOM   4776  CG2 VAL   329     -25.357 -27.971 -19.667  1.00  0.00           C  
ATOM   4777  H   VAL   329     -23.814 -29.643 -16.379  1.00  0.00           H  
ATOM   4778  HA  VAL   329     -24.843 -30.389 -18.780  1.00  0.00           H  
ATOM   4779  HB  VAL   329     -25.379 -28.339 -17.552  1.00  0.00           H  
ATOM   4780 HG11 VAL   329     -22.761 -27.166 -18.707  1.00  0.00           H  
ATOM   4781 HG12 VAL   329     -23.119 -27.497 -16.968  1.00  0.00           H  
ATOM   4782 HG13 VAL   329     -24.069 -26.266 -17.868  1.00  0.00           H  
ATOM   4783 HG21 VAL   329     -24.673 -27.991 -20.540  1.00  0.00           H  
ATOM   4784 HG22 VAL   329     -25.776 -26.947 -19.584  1.00  0.00           H  
ATOM   4785 HG23 VAL   329     -26.191 -28.678 -19.863  1.00  0.00           H  
ATOM   4786  N   LEU   330     -21.619 -29.728 -19.111  1.00  0.00           N  
ATOM   4787  CA  LEU   330     -20.414 -30.078 -19.863  1.00  0.00           C  
ATOM   4788  C   LEU   330     -20.393 -31.545 -20.336  1.00  0.00           C  
ATOM   4789  O   LEU   330     -20.158 -31.814 -21.522  1.00  0.00           O  
ATOM   4790  CB  LEU   330     -19.127 -29.727 -19.046  1.00  0.00           C  
ATOM   4791  CG  LEU   330     -17.782 -29.776 -19.838  1.00  0.00           C  
ATOM   4792  CD1 LEU   330     -17.682 -28.657 -20.900  1.00  0.00           C  
ATOM   4793  CD2 LEU   330     -16.561 -29.768 -18.894  1.00  0.00           C  
ATOM   4794  H   LEU   330     -21.446 -29.317 -18.220  1.00  0.00           H  
ATOM   4795  HA  LEU   330     -20.434 -29.467 -20.751  1.00  0.00           H  
ATOM   4796  HB2 LEU   330     -19.236 -28.707 -18.616  1.00  0.00           H  
ATOM   4797  HB3 LEU   330     -19.063 -30.431 -18.186  1.00  0.00           H  
ATOM   4798  HG  LEU   330     -17.743 -30.752 -20.382  1.00  0.00           H  
ATOM   4799 HD11 LEU   330     -17.686 -27.653 -20.423  1.00  0.00           H  
ATOM   4800 HD12 LEU   330     -18.536 -28.701 -21.605  1.00  0.00           H  
ATOM   4801 HD13 LEU   330     -16.750 -28.765 -21.494  1.00  0.00           H  
ATOM   4802 HD21 LEU   330     -16.511 -28.813 -18.334  1.00  0.00           H  
ATOM   4803 HD22 LEU   330     -15.620 -29.877 -19.471  1.00  0.00           H  
ATOM   4804 HD23 LEU   330     -16.619 -30.601 -18.160  1.00  0.00           H  
ATOM   4805  N   LEU   331     -20.652 -32.518 -19.412  1.00  0.00           N  
ATOM   4806  CA  LEU   331     -20.876 -33.931 -19.694  1.00  0.00           C  
ATOM   4807  C   LEU   331     -22.123 -34.147 -20.563  1.00  0.00           C  
ATOM   4808  O   LEU   331     -22.003 -34.821 -21.586  1.00  0.00           O  
ATOM   4809  CB  LEU   331     -20.908 -34.821 -18.412  1.00  0.00           C  
ATOM   4810  CG  LEU   331     -19.526 -35.152 -17.773  1.00  0.00           C  
ATOM   4811  CD1 LEU   331     -19.678 -35.660 -16.321  1.00  0.00           C  
ATOM   4812  CD2 LEU   331     -18.710 -36.151 -18.631  1.00  0.00           C  
ATOM   4813  H   LEU   331     -20.764 -32.256 -18.451  1.00  0.00           H  
ATOM   4814  HA  LEU   331     -20.039 -34.255 -20.297  1.00  0.00           H  
ATOM   4815  HB2 LEU   331     -21.557 -34.328 -17.658  1.00  0.00           H  
ATOM   4816  HB3 LEU   331     -21.389 -35.792 -18.664  1.00  0.00           H  
ATOM   4817  HG  LEU   331     -18.943 -34.201 -17.713  1.00  0.00           H  
ATOM   4818 HD11 LEU   331     -20.211 -36.632 -16.283  1.00  0.00           H  
ATOM   4819 HD12 LEU   331     -20.234 -34.928 -15.696  1.00  0.00           H  
ATOM   4820 HD13 LEU   331     -18.687 -35.811 -15.844  1.00  0.00           H  
ATOM   4821 HD21 LEU   331     -19.249 -37.117 -18.742  1.00  0.00           H  
ATOM   4822 HD22 LEU   331     -17.729 -36.354 -18.159  1.00  0.00           H  
ATOM   4823 HD23 LEU   331     -18.518 -35.744 -19.645  1.00  0.00           H  
ATOM   4824  N   VAL   332     -23.325 -33.584 -20.208  1.00  0.00           N  
ATOM   4825  CA  VAL   332     -24.565 -33.606 -21.016  1.00  0.00           C  
ATOM   4826  C   VAL   332     -24.290 -33.169 -22.484  1.00  0.00           C  
ATOM   4827  O   VAL   332     -24.622 -33.919 -23.410  1.00  0.00           O  
ATOM   4828  CB  VAL   332     -25.774 -32.830 -20.404  1.00  0.00           C  
ATOM   4829  CG1 VAL   332     -27.060 -32.990 -21.260  1.00  0.00           C  
ATOM   4830  CG2 VAL   332     -26.115 -33.257 -18.947  1.00  0.00           C  
ATOM   4831  H   VAL   332     -23.372 -33.096 -19.323  1.00  0.00           H  
ATOM   4832  HA  VAL   332     -24.850 -34.649 -21.067  1.00  0.00           H  
ATOM   4833  HB  VAL   332     -25.502 -31.750 -20.395  1.00  0.00           H  
ATOM   4834 HG11 VAL   332     -27.570 -33.950 -21.052  1.00  0.00           H  
ATOM   4835 HG12 VAL   332     -26.851 -32.944 -22.346  1.00  0.00           H  
ATOM   4836 HG13 VAL   332     -27.763 -32.168 -21.036  1.00  0.00           H  
ATOM   4837 HG21 VAL   332     -26.425 -34.321 -18.903  1.00  0.00           H  
ATOM   4838 HG22 VAL   332     -26.950 -32.638 -18.551  1.00  0.00           H  
ATOM   4839 HG23 VAL   332     -25.259 -33.121 -18.262  1.00  0.00           H  
ATOM   4840  N   TRP   333     -23.671 -31.970 -22.726  1.00  0.00           N  
ATOM   4841  CA  TRP   333     -23.167 -31.529 -24.031  1.00  0.00           C  
ATOM   4842  C   TRP   333     -22.177 -32.512 -24.658  1.00  0.00           C  
ATOM   4843  O   TRP   333     -22.386 -32.906 -25.807  1.00  0.00           O  
ATOM   4844  CB  TRP   333     -22.537 -30.103 -24.024  1.00  0.00           C  
ATOM   4845  CG  TRP   333     -23.504 -28.950 -23.822  1.00  0.00           C  
ATOM   4846  CD1 TRP   333     -24.720 -28.735 -24.410  1.00  0.00           C  
ATOM   4847  CD2 TRP   333     -23.271 -27.826 -22.957  1.00  0.00           C  
ATOM   4848  NE1 TRP   333     -25.293 -27.588 -23.922  1.00  0.00           N  
ATOM   4849  CE2 TRP   333     -24.404 -27.000 -23.055  1.00  0.00           C  
ATOM   4850  CE3 TRP   333     -22.201 -27.488 -22.138  1.00  0.00           C  
ATOM   4851  CZ2 TRP   333     -24.484 -25.823 -22.347  1.00  0.00           C  
ATOM   4852  CZ3 TRP   333     -22.310 -26.322 -21.380  1.00  0.00           C  
ATOM   4853  CH2 TRP   333     -23.435 -25.496 -21.482  1.00  0.00           C  
ATOM   4854  H   TRP   333     -23.497 -31.329 -21.959  1.00  0.00           H  
ATOM   4855  HA  TRP   333     -24.021 -31.511 -24.692  1.00  0.00           H  
ATOM   4856  HB2 TRP   333     -21.742 -30.058 -23.249  1.00  0.00           H  
ATOM   4857  HB3 TRP   333     -22.058 -29.912 -25.009  1.00  0.00           H  
ATOM   4858  HD1 TRP   333     -25.162 -29.373 -25.159  1.00  0.00           H  
ATOM   4859  HE1 TRP   333     -26.250 -27.346 -23.983  1.00  0.00           H  
ATOM   4860  HE3 TRP   333     -21.314 -28.094 -22.077  1.00  0.00           H  
ATOM   4861  HZ2 TRP   333     -25.333 -25.177 -22.471  1.00  0.00           H  
ATOM   4862  HZ3 TRP   333     -21.496 -26.041 -20.730  1.00  0.00           H  
ATOM   4863  HH2 TRP   333     -23.488 -24.590 -20.895  1.00  0.00           H  
ATOM   4864  N   THR   334     -21.098 -32.932 -23.925  1.00  0.00           N  
ATOM   4865  CA  THR   334     -20.124 -33.959 -24.342  1.00  0.00           C  
ATOM   4866  C   THR   334     -20.850 -35.208 -24.869  1.00  0.00           C  
ATOM   4867  O   THR   334     -20.565 -35.630 -25.991  1.00  0.00           O  
ATOM   4868  CB  THR   334     -19.055 -34.341 -23.289  1.00  0.00           C  
ATOM   4869  OG1 THR   334     -18.346 -33.208 -22.802  1.00  0.00           O  
ATOM   4870  CG2 THR   334     -17.963 -35.254 -23.875  1.00  0.00           C  
ATOM   4871  H   THR   334     -20.960 -32.535 -23.008  1.00  0.00           H  
ATOM   4872  HA  THR   334     -19.601 -33.524 -25.182  1.00  0.00           H  
ATOM   4873  HB  THR   334     -19.540 -34.858 -22.431  1.00  0.00           H  
ATOM   4874 HG21 THR   334     -17.437 -34.755 -24.717  1.00  0.00           H  
ATOM   4875 HG22 THR   334     -18.385 -36.214 -24.227  1.00  0.00           H  
ATOM   4876 HG23 THR   334     -17.220 -35.478 -23.083  1.00  0.00           H  
ATOM   4877  HG1 THR   334     -18.987 -32.660 -22.302  1.00  0.00           H  
ATOM   4878  N   MET   335     -21.806 -35.798 -24.081  1.00  0.00           N  
ATOM   4879  CA  MET   335     -22.700 -36.888 -24.464  1.00  0.00           C  
ATOM   4880  C   MET   335     -23.434 -36.643 -25.788  1.00  0.00           C  
ATOM   4881  O   MET   335     -23.437 -37.543 -26.629  1.00  0.00           O  
ATOM   4882  CB  MET   335     -23.731 -37.333 -23.365  1.00  0.00           C  
ATOM   4883  CG  MET   335     -23.214 -37.735 -21.948  1.00  0.00           C  
ATOM   4884  SD  MET   335     -21.481 -38.310 -21.764  1.00  0.00           S  
ATOM   4885  CE  MET   335     -21.537 -39.831 -22.752  1.00  0.00           C  
ATOM   4886  H   MET   335     -21.948 -35.447 -23.140  1.00  0.00           H  
ATOM   4887  HA  MET   335     -22.047 -37.726 -24.649  1.00  0.00           H  
ATOM   4888  HB2 MET   335     -24.265 -38.224 -23.767  1.00  0.00           H  
ATOM   4889  HB3 MET   335     -24.486 -36.527 -23.234  1.00  0.00           H  
ATOM   4890  HG2 MET   335     -23.909 -38.499 -21.535  1.00  0.00           H  
ATOM   4891  HG3 MET   335     -23.341 -36.838 -21.302  1.00  0.00           H  
ATOM   4892  HE1 MET   335     -20.520 -40.267 -22.849  1.00  0.00           H  
ATOM   4893  HE2 MET   335     -21.919 -39.657 -23.779  1.00  0.00           H  
ATOM   4894  HE3 MET   335     -22.192 -40.584 -22.268  1.00  0.00           H  
ATOM   4895  N   VAL   336     -24.054 -35.443 -26.004  1.00  0.00           N  
ATOM   4896  CA  VAL   336     -24.679 -35.037 -27.274  1.00  0.00           C  
ATOM   4897  C   VAL   336     -23.659 -34.884 -28.412  1.00  0.00           C  
ATOM   4898  O   VAL   336     -23.923 -35.417 -29.492  1.00  0.00           O  
ATOM   4899  CB  VAL   336     -25.645 -33.829 -27.171  1.00  0.00           C  
ATOM   4900  CG1 VAL   336     -26.284 -33.439 -28.534  1.00  0.00           C  
ATOM   4901  CG2 VAL   336     -26.773 -34.177 -26.177  1.00  0.00           C
[truncated: 240,646 more chars]
