# Supplementary material for: Utility of a Phylogenetic Perspective in Structural Analysis of CYP72A Enzymes from Flowering Plants
Source: PLoS One. 2016 Sep 26;11(9):e0163024. doi: 10.1371/journal.pone.0163024 (PMC5036807; doi:10.1371/journal.pone.0163024)
Supplement: S8 Fig — This file can be read by a PDB viewer. (TXT) [file pone.0163024.s008.txt]

REMARK   4      COMPLIES WITH FORMAT V. 3.0, 1-DEC-2006
REMARK 888
REMARK 888 WRITTEN BY MAESTRO (A PRODUCT OF SCHRODINGER, LLC)
TITLE     Oliver_model1_with_heme
MODEL        1
ATOM      1  N   LEU A   1     -34.563  -2.318 -15.193  1.00 17.88           N1+
ATOM      2  CA  LEU A   1     -35.835  -1.759 -14.622  1.00 17.88           C  
ATOM      3  C   LEU A   1     -35.513  -0.502 -13.753  1.00 17.88           C  
ATOM      4  O   LEU A   1     -36.457   0.178 -13.358  1.00 17.88           O  
ATOM      5  CB  LEU A   1     -36.661  -2.875 -13.931  1.00 17.88           C  
ATOM      6  CG  LEU A   1     -38.174  -2.591 -13.786  1.00 17.88           C  
ATOM      7  CD1 LEU A   1     -38.896  -2.546 -15.149  1.00 17.88           C  
ATOM      8  CD2 LEU A   1     -38.837  -3.599 -12.828  1.00 17.88           C  
ATOM      9  HA  LEU A   1     -36.378  -1.492 -15.526  1.00 17.88           H  
ATOM     10  HB1 LEU A   1     -36.230  -3.083 -12.954  1.00 17.88           H  
ATOM     11  HB2 LEU A   1     -36.557  -3.809 -14.485  1.00 17.88           H  
ATOM     12  HG  LEU A   1     -38.290  -1.615 -13.315  1.00 17.88           H  
ATOM     13 1HD1 LEU A   1     -39.849  -3.075 -15.133  1.00 17.88           H  
ATOM     14 2HD1 LEU A   1     -39.110  -1.516 -15.436  1.00 17.88           H  
ATOM     15 3HD1 LEU A   1     -38.298  -2.991 -15.943  1.00 17.88           H  
ATOM     16 1HD2 LEU A   1     -39.569  -3.103 -12.191  1.00 17.88           H  
ATOM     17 2HD2 LEU A   1     -39.352  -4.399 -13.361  1.00 17.88           H  
ATOM     18 3HD2 LEU A   1     -38.112  -4.072 -12.166  1.00 17.88           H  
ATOM     19  H1  LEU A   1     -34.801  -2.780 -16.059  1.00  0.00           H  
ATOM     20  H2  LEU A   1     -33.918  -1.567 -15.392  1.00  0.00           H  
ATOM     21  H3  LEU A   1     -34.181  -3.011 -14.565  1.00  0.00           H  
ATOM     22  N   ASP A   2     -34.228  -0.217 -13.439  1.00 16.75           N  
ATOM     23  CA  ASP A   2     -33.807   0.653 -12.340  1.00 16.75           C  
ATOM     24  C   ASP A   2     -33.839   2.140 -12.697  1.00 16.75           C  
ATOM     25  O   ASP A   2     -34.600   2.875 -12.068  1.00 16.75           O  
ATOM     26  CB  ASP A   2     -32.417   0.257 -11.802  1.00 16.75           C  
ATOM     27  CG  ASP A   2     -32.109   0.862 -10.439  1.00 16.75           C  
ATOM     28  OD1 ASP A   2     -32.184   0.112  -9.446  1.00 16.75           O  
ATOM     29  OD2 ASP A   2     -31.770   2.063 -10.413  1.00 16.75           O1-
ATOM     30  H   ASP A   2     -33.484  -0.769 -13.834  1.00 16.75           H  
ATOM     31  HA  ASP A   2     -34.520   0.525 -11.525  1.00 16.75           H  
ATOM     32  HB1 ASP A   2     -31.625   0.562 -12.478  1.00 16.75           H  
ATOM     33  HB2 ASP A   2     -32.290  -0.816 -11.742  1.00 16.75           H  
ATOM     34  N   TRP A   3     -32.964   2.566 -13.625  1.00 14.33           N  
ATOM     35  CA  TRP A   3     -32.861   3.966 -14.016  1.00 14.33           C  
ATOM     36  C   TRP A   3     -34.072   4.411 -14.830  1.00 14.33           C  
ATOM     37  O   TRP A   3     -34.077   4.255 -16.049  1.00 14.33           O  
ATOM     38  CB  TRP A   3     -31.510   4.298 -14.665  1.00 14.33           C  
ATOM     39  CG  TRP A   3     -30.407   4.838 -13.796  1.00 14.33           C  
ATOM     40  CD1 TRP A   3     -29.216   5.218 -14.306  1.00 14.33           C  
ATOM     41  CD2 TRP A   3     -30.346   5.170 -12.358  1.00 14.33           C  
ATOM     42  CE2 TRP A   3     -29.083   5.790 -12.104  1.00 14.33           C  
ATOM     43  CE3 TRP A   3     -31.198   5.030 -11.230  1.00 14.33           C  
ATOM     44  NE1 TRP A   3     -28.434   5.752 -13.312  1.00 14.33           N  
ATOM     45  CZ2 TRP A   3     -28.709   6.282 -10.841  1.00 14.33           C  
ATOM     46  CZ3 TRP A   3     -30.842   5.528  -9.961  1.00 14.33           C  
ATOM     47  CH2 TRP A   3     -29.603   6.162  -9.766  1.00 14.33           C  
ATOM     48  H   TRP A   3     -32.355   1.914 -14.096  1.00 14.33           H  
ATOM     49  HA  TRP A   3     -32.927   4.593 -13.137  1.00 14.33           H  
ATOM     50  HB1 TRP A   3     -31.150   3.468 -15.275  1.00 14.33           H  
ATOM     51  HB2 TRP A   3     -31.665   5.129 -15.348  1.00 14.33           H  
ATOM     52  HD1 TRP A   3     -28.934   5.114 -15.345  1.00 14.33           H  
ATOM     53  HE1 TRP A   3     -27.493   6.064 -13.483  1.00 14.33           H  
ATOM     54  HE3 TRP A   3     -32.149   4.530 -11.294  1.00 14.33           H  
ATOM     55  HZ2 TRP A   3     -27.746   6.749 -10.701  1.00 14.33           H  
ATOM     56  HZ3 TRP A   3     -31.523   5.411  -9.131  1.00 14.33           H  
ATOM     57  HH2 TRP A   3     -29.333   6.537  -8.790  1.00 14.33           H  
ATOM     58  N   ALA A   4     -35.025   4.981 -14.066  1.00 13.51           N  
ATOM     59  CA  ALA A   4     -36.292   5.668 -14.339  1.00 13.51           C  
ATOM     60  C   ALA A   4     -36.305   6.752 -15.435  1.00 13.51           C  
ATOM     61  O   ALA A   4     -37.096   7.685 -15.320  1.00 13.51           O  
ATOM     62  CB  ALA A   4     -37.468   4.690 -14.366  1.00 13.51           C  
ATOM     63  H   ALA A   4     -34.833   4.950 -13.075  1.00 13.51           H  
ATOM     64  HA  ALA A   4     -36.442   6.252 -13.429  1.00 13.51           H  
ATOM     65  HB1 ALA A   4     -37.633   4.253 -13.380  1.00 13.51           H  
ATOM     66  HB2 ALA A   4     -38.395   5.174 -14.674  1.00 13.51           H  
ATOM     67  HB3 ALA A   4     -37.275   3.875 -15.045  1.00 13.51           H  
ATOM     68  N   TRP A   5     -35.339   6.687 -16.364  1.00 11.55           N  
ATOM     69  CA  TRP A   5     -34.488   7.772 -16.848  1.00 11.55           C  
ATOM     70  C   TRP A   5     -34.320   8.953 -15.892  1.00 11.55           C  
ATOM     71  O   TRP A   5     -35.002   9.968 -16.025  1.00 11.55           O  
ATOM     72  CB  TRP A   5     -34.722   8.180 -18.309  1.00 11.55           C  
ATOM     73  CG  TRP A   5     -33.721   9.160 -18.858  1.00 11.55           C  
ATOM     74  CD1 TRP A   5     -32.389   8.945 -18.968  1.00 11.55           C  
ATOM     75  CD2 TRP A   5     -33.940  10.518 -19.338  1.00 11.55           C  
ATOM     76  CE2 TRP A   5     -32.686  11.054 -19.769  1.00 11.55           C  
ATOM     77  CE3 TRP A   5     -35.072  11.357 -19.457  1.00 11.55           C  
ATOM     78  NE1 TRP A   5     -31.777  10.049 -19.520  1.00 11.55           N  
ATOM     79  CZ2 TRP A   5     -32.566  12.345 -20.309  1.00 11.55           C  
ATOM     80  CZ3 TRP A   5     -34.962  12.658 -19.988  1.00 11.55           C  
ATOM     81  CH2 TRP A   5     -33.714  13.151 -20.418  1.00 11.55           C  
ATOM     82  H   TRP A   5     -34.864   5.794 -16.415  1.00 11.55           H  
ATOM     83  HA  TRP A   5     -33.506   7.307 -16.858  1.00 11.55           H  
ATOM     84  HB1 TRP A   5     -35.732   8.569 -18.442  1.00 11.55           H  
ATOM     85  HB2 TRP A   5     -34.631   7.309 -18.948  1.00 11.55           H  
ATOM     86  HD1 TRP A   5     -31.884   8.047 -18.651  1.00 11.55           H  
ATOM     87  HE1 TRP A   5     -30.783  10.092 -19.721  1.00 11.55           H  
ATOM     88  HE3 TRP A   5     -36.036  10.994 -19.134  1.00 11.55           H  
ATOM     89  HZ2 TRP A   5     -31.604  12.712 -20.633  1.00 11.55           H  
ATOM     90  HZ3 TRP A   5     -35.841  13.280 -20.069  1.00 11.55           H  
ATOM     91  HH2 TRP A   5     -33.637  14.146 -20.829  1.00 11.55           H  
ATOM     92  N   PHE A   6     -33.347   8.790 -14.991  1.00 10.00           N  
ATOM     93  CA  PHE A   6     -32.678   9.908 -14.351  1.00 10.00           C  
ATOM     94  C   PHE A   6     -31.582  10.428 -15.299  1.00 10.00           C  
ATOM     95  O   PHE A   6     -31.161   9.697 -16.197  1.00 10.00           O  
ATOM     96  CB  PHE A   6     -32.108   9.446 -13.007  1.00 10.00           C  
ATOM     97  CG  PHE A   6     -33.143   8.913 -12.033  1.00 10.00           C  
ATOM     98  CD1 PHE A   6     -33.402   7.529 -11.964  1.00 10.00           C  
ATOM     99  CD2 PHE A   6     -33.975   9.801 -11.319  1.00 10.00           C  
ATOM    100  CE1 PHE A   6     -34.408   7.048 -11.136  1.00 10.00           C  
ATOM    101  CE2 PHE A   6     -34.981   9.303 -10.502  1.00 10.00           C  
ATOM    102  CZ  PHE A   6     -35.189   7.933 -10.403  1.00 10.00           C  
ATOM    103  H   PHE A   6     -32.855   7.909 -14.955  1.00 10.00           H  
ATOM    104  HA  PHE A   6     -33.393  10.713 -14.166  1.00 10.00           H  
ATOM    105  HB1 PHE A   6     -31.652  10.312 -12.539  1.00 10.00           H  
ATOM    106  HB2 PHE A   6     -31.321   8.704 -13.151  1.00 10.00           H  
ATOM    107  HD1 PHE A   6     -32.817   6.843 -12.556  1.00 10.00           H  
ATOM    108  HD2 PHE A   6     -33.833  10.869 -11.406  1.00 10.00           H  
ATOM    109  HE1 PHE A   6     -34.591   5.985 -11.073  1.00 10.00           H  
ATOM    110  HE2 PHE A   6     -35.610   9.984  -9.947  1.00 10.00           H  
ATOM    111  HZ  PHE A   6     -35.976   7.553  -9.767  1.00 10.00           H  
ATOM    112  N   THR A   7     -31.183  11.691 -15.072  1.00  8.19           N  
ATOM    113  CA  THR A   7     -30.346  12.580 -15.897  1.00  8.19           C  
ATOM    114  C   THR A   7     -29.168  11.930 -16.672  1.00  8.19           C  
ATOM    115  O   THR A   7     -28.677  10.899 -16.234  1.00  8.19           O  
ATOM    116  CB  THR A   7     -29.730  13.690 -14.995  1.00  8.19           C  
ATOM    117  CG2 THR A   7     -30.766  14.465 -14.167  1.00  8.19           C  
ATOM    118  OG1 THR A   7     -28.716  13.201 -14.130  1.00  8.19           O  
ATOM    119  H   THR A   7     -31.592  12.158 -14.277  1.00  8.19           H  
ATOM    120  HA  THR A   7     -31.044  13.035 -16.597  1.00  8.19           H  
ATOM    121  HB  THR A   7     -29.241  14.424 -15.634  1.00  8.19           H  
ATOM    122  HG1 THR A   7     -28.504  13.887 -13.491  1.00  8.19           H  
ATOM    123 1HG2 THR A   7     -31.547  14.879 -14.807  1.00  8.19           H  
ATOM    124 2HG2 THR A   7     -31.247  13.835 -13.419  1.00  8.19           H  
ATOM    125 3HG2 THR A   7     -30.300  15.299 -13.641  1.00  8.19           H  
ATOM    126  N   PRO A   8     -28.677  12.575 -17.757  1.00  6.28           N  
ATOM    127  CA  PRO A   8     -27.424  12.193 -18.446  1.00  6.28           C  
ATOM    128  C   PRO A   8     -26.163  11.956 -17.585  1.00  6.28           C  
ATOM    129  O   PRO A   8     -25.391  11.060 -17.919  1.00  6.28           O  
ATOM    130  CB  PRO A   8     -27.216  13.329 -19.459  1.00  6.28           C  
ATOM    131  CG  PRO A   8     -28.625  13.769 -19.805  1.00  6.28           C  
ATOM    132  CD  PRO A   8     -29.341  13.674 -18.466  1.00  6.28           C  
ATOM    133  HA  PRO A   8     -27.640  11.268 -18.981  1.00  6.28           H  
ATOM    134  HB1 PRO A   8     -26.677  14.159 -19.000  1.00  6.28           H  
ATOM    135  HB2 PRO A   8     -26.660  13.024 -20.341  1.00  6.28           H  
ATOM    136  HG1 PRO A   8     -28.675  14.760 -20.255  1.00  6.28           H  
ATOM    137  HG2 PRO A   8     -29.062  13.057 -20.507  1.00  6.28           H  
ATOM    138  HD1 PRO A   8     -29.211  14.600 -17.905  1.00  6.28           H  
ATOM    139  HD2 PRO A   8     -30.407  13.508 -18.621  1.00  6.28           H  
ATOM    140  N   LYS A   9     -25.978  12.703 -16.480  1.00  4.35           N  
ATOM    141  CA  LYS A   9     -24.895  12.444 -15.520  1.00  4.35           C  
ATOM    142  C   LYS A   9     -25.096  11.160 -14.705  1.00  4.35           C  
ATOM    143  O   LYS A   9     -24.130  10.417 -14.521  1.00  4.35           O  
ATOM    144  CB  LYS A   9     -24.669  13.651 -14.600  1.00  4.35           C  
ATOM    145  CG  LYS A   9     -23.868  14.766 -15.284  1.00  4.35           C  
ATOM    146  CD  LYS A   9     -23.387  15.825 -14.286  1.00  4.35           C  
ATOM    147  CE  LYS A   9     -22.440  16.844 -14.931  1.00  4.35           C  
ATOM    148  NZ  LYS A   9     -21.944  17.809 -13.936  1.00  4.35           N1+
ATOM    149  H   LYS A   9     -26.642  13.424 -16.238  1.00  4.35           H  
ATOM    150  HA  LYS A   9     -23.981  12.292 -16.098  1.00  4.35           H  
ATOM    151  HB1 LYS A   9     -24.087  13.325 -13.736  1.00  4.35           H  
ATOM    152  HB2 LYS A   9     -25.612  14.026 -14.200  1.00  4.35           H  
ATOM    153  HG1 LYS A   9     -24.475  15.232 -16.061  1.00  4.35           H  
ATOM    154  HG2 LYS A   9     -23.002  14.336 -15.788  1.00  4.35           H  
ATOM    155  HD1 LYS A   9     -22.883  15.339 -13.450  1.00  4.35           H  
ATOM    156  HD2 LYS A   9     -24.251  16.342 -13.866  1.00  4.35           H  
ATOM    157  HE1 LYS A   9     -22.949  17.386 -15.729  1.00  4.35           H  
ATOM    158  HE2 LYS A   9     -21.584  16.337 -15.377  1.00  4.35           H  
ATOM    159  HZ1 LYS A   9     -21.320  18.466 -14.384  1.00  4.35           H  
ATOM    160  HZ2 LYS A   9     -22.722  18.311 -13.532  1.00  4.35           H  
ATOM    161  HZ3 LYS A   9     -21.446  17.319 -13.206  1.00  4.35           H  
ATOM    162  N   ARG A  10     -26.354  10.873 -14.325  1.00  2.79           N  
ATOM    163  CA  ARG A  10     -26.770   9.519 -13.970  1.00  2.79           C  
ATOM    164  C   ARG A  10     -26.689   8.610 -15.213  1.00  2.79           C  
ATOM    165  O   ARG A  10     -26.689   9.070 -16.350  1.00  2.79           O  
ATOM    166  CB  ARG A  10     -28.136   9.533 -13.250  1.00  2.79           C  
ATOM    167  CG  ARG A  10     -28.026  10.140 -11.836  1.00  2.79           C  
ATOM    168  CD  ARG A  10     -29.353  10.152 -11.069  1.00  2.79           C  
ATOM    169  NE  ARG A  10     -29.184  10.524  -9.659  1.00  2.79           N  
ATOM    170  CZ  ARG A  10     -30.176  10.604  -8.754  1.00  2.79           C  
ATOM    171  NH1 ARG A  10     -29.900  11.024  -7.512  1.00  2.79           N  
ATOM    172  NH2 ARG A  10     -31.436  10.271  -9.066  1.00  2.79           N1+
ATOM    173  H   ARG A  10     -27.101  11.521 -14.536  1.00  2.79           H  
ATOM    174  HA  ARG A  10     -26.038   9.140 -13.252  1.00  2.79           H  
ATOM    175  HB1 ARG A  10     -28.499   8.511 -13.154  1.00  2.79           H  
ATOM    176  HB2 ARG A  10     -28.886  10.064 -13.834  1.00  2.79           H  
ATOM    177  HG1 ARG A  10     -27.719  11.178 -11.973  1.00  2.79           H  
ATOM    178  HG2 ARG A  10     -27.244   9.667 -11.241  1.00  2.79           H  
ATOM    179  HD1 ARG A  10     -29.918   9.230 -11.205  1.00  2.79           H  
ATOM    180  HD2 ARG A  10     -29.943  10.977 -11.463  1.00  2.79           H  
ATOM    181  HE  ARG A  10     -28.248  10.779  -9.376  1.00  2.79           H  
ATOM    182 1HH1 ARG A  10     -28.957  11.279  -7.255  1.00  2.79           H  
ATOM    183 2HH1 ARG A  10     -30.632  11.091  -6.821  1.00  2.79           H  
ATOM    184 1HH2 ARG A  10     -31.657   9.934  -9.992  1.00  2.79           H  
ATOM    185 2HH2 ARG A  10     -32.173  10.332  -8.378  1.00  2.79           H  
ATOM    186  N   ILE A  11     -26.437   7.338 -14.931  1.00  2.46           N  
ATOM    187  CA  ILE A  11     -25.551   6.456 -15.685  1.00  2.46           C  
ATOM    188  C   ILE A  11     -25.803   6.242 -17.208  1.00  2.46           C  
ATOM    189  O   ILE A  11     -24.883   5.786 -17.888  1.00  2.46           O  
ATOM    190  CB  ILE A  11     -25.412   5.125 -14.900  1.00  2.46           C  
ATOM    191  CG1 ILE A  11     -24.901   5.369 -13.448  1.00  2.46           C  
ATOM    192  CG2 ILE A  11     -24.497   4.108 -15.580  1.00  2.46           C  
ATOM    193  CD1 ILE A  11     -25.122   4.196 -12.481  1.00  2.46           C  
ATOM    194  H   ILE A  11     -26.477   7.105 -13.953  1.00  2.46           H  
ATOM    195  HA  ILE A  11     -24.577   6.945 -15.638  1.00  2.46           H  
ATOM    196  HB  ILE A  11     -26.404   4.680 -14.832  1.00  2.46           H  
ATOM    197 1HG1 ILE A  11     -25.373   6.236 -12.989  1.00  2.46           H  
ATOM    198 2HG1 ILE A  11     -23.838   5.614 -13.480  1.00  2.46           H  
ATOM    199 1HG2 ILE A  11     -24.365   3.247 -14.945  1.00  2.46           H  
ATOM    200 2HG2 ILE A  11     -24.906   3.718 -16.510  1.00  2.46           H  
ATOM    201 3HG2 ILE A  11     -23.517   4.541 -15.778  1.00  2.46           H  
ATOM    202  HD1 ILE A  11     -25.613   4.530 -11.567  1.00  2.46           H  
ATOM    203  HD2 ILE A  11     -25.744   3.414 -12.913  1.00  2.46           H  
ATOM    204  HD3 ILE A  11     -24.172   3.744 -12.194  1.00  2.46           H  
ATOM    205  N   GLU A  12     -26.967   6.665 -17.740  1.00  2.38           N  
ATOM    206  CA  GLU A  12     -27.296   6.797 -19.170  1.00  2.38           C  
ATOM    207  C   GLU A  12     -26.150   7.345 -20.043  1.00  2.38           C  
ATOM    208  O   GLU A  12     -25.592   6.585 -20.831  1.00  2.38           O  
ATOM    209  CB  GLU A  12     -28.607   7.609 -19.324  1.00  2.38           C  
ATOM    210  CG  GLU A  12     -29.085   7.875 -20.777  1.00  2.38           C  
ATOM    211  CD  GLU A  12     -28.615   9.196 -21.386  1.00  2.38           C  
ATOM    212  OE1 GLU A  12     -29.063  10.242 -20.869  1.00  2.38           O  
ATOM    213  OE2 GLU A  12     -27.831   9.137 -22.360  1.00  2.38           O1-
ATOM    214  H   GLU A  12     -27.649   7.070 -17.114  1.00  2.38           H  
ATOM    215  HA  GLU A  12     -27.509   5.789 -19.527  1.00  2.38           H  
ATOM    216  HB1 GLU A  12     -28.514   8.555 -18.787  1.00  2.38           H  
ATOM    217  HB2 GLU A  12     -29.397   7.076 -18.797  1.00  2.38           H  
ATOM    218  HG1 GLU A  12     -30.173   7.920 -20.793  1.00  2.38           H  
ATOM    219  HG2 GLU A  12     -28.804   7.047 -21.428  1.00  2.38           H  
ATOM    220  N   LYS A  13     -25.794   8.631 -19.875  1.00  2.38           N  
ATOM    221  CA  LYS A  13     -24.780   9.276 -20.715  1.00  2.38           C  
ATOM    222  C   LYS A  13     -23.349   9.092 -20.168  1.00  2.38           C  
ATOM    223  O   LYS A  13     -22.439   9.742 -20.674  1.00  2.38           O  
ATOM    224  CB  LYS A  13     -25.134  10.760 -20.982  1.00  2.38           C  
ATOM    225  CG  LYS A  13     -24.605  11.279 -22.325  1.00  2.38           C  
ATOM    226  CD  LYS A  13     -24.611  12.801 -22.481  1.00  2.38           C  
ATOM    227  CE  LYS A  13     -23.936  13.220 -23.796  1.00  2.38           C  
ATOM    228  NZ  LYS A  13     -23.756  14.677 -23.874  1.00  2.38           N1+
ATOM    229  H   LYS A  13     -26.254   9.211 -19.187  1.00  2.38           H  
ATOM    230  HA  LYS A  13     -24.784   8.783 -21.688  1.00  2.38           H  
ATOM    231  HB1 LYS A  13     -24.739  11.394 -20.193  1.00  2.38           H  
ATOM    232  HB2 LYS A  13     -26.215  10.889 -20.983  1.00  2.38           H  
ATOM    233  HG1 LYS A  13     -25.187  10.832 -23.132  1.00  2.38           H  
ATOM    234  HG2 LYS A  13     -23.579  10.950 -22.450  1.00  2.38           H  
ATOM    235  HD1 LYS A  13     -24.094  13.257 -21.635  1.00  2.38           H  
ATOM    236  HD2 LYS A  13     -25.637  13.170 -22.461  1.00  2.38           H  
ATOM    237  HE1 LYS A  13     -24.524  12.881 -24.650  1.00  2.38           H  
ATOM    238  HE2 LYS A  13     -22.950  12.761 -23.880  1.00  2.38           H  
ATOM    239  HZ1 LYS A  13     -24.650  15.139 -23.793  1.00  2.38           H  
ATOM    240  HZ2 LYS A  13     -23.147  14.976 -23.124  1.00  2.38           H  
ATOM    241  HZ3 LYS A  13     -23.330  14.917 -24.758  1.00  2.38           H  
ATOM    242  N   ARG A  14     -23.133   8.184 -19.197  1.00  2.14           N  
ATOM    243  CA  ARG A  14     -21.786   7.779 -18.779  1.00  2.14           C  
ATOM    244  C   ARG A  14     -21.031   7.054 -19.913  1.00  2.14           C  
ATOM    245  O   ARG A  14     -19.831   7.259 -20.062  1.00  2.14           O  
ATOM    246  CB  ARG A  14     -21.852   6.944 -17.485  1.00  2.14           C  
ATOM    247  CG  ARG A  14     -20.518   6.907 -16.720  1.00  2.14           C  
ATOM    248  CD  ARG A  14     -20.604   6.127 -15.401  1.00  2.14           C  
ATOM    249  NE  ARG A  14     -19.494   6.486 -14.508  1.00  2.14           N  
ATOM    250  CZ  ARG A  14     -19.072   5.798 -13.435  1.00  2.14           C  
ATOM    251  NH1 ARG A  14     -18.109   6.319 -12.666  1.00  2.14           N  
ATOM    252  NH2 ARG A  14     -19.594   4.606 -13.112  1.00  2.14           N1+
ATOM    253  H   ARG A  14     -23.909   7.670 -18.803  1.00  2.14           H  
ATOM    254  HA  ARG A  14     -21.230   8.693 -18.557  1.00  2.14           H  
ATOM    255  HB1 ARG A  14     -22.203   5.932 -17.692  1.00  2.14           H  
ATOM    256  HB2 ARG A  14     -22.592   7.396 -16.824  1.00  2.14           H  
ATOM    257  HG1 ARG A  14     -20.126   7.911 -16.551  1.00  2.14           H  
ATOM    258  HG2 ARG A  14     -19.794   6.402 -17.361  1.00  2.14           H  
ATOM    259  HD1 ARG A  14     -20.427   5.078 -15.645  1.00  2.14           H  
ATOM    260  HD2 ARG A  14     -21.583   6.175 -14.924  1.00  2.14           H  
ATOM    261  HE  ARG A  14     -19.076   7.390 -14.680  1.00  2.14           H  
ATOM    262 1HH1 ARG A  14     -17.698   7.217 -12.878  1.00  2.14           H  
ATOM    263 2HH1 ARG A  14     -17.752   5.782 -11.883  1.00  2.14           H  
ATOM    264 1HH2 ARG A  14     -20.324   4.198 -13.676  1.00  2.14           H  
ATOM    265 2HH2 ARG A  14     -19.239   4.101 -12.310  1.00  2.14           H  
ATOM    266  N   LEU A  15     -21.774   6.295 -20.735  1.00  2.09           N  
ATOM    267  CA  LEU A  15     -21.342   5.717 -22.007  1.00  2.09           C  
ATOM    268  C   LEU A  15     -20.963   6.786 -23.042  1.00  2.09           C  
ATOM    269  O   LEU A  15     -19.806   6.822 -23.464  1.00  2.09           O  
ATOM    270  CB  LEU A  15     -22.479   4.801 -22.510  1.00  2.09           C  
ATOM    271  CG  LEU A  15     -22.394   4.211 -23.945  1.00  2.09           C  
ATOM    272  CD1 LEU A  15     -23.160   5.016 -25.004  1.00  2.09           C  
ATOM    273  CD2 LEU A  15     -20.971   3.904 -24.412  1.00  2.09           C  
ATOM    274  H   LEU A  15     -22.756   6.184 -20.524  1.00  2.09           H  
ATOM    275  HA  LEU A  15     -20.455   5.114 -21.811  1.00  2.09           H  
ATOM    276  HB1 LEU A  15     -23.406   5.356 -22.407  1.00  2.09           H  
ATOM    277  HB2 LEU A  15     -22.574   3.979 -21.807  1.00  2.09           H  
ATOM    278  HG  LEU A  15     -22.917   3.257 -23.885  1.00  2.09           H  
ATOM    279 1HD1 LEU A  15     -23.660   4.352 -25.710  1.00  2.09           H  
ATOM    280 2HD1 LEU A  15     -23.925   5.644 -24.550  1.00  2.09           H  
ATOM    281 3HD1 LEU A  15     -22.499   5.656 -25.588  1.00  2.09           H  
ATOM    282 1HD2 LEU A  15     -20.525   4.766 -24.895  1.00  2.09           H  
ATOM    283 2HD2 LEU A  15     -20.327   3.628 -23.583  1.00  2.09           H  
ATOM    284 3HD2 LEU A  15     -20.958   3.093 -25.133  1.00  2.09           H  
ATOM    285  N   ARG A  16     -21.956   7.598 -23.452  1.00  1.86           N  
ATOM    286  CA  ARG A  16     -21.854   8.601 -24.521  1.00  1.86           C  
ATOM    287  C   ARG A  16     -20.721   9.613 -24.270  1.00  1.86           C  
ATOM    288  O   ARG A  16     -20.039   9.996 -25.219  1.00  1.86           O  
ATOM    289  CB  ARG A  16     -23.201   9.355 -24.650  1.00  1.86           C  
ATOM    290  CG  ARG A  16     -23.909   9.317 -26.015  1.00  1.86           C  
ATOM    291  CD  ARG A  16     -24.786   8.084 -26.247  1.00  1.86           C  
ATOM    292  NE  ARG A  16     -25.894   8.013 -25.278  1.00  1.86           N  
ATOM    293  CZ  ARG A  16     -26.771   7.005 -25.166  1.00  1.86           C  
ATOM    294  NH1 ARG A  16     -27.708   7.048 -24.213  1.00  1.86           N  
ATOM    295  NH2 ARG A  16     -26.727   5.954 -25.992  1.00  1.86           N1+
ATOM    296  H   ARG A  16     -22.872   7.486 -23.043  1.00  1.86           H  
ATOM    297  HA  ARG A  16     -21.638   8.071 -25.451  1.00  1.86           H  
ATOM    298  HB1 ARG A  16     -23.027  10.414 -24.466  1.00  1.86           H  
ATOM    299  HB2 ARG A  16     -23.891   9.040 -23.869  1.00  1.86           H  
ATOM    300  HG1 ARG A  16     -23.234   9.511 -26.850  1.00  1.86           H  
ATOM    301  HG2 ARG A  16     -24.596  10.165 -26.007  1.00  1.86           H  
ATOM    302  HD1 ARG A  16     -24.176   7.204 -26.078  1.00  1.86           H  
ATOM    303  HD2 ARG A  16     -25.127   8.023 -27.281  1.00  1.86           H  
ATOM    304  HE  ARG A  16     -25.995   8.797 -24.648  1.00  1.86           H  
ATOM    305 1HH1 ARG A  16     -27.754   7.830 -23.560  1.00  1.86           H  
ATOM    306 2HH1 ARG A  16     -28.392   6.304 -24.143  1.00  1.86           H  
ATOM    307 1HH2 ARG A  16     -26.032   5.905 -26.722  1.00  1.86           H  
ATOM    308 2HH2 ARG A  16     -27.413   5.217 -25.896  1.00  1.86           H  
ATOM    309  N   GLN A  17     -20.549  10.007 -22.996  1.00  1.77           N  
ATOM    310  CA  GLN A  17     -19.577  11.001 -22.548  1.00  1.77           C  
ATOM    311  C   GLN A  17     -18.190  10.394 -22.228  1.00  1.77           C  
ATOM    312  O   GLN A  17     -17.322  11.121 -21.749  1.00  1.77           O  
ATOM    313  CB  GLN A  17     -20.197  11.783 -21.361  1.00  1.77           C  
ATOM    314  CG  GLN A  17     -19.620  13.190 -21.108  1.00  1.77           C  
ATOM    315  CD  GLN A  17     -19.755  14.104 -22.330  1.00  1.77           C  
ATOM    316  NE2 GLN A  17     -18.629  14.592 -22.852  1.00  1.77           N  
ATOM    317  OE1 GLN A  17     -20.862  14.357 -22.802  1.00  1.77           O  
ATOM    318  H   GLN A  17     -21.153   9.632 -22.275  1.00  1.77           H  
ATOM    319  HA  GLN A  17     -19.412  11.685 -23.381  1.00  1.77           H  
ATOM    320  HB1 GLN A  17     -20.124  11.189 -20.449  1.00  1.77           H  
ATOM    321  HB2 GLN A  17     -21.265  11.909 -21.541  1.00  1.77           H  
ATOM    322  HG1 GLN A  17     -18.579  13.133 -20.792  1.00  1.77           H  
ATOM    323  HG2 GLN A  17     -20.156  13.654 -20.279  1.00  1.77           H  
ATOM    324 1HE2 GLN A  17     -17.733  14.359 -22.447  1.00  1.77           H  
ATOM    325 2HE2 GLN A  17     -18.665  15.198 -23.659  1.00  1.77           H  
ATOM    326  N   GLN A  18     -17.981   9.105 -22.547  1.00  1.50           N  
ATOM    327  CA  GLN A  18     -16.661   8.472 -22.650  1.00  1.50           C  
ATOM    328  C   GLN A  18     -16.265   8.197 -24.113  1.00  1.50           C  
ATOM    329  O   GLN A  18     -15.113   7.838 -24.351  1.00  1.50           O  
ATOM    330  CB  GLN A  18     -16.629   7.180 -21.801  1.00  1.50           C  
ATOM    331  CG  GLN A  18     -16.659   7.419 -20.278  1.00  1.50           C  
ATOM    332  CD  GLN A  18     -15.394   8.080 -19.733  1.00  1.50           C  
ATOM    333  NE2 GLN A  18     -15.429   9.403 -19.559  1.00  1.50           N  
ATOM    334  OE1 GLN A  18     -14.404   7.407 -19.458  1.00  1.50           O  
ATOM    335  H   GLN A  18     -18.757   8.550 -22.883  1.00  1.50           H  
ATOM    336  HA  GLN A  18     -15.890   9.149 -22.282  1.00  1.50           H  
ATOM    337  HB1 GLN A  18     -15.742   6.590 -22.041  1.00  1.50           H  
ATOM    338  HB2 GLN A  18     -17.479   6.554 -22.072  1.00  1.50           H  
ATOM    339  HG1 GLN A  18     -16.798   6.468 -19.762  1.00  1.50           H  
ATOM    340  HG2 GLN A  18     -17.510   8.042 -20.008  1.00  1.50           H  
ATOM    341 1HE2 GLN A  18     -16.252   9.933 -19.813  1.00  1.50           H  
ATOM    342 2HE2 GLN A  18     -14.621   9.886 -19.193  1.00  1.50           H  
ATOM    343  N   GLY A  19     -17.194   8.380 -25.070  1.00  1.35           N  
ATOM    344  CA  GLY A  19     -16.948   8.185 -26.501  1.00  1.35           C  
ATOM    345  C   GLY A  19     -16.971   6.704 -26.920  1.00  1.35           C  
ATOM    346  O   GLY A  19     -16.771   6.418 -28.101  1.00  1.35           O  
ATOM    347  H   GLY A  19     -18.117   8.695 -24.810  1.00  1.35           H  
ATOM    348  HA1 GLY A  19     -15.993   8.629 -26.788  1.00  1.35           H  
ATOM    349  HA2 GLY A  19     -17.722   8.715 -27.056  1.00  1.35           H  
ATOM    350  N   PHE A  20     -17.244   5.776 -25.984  1.00  1.25           N  
ATOM    351  CA  PHE A  20     -17.544   4.367 -26.243  1.00  1.25           C  
ATOM    352  C   PHE A  20     -18.825   4.193 -27.089  1.00  1.25           C  
ATOM    353  O   PHE A  20     -19.642   5.111 -27.187  1.00  1.25           O  
ATOM    354  CB  PHE A  20     -17.664   3.620 -24.891  1.00  1.25           C  
ATOM    355  CG  PHE A  20     -16.377   3.320 -24.135  1.00  1.25           C  
ATOM    356  CD1 PHE A  20     -16.269   3.658 -22.768  1.00  1.25           C  
ATOM    357  CD2 PHE A  20     -15.330   2.589 -24.740  1.00  1.25           C  
ATOM    358  CE1 PHE A  20     -15.132   3.314 -22.050  1.00  1.25           C  
ATOM    359  CE2 PHE A  20     -14.203   2.250 -24.002  1.00  1.25           C  
ATOM    360  CZ  PHE A  20     -14.103   2.613 -22.665  1.00  1.25           C  
ATOM    361  H   PHE A  20     -17.382   6.082 -25.032  1.00  1.25           H  
ATOM    362  HA  PHE A  20     -16.721   3.943 -26.820  1.00  1.25           H  
ATOM    363  HB1 PHE A  20     -18.191   2.672 -25.011  1.00  1.25           H  
ATOM    364  HB2 PHE A  20     -18.283   4.227 -24.232  1.00  1.25           H  
ATOM    365  HD1 PHE A  20     -17.071   4.182 -22.269  1.00  1.25           H  
ATOM    366  HD2 PHE A  20     -15.403   2.280 -25.773  1.00  1.25           H  
ATOM    367  HE1 PHE A  20     -15.050   3.583 -21.006  1.00  1.25           H  
ATOM    368  HE2 PHE A  20     -13.402   1.694 -24.468  1.00  1.25           H  
ATOM    369  HZ  PHE A  20     -13.228   2.342 -22.093  1.00  1.25           H  
ATOM    370  N   ARG A  21     -18.977   3.001 -27.676  1.00  1.19           N  
ATOM    371  CA  ARG A  21     -20.133   2.613 -28.485  1.00  1.19           C  
ATOM    372  C   ARG A  21     -21.095   1.760 -27.643  1.00  1.19           C  
ATOM    373  O   ARG A  21     -20.635   1.084 -26.726  1.00  1.19           O  
ATOM    374  CB  ARG A  21     -19.605   1.818 -29.687  1.00  1.19           C  
ATOM    375  CG  ARG A  21     -18.723   2.643 -30.642  1.00  1.19           C  
ATOM    376  CD  ARG A  21     -18.063   1.767 -31.711  1.00  1.19           C  
ATOM    377  NE  ARG A  21     -17.466   2.569 -32.785  1.00  1.19           N  
ATOM    378  CZ  ARG A  21     -16.826   2.066 -33.855  1.00  1.19           C  
ATOM    379  NH1 ARG A  21     -16.351   2.902 -34.786  1.00  1.19           N  
ATOM    380  NH2 ARG A  21     -16.661   0.744 -34.010  1.00  1.19           N1+
ATOM    381  H   ARG A  21     -18.276   2.287 -27.539  1.00  1.19           H  
ATOM    382  HA  ARG A  21     -20.669   3.492 -28.849  1.00  1.19           H  
ATOM    383  HB1 ARG A  21     -20.454   1.437 -30.247  1.00  1.19           H  
ATOM    384  HB2 ARG A  21     -19.049   0.946 -29.336  1.00  1.19           H  
ATOM    385  HG1 ARG A  21     -17.912   3.067 -30.050  1.00  1.19           H  
ATOM    386  HG2 ARG A  21     -19.257   3.490 -31.076  1.00  1.19           H  
ATOM    387  HD1 ARG A  21     -18.730   0.990 -32.079  1.00  1.19           H  
ATOM    388  HD2 ARG A  21     -17.214   1.258 -31.253  1.00  1.19           H  
ATOM    389  HE  ARG A  21     -17.566   3.570 -32.702  1.00  1.19           H  
ATOM    390 1HH1 ARG A  21     -16.469   3.900 -34.686  1.00  1.19           H  
ATOM    391 2HH1 ARG A  21     -15.871   2.543 -35.599  1.00  1.19           H  
ATOM    392 1HH2 ARG A  21     -17.005   0.103 -33.304  1.00  1.19           H  
ATOM    393 2HH2 ARG A  21     -16.188   0.375 -34.821  1.00  1.19           H  
ATOM    394  N   GLY A  22     -22.404   1.789 -27.943  1.00  1.38           N  
ATOM    395  CA  GLY A  22     -23.361   1.044 -27.127  1.00  1.38           C  
ATOM    396  C   GLY A  22     -24.780   1.092 -27.698  1.00  1.38           C  
ATOM    397  O   GLY A  22     -25.101   1.898 -28.572  1.00  1.38           O  
ATOM    398  H   GLY A  22     -22.762   2.342 -28.709  1.00  1.38           H  
ATOM    399  HA1 GLY A  22     -23.376   1.459 -26.118  1.00  1.38           H  
ATOM    400  HA2 GLY A  22     -23.048   0.000 -27.057  1.00  1.38           H  
ATOM    401  N   ASN A  23     -25.623   0.194 -27.166  1.00  1.16           N  
ATOM    402  CA  ASN A  23     -27.007  -0.057 -27.581  1.00  1.16           C  
ATOM    403  C   ASN A  23     -27.945   0.866 -26.766  1.00  1.16           C  
ATOM    404  O   ASN A  23     -28.074   0.609 -25.573  1.00  1.16           O  
ATOM    405  CB  ASN A  23     -27.350  -1.535 -27.280  1.00  1.16           C  
ATOM    406  CG  ASN A  23     -26.389  -2.565 -27.881  1.00  1.16           C  
ATOM    407  ND2 ASN A  23     -26.105  -3.617 -27.113  1.00  1.16           N  
ATOM    408  OD1 ASN A  23     -25.913  -2.420 -29.005  1.00  1.16           O  
ATOM    409  H   ASN A  23     -25.279  -0.415 -26.436  1.00  1.16           H  
ATOM    410  HA  ASN A  23     -27.097   0.088 -28.655  1.00  1.16           H  
ATOM    411  HB1 ASN A  23     -28.362  -1.765 -27.615  1.00  1.16           H  
ATOM    412  HB2 ASN A  23     -27.344  -1.687 -26.203  1.00  1.16           H  
ATOM    413 1HD2 ASN A  23     -26.504  -3.685 -26.184  1.00  1.16           H  
ATOM    414 2HD2 ASN A  23     -25.492  -4.352 -27.447  1.00  1.16           H  
ATOM    415  N   PRO A  24     -28.531   1.918 -27.390  1.00  1.23           N  
ATOM    416  CA  PRO A  24     -28.904   3.229 -26.806  1.00  1.23           C  
ATOM    417  C   PRO A  24     -29.300   3.492 -25.337  1.00  1.23           C  
ATOM    418  O   PRO A  24     -29.242   4.662 -24.959  1.00  1.23           O  
ATOM    419  CB  PRO A  24     -30.014   3.712 -27.742  1.00  1.23           C  
ATOM    420  CG  PRO A  24     -29.533   3.267 -29.108  1.00  1.23           C  
ATOM    421  CD  PRO A  24     -28.806   1.952 -28.833  1.00  1.23           C  
ATOM    422  HA  PRO A  24     -28.024   3.847 -26.986  1.00  1.23           H  
ATOM    423  HB1 PRO A  24     -30.956   3.217 -27.497  1.00  1.23           H  
ATOM    424  HB2 PRO A  24     -30.180   4.789 -27.695  1.00  1.23           H  
ATOM    425  HG1 PRO A  24     -30.335   3.174 -29.841  1.00  1.23           H  
ATOM    426  HG2 PRO A  24     -28.819   3.998 -29.489  1.00  1.23           H  
ATOM    427  HD1 PRO A  24     -29.441   1.104 -29.095  1.00  1.23           H  
ATOM    428  HD2 PRO A  24     -27.901   1.907 -29.439  1.00  1.23           H  
ATOM    429  N   TYR A  25     -29.731   2.489 -24.554  1.00  1.26           N  
ATOM    430  CA  TYR A  25     -30.329   2.608 -23.218  1.00  1.26           C  
ATOM    431  C   TYR A  25     -31.762   3.181 -23.277  1.00  1.26           C  
ATOM    432  O   TYR A  25     -32.059   4.017 -24.131  1.00  1.26           O  
ATOM    433  CB  TYR A  25     -29.368   3.291 -22.193  1.00  1.26           C  
ATOM    434  CG  TYR A  25     -29.991   3.931 -20.966  1.00  1.26           C  
ATOM    435  CD1 TYR A  25     -29.855   3.346 -19.690  1.00  1.26           C  
ATOM    436  CD2 TYR A  25     -30.750   5.108 -21.115  1.00  1.26           C  
ATOM    437  CE1 TYR A  25     -30.528   3.900 -18.585  1.00  1.26           C  
ATOM    438  CE2 TYR A  25     -31.457   5.635 -20.028  1.00  1.26           C  
ATOM    439  CZ  TYR A  25     -31.344   5.033 -18.766  1.00  1.26           C  
ATOM    440  OH  TYR A  25     -32.056   5.542 -17.731  1.00  1.26           O  
ATOM    441  H   TYR A  25     -29.698   1.550 -24.926  1.00  1.26           H  
ATOM    442  HA  TYR A  25     -30.421   1.577 -22.893  1.00  1.26           H  
ATOM    443  HB1 TYR A  25     -28.765   4.075 -22.646  1.00  1.26           H  
ATOM    444  HB2 TYR A  25     -28.659   2.540 -21.866  1.00  1.26           H  
ATOM    445  HD1 TYR A  25     -29.267   2.452 -19.558  1.00  1.26           H  
ATOM    446  HD2 TYR A  25     -30.845   5.577 -22.084  1.00  1.26           H  
ATOM    447  HE1 TYR A  25     -30.441   3.433 -17.615  1.00  1.26           H  
ATOM    448  HE2 TYR A  25     -32.096   6.490 -20.178  1.00  1.26           H  
ATOM    449  HH  TYR A  25     -32.106   4.943 -16.983  1.00  1.26           H  
ATOM    450  N   ARG A  26     -32.625   2.740 -22.345  1.00  1.30           N  
ATOM    451  CA  ARG A  26     -33.999   3.229 -22.204  1.00  1.30           C  
ATOM    452  C   ARG A  26     -34.359   3.473 -20.727  1.00  1.30           C  
ATOM    453  O   ARG A  26     -33.564   3.204 -19.827  1.00  1.30           O  
ATOM    454  CB  ARG A  26     -34.997   2.300 -22.938  1.00  1.30           C  
ATOM    455  CG  ARG A  26     -34.605   1.994 -24.394  1.00  1.30           C  
ATOM    456  CD  ARG A  26     -35.610   1.095 -25.115  1.00  1.30           C  
ATOM    457  NE  ARG A  26     -35.004   0.489 -26.306  1.00  1.30           N  
ATOM    458  CZ  ARG A  26     -34.116  -0.520 -26.271  1.00  1.30           C  
ATOM    459  NH1 ARG A  26     -33.657  -1.035 -27.418  1.00  1.30           N  
ATOM    460  NH2 ARG A  26     -33.686  -1.033 -25.109  1.00  1.30           N1+
ATOM    461  H   ARG A  26     -32.328   2.059 -21.661  1.00  1.30           H  
ATOM    462  HA  ARG A  26     -34.072   4.215 -22.667  1.00  1.30           H  
ATOM    463  HB1 ARG A  26     -35.994   2.741 -22.923  1.00  1.30           H  
ATOM    464  HB2 ARG A  26     -35.079   1.354 -22.405  1.00  1.30           H  
ATOM    465  HG1 ARG A  26     -33.607   1.568 -24.481  1.00  1.30           H  
ATOM    466  HG2 ARG A  26     -34.575   2.953 -24.913  1.00  1.30           H  
ATOM    467  HD1 ARG A  26     -36.391   1.738 -25.523  1.00  1.30           H  
ATOM    468  HD2 ARG A  26     -36.108   0.379 -24.462  1.00  1.30           H  
ATOM    469  HE  ARG A  26     -35.276   0.874 -27.200  1.00  1.30           H  
ATOM    470 1HH1 ARG A  26     -33.968  -0.678 -28.309  1.00  1.30           H  
ATOM    471 2HH1 ARG A  26     -33.046  -1.839 -27.389  1.00  1.30           H  
ATOM    472 1HH2 ARG A  26     -33.981  -0.640 -24.228  1.00  1.30           H  
ATOM    473 2HH2 ARG A  26     -33.130  -1.880 -25.118  1.00  1.30           H  
ATOM    474  N   PHE A  27     -35.551   4.050 -20.529  1.00  1.24           N  
ATOM    475  CA  PHE A  27     -35.976   4.788 -19.339  1.00  1.24           C  
ATOM    476  C   PHE A  27     -36.537   3.971 -18.159  1.00  1.24           C  
ATOM    477  O   PHE A  27     -37.394   4.473 -17.438  1.00  1.24           O  
ATOM    478  CB  PHE A  27     -36.902   5.939 -19.802  1.00  1.24           C  
ATOM    479  CG  PHE A  27     -38.101   5.507 -20.630  1.00  1.24           C  
ATOM    480  CD1 PHE A  27     -37.977   5.374 -22.031  1.00  1.24           C  
ATOM    481  CD2 PHE A  27     -39.287   5.068 -20.004  1.00  1.24           C  
ATOM    482  CE1 PHE A  27     -39.032   4.869 -22.777  1.00  1.24           C  
ATOM    483  CE2 PHE A  27     -40.330   4.566 -20.769  1.00  1.24           C  
ATOM    484  CZ  PHE A  27     -40.205   4.472 -22.149  1.00  1.24           C  
ATOM    485  H   PHE A  27     -36.158   4.173 -21.326  1.00  1.24           H  
ATOM    486  HA  PHE A  27     -35.078   5.237 -18.918  1.00  1.24           H  
ATOM    487  HB1 PHE A  27     -36.324   6.653 -20.389  1.00  1.24           H  
ATOM    488  HB2 PHE A  27     -37.267   6.506 -18.945  1.00  1.24           H  
ATOM    489  HD1 PHE A  27     -37.062   5.663 -22.527  1.00  1.24           H  
ATOM    490  HD2 PHE A  27     -39.393   5.123 -18.931  1.00  1.24           H  
ATOM    491  HE1 PHE A  27     -38.938   4.779 -23.849  1.00  1.24           H  
ATOM    492  HE2 PHE A  27     -41.242   4.243 -20.287  1.00  1.24           H  
ATOM    493  HZ  PHE A  27     -41.022   4.079 -22.736  1.00  1.24           H  
ATOM    494  N   LEU A  28     -36.008   2.763 -17.944  1.00  1.13           N  
ATOM    495  CA  LEU A  28     -36.156   1.936 -16.744  1.00  1.13           C  
ATOM    496  C   LEU A  28     -35.106   0.848 -16.894  1.00  1.13           C  
ATOM    497  O   LEU A  28     -34.009   0.921 -16.337  1.00  1.13           O  
ATOM    498  CB  LEU A  28     -37.598   1.396 -16.451  1.00  1.13           C  
ATOM    499  CG  LEU A  28     -38.687   1.409 -17.554  1.00  1.13           C  
ATOM    500  CD1 LEU A  28     -38.356   0.544 -18.779  1.00  1.13           C  
ATOM    501  CD2 LEU A  28     -40.053   1.005 -16.961  1.00  1.13           C  
ATOM    502  H   LEU A  28     -35.302   2.442 -18.594  1.00  1.13           H  
ATOM    503  HA  LEU A  28     -35.845   2.506 -15.874  1.00  1.13           H  
ATOM    504  HB1 LEU A  28     -37.540   0.391 -16.038  1.00  1.13           H  
ATOM    505  HB2 LEU A  28     -37.997   1.975 -15.622  1.00  1.13           H  
ATOM    506  HG  LEU A  28     -38.816   2.428 -17.912  1.00  1.13           H  
ATOM    507 1HD1 LEU A  28     -38.121  -0.478 -18.486  1.00  1.13           H  
ATOM    508 2HD1 LEU A  28     -39.205   0.498 -19.462  1.00  1.13           H  
ATOM    509 3HD1 LEU A  28     -37.518   0.948 -19.347  1.00  1.13           H  
ATOM    510 1HD2 LEU A  28     -40.003   0.817 -15.888  1.00  1.13           H  
ATOM    511 2HD2 LEU A  28     -40.451   0.101 -17.422  1.00  1.13           H  
ATOM    512 3HD2 LEU A  28     -40.789   1.795 -17.112  1.00  1.13           H  
ATOM    513  N   VAL A  29     -35.476  -0.109 -17.742  1.00  1.30           N  
ATOM    514  CA  VAL A  29     -34.609  -1.021 -18.445  1.00  1.30           C  
ATOM    515  C   VAL A  29     -33.670  -0.229 -19.360  1.00  1.30           C  
ATOM    516  O   VAL A  29     -34.151   0.397 -20.301  1.00  1.30           O  
ATOM    517  CB  VAL A  29     -35.503  -1.948 -19.308  1.00  1.30           C  
ATOM    518  CG1 VAL A  29     -34.792  -2.618 -20.485  1.00  1.30           C  
ATOM    519  CG2 VAL A  29     -36.226  -2.981 -18.426  1.00  1.30           C  
ATOM    520  H   VAL A  29     -36.415  -0.056 -18.111  1.00  1.30           H  
ATOM    521  HA  VAL A  29     -34.024  -1.609 -17.737  1.00  1.30           H  
ATOM    522  HB  VAL A  29     -36.292  -1.346 -19.763  1.00  1.30           H  
ATOM    523 1HG1 VAL A  29     -34.674  -1.952 -21.341  1.00  1.30           H  
ATOM    524 2HG1 VAL A  29     -33.807  -2.967 -20.196  1.00  1.30           H  
ATOM    525 3HG1 VAL A  29     -35.372  -3.463 -20.819  1.00  1.30           H  
ATOM    526 1HG2 VAL A  29     -36.876  -2.489 -17.704  1.00  1.30           H  
ATOM    527 2HG2 VAL A  29     -36.851  -3.648 -19.017  1.00  1.30           H  
ATOM    528 3HG2 VAL A  29     -35.522  -3.596 -17.866  1.00  1.30           H  
ATOM    529  N   GLY A  30     -32.361  -0.307 -19.085  1.00  1.22           N  
ATOM    530  CA  GLY A  30     -31.331   0.208 -19.974  1.00  1.22           C  
ATOM    531  C   GLY A  30     -31.332  -0.645 -21.247  1.00  1.22           C  
ATOM    532  O   GLY A  30     -31.926  -0.263 -22.254  1.00  1.22           O  
ATOM    533  H   GLY A  30     -32.049  -0.808 -18.267  1.00  1.22           H  
ATOM    534  HA1 GLY A  30     -30.372   0.154 -19.465  1.00  1.22           H  
ATOM    535  HA2 GLY A  30     -31.522   1.253 -20.215  1.00  1.22           H  
ATOM    536  N   ASP A  31     -30.700  -1.820 -21.163  1.00  1.16           N  
ATOM    537  CA  ASP A  31     -30.523  -2.763 -22.265  1.00  1.16           C  
ATOM    538  C   ASP A  31     -31.039  -4.171 -21.875  1.00  1.16           C  
ATOM    539  O   ASP A  31     -30.847  -5.111 -22.643  1.00  1.16           O  
ATOM    540  CB  ASP A  31     -29.023  -2.775 -22.646  1.00  1.16           C  
ATOM    541  CG  ASP A  31     -28.690  -3.174 -24.085  1.00  1.16           C  
ATOM    542  OD1 ASP A  31     -29.607  -3.263 -24.927  1.00  1.16           O  
ATOM    543  OD2 ASP A  31     -27.476  -3.339 -24.332  1.00  1.16           O1-
ATOM    544  H   ASP A  31     -30.205  -2.055 -20.313  1.00  1.16           H  
ATOM    545  HA  ASP A  31     -31.124  -2.446 -23.119  1.00  1.16           H  
ATOM    546  HB1 ASP A  31     -28.505  -3.460 -21.974  1.00  1.16           H  
ATOM    547  HB2 ASP A  31     -28.600  -1.782 -22.489  1.00  1.16           H  
ATOM    548  N   VAL A  32     -31.691  -4.297 -20.700  1.00  1.10           N  
ATOM    549  CA  VAL A  32     -32.234  -5.536 -20.122  1.00  1.10           C  
ATOM    550  C   VAL A  32     -33.312  -6.209 -21.000  1.00  1.10           C  
ATOM    551  O   VAL A  32     -33.391  -7.434 -21.002  1.00  1.10           O  
ATOM    552  CB  VAL A  32     -32.872  -5.301 -18.715  1.00  1.10           C  
ATOM    553  CG1 VAL A  32     -33.298  -6.599 -17.992  1.00  1.10           C  
ATOM    554  CG2 VAL A  32     -31.960  -4.485 -17.785  1.00  1.10           C  
ATOM    555  H   VAL A  32     -31.812  -3.469 -20.137  1.00  1.10           H  
ATOM    556  HA  VAL A  32     -31.402  -6.232 -20.013  1.00  1.10           H  
ATOM    557  HB  VAL A  32     -33.783  -4.720 -18.841  1.00  1.10           H  
ATOM    558 1HG1 VAL A  32     -33.636  -6.393 -16.976  1.00  1.10           H  
ATOM    559 2HG1 VAL A  32     -34.123  -7.104 -18.492  1.00  1.10           H  
ATOM    560 3HG1 VAL A  32     -32.468  -7.303 -17.922  1.00  1.10           H  
ATOM    561 1HG2 VAL A  32     -32.422  -4.335 -16.809  1.00  1.10           H  
ATOM    562 2HG2 VAL A  32     -31.014  -5.002 -17.625  1.00  1.10           H  
ATOM    563 3HG2 VAL A  32     -31.744  -3.496 -18.189  1.00  1.10           H  
ATOM    564  N   LYS A  33     -34.095  -5.411 -21.749  1.00  1.19           N  
ATOM    565  CA  LYS A  33     -35.092  -5.879 -22.715  1.00  1.19           C  
ATOM    566  C   LYS A  33     -34.462  -6.542 -23.937  1.00  1.19           C  
ATOM    567  O   LYS A  33     -35.089  -7.448 -24.465  1.00  1.19           O  
ATOM    568  CB  LYS A  33     -36.048  -4.738 -23.131  1.00  1.19           C  
ATOM    569  CG  LYS A  33     -37.293  -4.647 -22.229  1.00  1.19           C  
ATOM    570  CD  LYS A  33     -38.025  -3.302 -22.347  1.00  1.19           C  
ATOM    571  CE  LYS A  33     -39.215  -3.199 -21.381  1.00  1.19           C  
ATOM    572  NZ  LYS A  33     -39.877  -1.888 -21.478  1.00  1.19           N1+
ATOM    573  H   LYS A  33     -33.959  -4.412 -21.706  1.00  1.19           H  
ATOM    574  HA  LYS A  33     -35.682  -6.650 -22.214  1.00  1.19           H  
ATOM    575  HB1 LYS A  33     -36.412  -4.895 -24.148  1.00  1.19           H  
ATOM    576  HB2 LYS A  33     -35.503  -3.793 -23.170  1.00  1.19           H  
ATOM    577  HG1 LYS A  33     -37.025  -4.833 -21.189  1.00  1.19           H  
ATOM    578  HG2 LYS A  33     -37.978  -5.452 -22.496  1.00  1.19           H  
ATOM    579  HD1 LYS A  33     -38.371  -3.170 -23.372  1.00  1.19           H  
ATOM    580  HD2 LYS A  33     -37.326  -2.487 -22.153  1.00  1.19           H  
ATOM    581  HE1 LYS A  33     -38.883  -3.342 -20.352  1.00  1.19           H  
ATOM    582  HE2 LYS A  33     -39.945  -3.981 -21.595  1.00  1.19           H  
ATOM    583  HZ1 LYS A  33     -40.652  -1.852 -20.832  1.00  1.19           H  
ATOM    584  HZ2 LYS A  33     -39.217  -1.157 -21.253  1.00  1.19           H  
ATOM    585  HZ3 LYS A  33     -40.220  -1.751 -22.418  1.00  1.19           H  
ATOM    586  N   GLU A  34     -33.245  -6.125 -24.325  1.00  1.19           N  
ATOM    587  CA  GLU A  34     -32.436  -6.755 -25.372  1.00  1.19           C  
ATOM    588  C   GLU A  34     -31.516  -7.857 -24.833  1.00  1.19           C  
ATOM    589  O   GLU A  34     -30.889  -8.542 -25.635  1.00  1.19           O  
ATOM    590  CB  GLU A  34     -31.727  -5.688 -26.234  1.00  1.19           C  
ATOM    591  CG  GLU A  34     -32.590  -5.140 -27.395  1.00  1.19           C  
ATOM    592  CD  GLU A  34     -33.901  -4.485 -26.952  1.00  1.19           C  
ATOM    593  OE1 GLU A  34     -34.938  -4.775 -27.586  1.00  1.19           O  
ATOM    594  OE2 GLU A  34     -33.849  -3.708 -25.976  1.00  1.19           O1-
ATOM    595  H   GLU A  34     -32.805  -5.355 -23.841  1.00  1.19           H  
ATOM    596  HA  GLU A  34     -33.081  -7.310 -26.036  1.00  1.19           H  
ATOM    597  HB1 GLU A  34     -30.806  -6.082 -26.658  1.00  1.19           H  
ATOM    598  HB2 GLU A  34     -31.418  -4.861 -25.596  1.00  1.19           H  
ATOM    599  HG1 GLU A  34     -32.812  -5.947 -28.095  1.00  1.19           H  
ATOM    600  HG2 GLU A  34     -32.016  -4.401 -27.955  1.00  1.19           H  
ATOM    601  N   SER A  35     -31.543  -8.070 -23.509  1.00  1.13           N  
ATOM    602  CA  SER A  35     -31.142  -9.302 -22.836  1.00  1.13           C  
ATOM    603  C   SER A  35     -32.380 -10.096 -22.372  1.00  1.13           C  
ATOM    604  O   SER A  35     -32.232 -10.994 -21.557  1.00  1.13           O  
ATOM    605  CB  SER A  35     -30.206  -8.964 -21.661  1.00  1.13           C  
ATOM    606  OG  SER A  35     -28.938  -8.588 -22.152  1.00  1.13           O  
ATOM    607  H   SER A  35     -32.058  -7.420 -22.932  1.00  1.13           H  
ATOM    608  HA  SER A  35     -30.605  -9.959 -23.523  1.00  1.13           H  
ATOM    609  HB1 SER A  35     -30.049  -9.827 -21.013  1.00  1.13           H  
ATOM    610  HB2 SER A  35     -30.614  -8.169 -21.039  1.00  1.13           H  
ATOM    611  HG  SER A  35     -29.048  -7.818 -22.716  1.00  1.13           H  
ATOM    612  N   GLY A  36     -33.571  -9.796 -22.918  1.00  1.94           N  
ATOM    613  CA  GLY A  36     -34.718 -10.703 -22.962  1.00  1.94           C  
ATOM    614  C   GLY A  36     -34.699 -11.395 -24.332  1.00  1.94           C  
ATOM    615  O   GLY A  36     -35.757 -11.667 -24.893  1.00  1.94           O  
ATOM    616  H   GLY A  36     -33.624  -8.999 -23.538  1.00  1.94           H  
ATOM    617  HA1 GLY A  36     -35.635 -10.122 -22.856  1.00  1.94           H  
ATOM    618  HA2 GLY A  36     -34.706 -11.444 -22.166  1.00  1.94           H  
ATOM    619  N   LYS A  37     -33.513 -11.525 -24.944  1.00  1.19           N  
ATOM    620  CA  LYS A  37     -33.321 -11.598 -26.381  1.00  1.19           C  
ATOM    621  C   LYS A  37     -31.810 -11.806 -26.659  1.00  1.19           C  
ATOM    622  O   LYS A  37     -30.985 -11.325 -25.892  1.00  1.19           O  
ATOM    623  CB  LYS A  37     -33.740 -10.238 -27.034  1.00  1.19           C  
ATOM    624  CG  LYS A  37     -35.125  -9.577 -26.800  1.00  1.19           C  
ATOM    625  CD  LYS A  37     -35.382  -8.259 -27.556  1.00  1.19           C  
ATOM    626  CE  LYS A  37     -36.821  -7.759 -27.375  1.00  1.19           C  
ATOM    627  NZ  LYS A  37     -37.052  -6.537 -28.159  1.00  1.19           N1+
ATOM    628  H   LYS A  37     -32.673 -11.306 -24.428  1.00  1.19           H  
ATOM    629  HA  LYS A  37     -33.888 -12.432 -26.794  1.00  1.19           H  
ATOM    630  HB1 LYS A  37     -33.663 -10.415 -28.088  1.00  1.19           H  
ATOM    631  HB2 LYS A  37     -32.998  -9.483 -26.791  1.00  1.19           H  
ATOM    632  HG1 LYS A  37     -35.232  -9.347 -25.755  1.00  1.19           H  
ATOM    633  HG2 LYS A  37     -35.943 -10.259 -27.002  1.00  1.19           H  
ATOM    634  HD1 LYS A  37     -34.730  -7.479 -27.187  1.00  1.19           H  
ATOM    635  HD2 LYS A  37     -35.129  -8.327 -28.610  1.00  1.19           H  
ATOM    636  HE1 LYS A  37     -37.016  -7.543 -26.324  1.00  1.19           H  
ATOM    637  HE2 LYS A  37     -37.544  -8.514 -27.685  1.00  1.19           H  
ATOM    638  HZ1 LYS A  37     -36.943  -6.739 -29.142  1.00  1.19           H  
ATOM    639  HZ2 LYS A  37     -37.981  -6.185 -27.983  1.00  1.19           H  
ATOM    640  HZ3 LYS A  37     -36.366  -5.835 -27.890  1.00  1.19           H  
ATOM    641  N   MET A  38     -31.463 -12.336 -27.846  1.00  5.15           N  
ATOM    642  CA  MET A  38     -30.209 -12.074 -28.607  1.00  5.15           C  
ATOM    643  C   MET A  38     -30.052 -10.584 -29.003  1.00  5.15           C  
ATOM    644  O   MET A  38     -29.071 -10.216 -29.642  1.00  5.15           O  
ATOM    645  CB  MET A  38     -30.227 -12.988 -29.884  1.00  5.15           C  
ATOM    646  CG  MET A  38     -29.828 -12.516 -31.304  1.00  5.15           C  
ATOM    647  SD  MET A  38     -28.095 -12.471 -31.825  1.00  5.15           S  
ATOM    648  CE  MET A  38     -28.289 -12.362 -33.622  1.00  5.15           C  
ATOM    649  H   MET A  38     -32.206 -12.717 -28.414  1.00  5.15           H  
ATOM    650  HA  MET A  38     -29.363 -12.349 -27.979  1.00  5.15           H  
ATOM    651  HB1 MET A  38     -31.248 -13.303 -30.046  1.00  5.15           H  
ATOM    652  HB2 MET A  38     -29.714 -13.911 -29.687  1.00  5.15           H  
ATOM    653  HG1 MET A  38     -30.244 -11.538 -31.510  1.00  5.15           H  
ATOM    654  HG2 MET A  38     -30.318 -13.194 -32.004  1.00  5.15           H  
ATOM    655  HE1 MET A  38     -28.833 -11.463 -33.906  1.00  5.15           H  
ATOM    656  HE2 MET A  38     -27.311 -12.335 -34.101  1.00  5.15           H  
ATOM    657  HE3 MET A  38     -28.833 -13.229 -33.998  1.00  5.15           H  
ATOM    658  N   HIS A  39     -31.108  -9.796 -28.758  1.00  7.26           N  
ATOM    659  CA  HIS A  39     -31.989  -9.283 -29.806  1.00  7.26           C  
ATOM    660  C   HIS A  39     -32.579 -10.430 -30.680  1.00  7.26           C  
ATOM    661  O   HIS A  39     -32.836 -11.483 -30.118  1.00  7.26           O  
ATOM    662  CB  HIS A  39     -31.341  -8.115 -30.551  1.00  7.26           C  
ATOM    663  CG  HIS A  39     -32.327  -7.182 -31.196  1.00  7.26           C  
ATOM    664  CD2 HIS A  39     -32.070  -6.205 -32.128  1.00  7.26           C  
ATOM    665  ND1 HIS A  39     -33.707  -7.215 -30.942  1.00  7.26           N  
ATOM    666  CE1 HIS A  39     -34.218  -6.283 -31.730  1.00  7.26           C  
ATOM    667  NE2 HIS A  39     -33.294  -5.652 -32.454  1.00  7.26           N  
ATOM    668  H   HIS A  39     -31.660 -10.095 -27.967  1.00  7.26           H  
ATOM    669  HA  HIS A  39     -32.813  -8.857 -29.241  1.00  7.26           H  
ATOM    670  HB1 HIS A  39     -30.660  -8.482 -31.314  1.00  7.26           H  
ATOM    671  HB2 HIS A  39     -30.742  -7.519 -29.860  1.00  7.26           H  
ATOM    672  HD2 HIS A  39     -31.145  -5.881 -32.582  1.00  7.26           H  
ATOM    673  HE1 HIS A  39     -35.273  -6.054 -31.777  1.00  7.26           H  
ATOM    674  HE2 HIS A  39     -33.458  -4.908 -33.117  1.00  7.26           H  
ATOM    675  N   GLN A  40     -32.818 -10.244 -31.988  1.00  7.38           N  
ATOM    676  CA  GLN A  40     -33.238 -11.237 -33.008  1.00  7.38           C  
ATOM    677  C   GLN A  40     -34.158 -12.419 -32.609  1.00  7.38           C  
ATOM    678  O   GLN A  40     -35.364 -12.314 -32.832  1.00  7.38           O  
ATOM    679  CB  GLN A  40     -32.016 -11.676 -33.854  1.00  7.38           C  
ATOM    680  CG  GLN A  40     -32.055 -11.199 -35.313  1.00  7.38           C  
ATOM    681  CD  GLN A  40     -32.233  -9.683 -35.444  1.00  7.38           C  
ATOM    682  NE2 GLN A  40     -33.093  -9.255 -36.368  1.00  7.38           N  
ATOM    683  OE1 GLN A  40     -31.613  -8.910 -34.717  1.00  7.38           O  
ATOM    684  H   GLN A  40     -32.614  -9.331 -32.369  1.00  7.38           H  
ATOM    685  HA  GLN A  40     -33.896 -10.642 -33.643  1.00  7.38           H  
ATOM    686  HB1 GLN A  40     -31.900 -12.760 -33.864  1.00  7.38           H  
ATOM    687  HB2 GLN A  40     -31.100 -11.287 -33.420  1.00  7.38           H  
ATOM    688  HG1 GLN A  40     -32.865 -11.710 -35.837  1.00  7.38           H  
ATOM    689  HG2 GLN A  40     -31.133 -11.485 -35.819  1.00  7.38           H  
ATOM    690 1HE2 GLN A  40     -33.589  -9.913 -36.951  1.00  7.38           H  
ATOM    691 2HE2 GLN A  40     -33.248  -8.266 -36.493  1.00  7.38           H  
ATOM    692  N   GLU A  41     -33.609 -13.491 -31.994  1.00  7.27           N  
ATOM    693  CA  GLU A  41     -34.352 -14.599 -31.353  1.00  7.27           C  
ATOM    694  C   GLU A  41     -35.277 -14.158 -30.199  1.00  7.27           C  
ATOM    695  O   GLU A  41     -36.002 -14.977 -29.655  1.00  7.27           O  
ATOM    696  CB  GLU A  41     -35.045 -15.496 -32.385  1.00  7.27           C  
ATOM    697  CG  GLU A  41     -34.072 -16.129 -33.398  1.00  7.27           C  
ATOM    698  CD  GLU A  41     -34.790 -17.064 -34.369  1.00  7.27           C  
ATOM    699  OE1 GLU A  41     -35.076 -16.608 -35.497  1.00  7.27           O  
ATOM    700  OE2 GLU A  41     -35.059 -18.216 -33.963  1.00  7.27           O1-
ATOM    701  H   GLU A  41     -32.608 -13.523 -31.863  1.00  7.27           H  
ATOM    702  HA  GLU A  41     -33.650 -15.264 -30.888  1.00  7.27           H  
ATOM    703  HB1 GLU A  41     -35.796 -14.906 -32.893  1.00  7.27           H  
ATOM    704  HB2 GLU A  41     -35.571 -16.299 -31.874  1.00  7.27           H  
ATOM    705  HG1 GLU A  41     -33.304 -16.699 -32.872  1.00  7.27           H  
ATOM    706  HG2 GLU A  41     -33.553 -15.358 -33.968  1.00  7.27           H  
ATOM    707  N   ALA A  42     -35.203 -12.866 -29.864  1.00  9.54           N  
ATOM    708  CA  ALA A  42     -36.045 -11.992 -29.070  1.00  9.54           C  
ATOM    709  C   ALA A  42     -37.526 -12.293 -29.064  1.00  9.54           C  
ATOM    710  O   ALA A  42     -38.164 -12.236 -28.016  1.00  9.54           O  
ATOM    711  CB  ALA A  42     -35.952 -10.601 -29.736  1.00  9.54           C  
ATOM    712  H   ALA A  42     -34.469 -12.353 -30.335  1.00  9.54           H  
ATOM    713  HA  ALA A  42     -35.676 -12.026 -28.051  1.00  9.54           H  
ATOM    714  HB1 ALA A  42     -36.169 -10.644 -30.804  1.00  9.54           H  
ATOM    715  HB2 ALA A  42     -36.656  -9.892 -29.309  1.00  9.54           H  
ATOM    716  HB3 ALA A  42     -34.973 -10.162 -29.671  1.00  9.54           H  
ATOM    717  N   LEU A  43     -38.012 -12.455 -30.296  1.00 10.55           N  
ATOM    718  CA  LEU A  43     -39.387 -12.547 -30.702  1.00 10.55           C  
ATOM    719  C   LEU A  43     -39.428 -12.762 -32.218  1.00 10.55           C  
ATOM    720  O   LEU A  43     -40.139 -12.046 -32.921  1.00 10.55           O  
ATOM    721  CB  LEU A  43     -40.283 -11.384 -30.175  1.00 10.55           C  
ATOM    722  CG  LEU A  43     -39.740  -9.930 -30.213  1.00 10.55           C  
ATOM    723  CD1 LEU A  43     -39.196  -9.467 -31.576  1.00 10.55           C  
ATOM    724  CD2 LEU A  43     -40.793  -8.938 -29.683  1.00 10.55           C  
ATOM    725  H   LEU A  43     -37.350 -12.458 -31.060  1.00 10.55           H  
ATOM    726  HA  LEU A  43     -39.730 -13.473 -30.257  1.00 10.55           H  
ATOM    727  HB1 LEU A  43     -40.533 -11.610 -29.138  1.00 10.55           H  
ATOM    728  HB2 LEU A  43     -41.244 -11.419 -30.691  1.00 10.55           H  
ATOM    729  HG  LEU A  43     -38.908  -9.880 -29.515  1.00 10.55           H  
ATOM    730 1HD1 LEU A  43     -38.358 -10.078 -31.908  1.00 10.55           H  
ATOM    731 2HD1 LEU A  43     -39.969  -9.500 -32.344  1.00 10.55           H  
ATOM    732 3HD1 LEU A  43     -38.836  -8.439 -31.520  1.00 10.55           H  
ATOM    733 1HD2 LEU A  43     -40.403  -8.378 -28.833  1.00 10.55           H  
ATOM    734 2HD2 LEU A  43     -41.090  -8.212 -30.441  1.00 10.55           H  
ATOM    735 3HD2 LEU A  43     -41.702  -9.439 -29.349  1.00 10.55           H  
ATOM    736  N   SER A  44     -38.728 -13.810 -32.695  1.00 10.34           N  
ATOM    737  CA  SER A  44     -39.013 -14.393 -34.009  1.00 10.34           C  
ATOM    738  C   SER A  44     -40.452 -14.956 -34.079  1.00 10.34           C  
ATOM    739  O   SER A  44     -41.041 -14.868 -35.151  1.00 10.34           O  
ATOM    740  CB  SER A  44     -37.891 -15.361 -34.436  1.00 10.34           C  
ATOM    741  OG  SER A  44     -38.144 -16.080 -35.623  1.00 10.34           O  
ATOM    742  H   SER A  44     -38.161 -14.369 -32.071  1.00 10.34           H  
ATOM    743  HA  SER A  44     -38.984 -13.574 -34.730  1.00 10.34           H  
ATOM    744  HB1 SER A  44     -37.664 -16.079 -33.655  1.00 10.34           H  
ATOM    745  HB2 SER A  44     -36.990 -14.781 -34.628  1.00 10.34           H  
ATOM    746  HG  SER A  44     -37.324 -16.527 -35.864  1.00 10.34           H  
ATOM    747  N   LYS A  45     -41.027 -15.373 -32.928  1.00 10.74           N  
ATOM    748  CA  LYS A  45     -42.474 -15.345 -32.630  1.00 10.74           C  
ATOM    749  C   LYS A  45     -42.641 -15.063 -31.109  1.00 10.74           C  
ATOM    750  O   LYS A  45     -41.955 -14.184 -30.605  1.00 10.74           O  
ATOM    751  CB  LYS A  45     -43.314 -16.518 -33.244  1.00 10.74           C  
ATOM    752  CG  LYS A  45     -42.640 -17.527 -34.200  1.00 10.74           C  
ATOM    753  CD  LYS A  45     -42.939 -17.222 -35.681  1.00 10.74           C  
ATOM    754  CE  LYS A  45     -42.022 -17.918 -36.699  1.00 10.74           C  
ATOM    755  NZ  LYS A  45     -40.596 -17.633 -36.466  1.00 10.74           N1+
ATOM    756  H   LYS A  45     -40.439 -15.427 -32.109  1.00 10.74           H  
ATOM    757  HA  LYS A  45     -42.853 -14.433 -33.097  1.00 10.74           H  
ATOM    758  HB1 LYS A  45     -44.171 -16.075 -33.753  1.00 10.74           H  
ATOM    759  HB2 LYS A  45     -43.809 -17.106 -32.480  1.00 10.74           H  
ATOM    760  HG1 LYS A  45     -43.018 -18.526 -33.978  1.00 10.74           H  
ATOM    761  HG2 LYS A  45     -41.573 -17.599 -34.009  1.00 10.74           H  
ATOM    762  HD1 LYS A  45     -42.969 -16.151 -35.872  1.00 10.74           H  
ATOM    763  HD2 LYS A  45     -43.958 -17.555 -35.885  1.00 10.74           H  
ATOM    764  HE1 LYS A  45     -42.281 -17.586 -37.705  1.00 10.74           H  
ATOM    765  HE2 LYS A  45     -42.175 -18.997 -36.675  1.00 10.74           H  
ATOM    766  HZ1 LYS A  45     -40.439 -16.636 -36.402  1.00 10.74           H  
ATOM    767  HZ2 LYS A  45     -40.318 -18.078 -35.600  1.00 10.74           H  
ATOM    768  HZ3 LYS A  45     -40.041 -18.022 -37.214  1.00 10.74           H  
ATOM    769  N   PRO A  46     -43.531 -15.761 -30.376  1.00 11.75           N  
ATOM    770  CA  PRO A  46     -43.143 -16.533 -29.180  1.00 11.75           C  
ATOM    771  C   PRO A  46     -42.632 -17.927 -29.583  1.00 11.75           C  
ATOM    772  O   PRO A  46     -42.685 -18.262 -30.761  1.00 11.75           O  
ATOM    773  CB  PRO A  46     -44.425 -16.573 -28.337  1.00 11.75           C  
ATOM    774  CG  PRO A  46     -45.542 -16.479 -29.363  1.00 11.75           C  
ATOM    775  CD  PRO A  46     -44.971 -15.539 -30.423  1.00 11.75           C  
ATOM    776  HA  PRO A  46     -42.366 -16.033 -28.620  1.00 11.75           H  
ATOM    777  HB1 PRO A  46     -44.511 -17.459 -27.707  1.00 11.75           H  
ATOM    778  HB2 PRO A  46     -44.451 -15.702 -27.681  1.00 11.75           H  
ATOM    779  HG1 PRO A  46     -45.708 -17.463 -29.805  1.00 11.75           H  
ATOM    780  HG2 PRO A  46     -46.488 -16.137 -28.945  1.00 11.75           H  
ATOM    781  HD1 PRO A  46     -45.402 -15.723 -31.407  1.00 11.75           H  
ATOM    782  HD2 PRO A  46     -45.173 -14.500 -30.157  1.00 11.75           H  
ATOM    783  N   MET A  47     -42.097 -18.716 -28.635  1.00 12.31           N  
ATOM    784  CA  MET A  47     -41.459 -20.029 -28.870  1.00 12.31           C  
ATOM    785  C   MET A  47     -40.093 -19.916 -29.573  1.00 12.31           C  
ATOM    786  O   MET A  47     -39.104 -20.421 -29.049  1.00 12.31           O  
ATOM    787  CB  MET A  47     -42.389 -21.028 -29.603  1.00 12.31           C  
ATOM    788  CG  MET A  47     -43.813 -21.129 -29.028  1.00 12.31           C  
ATOM    789  SD  MET A  47     -43.917 -21.508 -27.258  1.00 12.31           S  
ATOM    790  CE  MET A  47     -43.139 -23.145 -27.246  1.00 12.31           C  
ATOM    791  H   MET A  47     -42.113 -18.406 -27.675  1.00 12.31           H  
ATOM    792  HA  MET A  47     -41.264 -20.432 -27.876  1.00 12.31           H  
ATOM    793  HB1 MET A  47     -41.927 -22.015 -29.601  1.00 12.31           H  
ATOM    794  HB2 MET A  47     -42.470 -20.773 -30.660  1.00 12.31           H  
ATOM    795  HG1 MET A  47     -44.362 -21.900 -29.570  1.00 12.31           H  
ATOM    796  HG2 MET A  47     -44.358 -20.202 -29.204  1.00 12.31           H  
ATOM    797  HE1 MET A  47     -42.086 -23.077 -27.518  1.00 12.31           H  
ATOM    798  HE2 MET A  47     -43.204 -23.580 -26.249  1.00 12.31           H  
ATOM    799  HE3 MET A  47     -43.642 -23.813 -27.946  1.00 12.31           H  
ATOM    800  N   GLU A  48     -40.053 -19.169 -30.686  1.00 12.34           N  
ATOM    801  CA  GLU A  48     -38.873 -18.485 -31.187  1.00 12.34           C  
ATOM    802  C   GLU A  48     -38.823 -17.031 -30.686  1.00 12.34           C  
ATOM    803  O   GLU A  48     -37.999 -16.276 -31.190  1.00 12.34           O  
ATOM    804  CB  GLU A  48     -38.725 -18.590 -32.720  1.00 12.34           C  
ATOM    805  CG  GLU A  48     -38.869 -20.009 -33.302  1.00 12.34           C  
ATOM    806  CD  GLU A  48     -40.272 -20.296 -33.825  1.00 12.34           C  
ATOM    807  OE1 GLU A  48     -40.443 -20.164 -35.055  1.00 12.34           O  
ATOM    808  OE2 GLU A  48     -41.154 -20.619 -33.001  1.00 12.34           O1-
ATOM    809  H   GLU A  48     -40.931 -18.878 -31.098  1.00 12.34           H  
ATOM    810  HA  GLU A  48     -38.004 -18.970 -30.754  1.00 12.34           H  
ATOM    811  HB1 GLU A  48     -37.727 -18.241 -32.984  1.00 12.34           H  
ATOM    812  HB2 GLU A  48     -39.412 -17.901 -33.212  1.00 12.34           H  
ATOM    813  HG1 GLU A  48     -38.593 -20.766 -32.567  1.00 12.34           H  
ATOM    814  HG2 GLU A  48     -38.172 -20.125 -34.133  1.00 12.34           H  
ATOM    815  N   PHE A  49     -39.603 -16.684 -29.637  1.00 12.74           N  
ATOM    816  CA  PHE A  49     -39.062 -15.809 -28.600  1.00 12.74           C  
ATOM    817  C   PHE A  49     -38.117 -16.627 -27.729  1.00 12.74           C  
ATOM    818  O   PHE A  49     -37.070 -16.101 -27.424  1.00 12.74           O  
ATOM    819  CB  PHE A  49     -40.095 -14.946 -27.825  1.00 12.74           C  
ATOM    820  CG  PHE A  49     -40.792 -15.336 -26.526  1.00 12.74           C  
ATOM    821  CD1 PHE A  49     -41.140 -16.661 -26.192  1.00 12.74           C  
ATOM    822  CD2 PHE A  49     -41.292 -14.290 -25.717  1.00 12.74           C  
ATOM    823  CE1 PHE A  49     -41.900 -16.924 -25.061  1.00 12.74           C  
ATOM    824  CE2 PHE A  49     -42.062 -14.568 -24.597  1.00 12.74           C  
ATOM    825  CZ  PHE A  49     -42.361 -15.882 -24.267  1.00 12.74           C  
ATOM    826  H   PHE A  49     -40.323 -17.321 -29.331  1.00 12.74           H  
ATOM    827  HA  PHE A  49     -38.452 -15.064 -29.108  1.00 12.74           H  
ATOM    828  HB1 PHE A  49     -39.544 -14.067 -27.517  1.00 12.74           H  
ATOM    829  HB2 PHE A  49     -40.837 -14.547 -28.503  1.00 12.74           H  
ATOM    830  HD1 PHE A  49     -40.828 -17.483 -26.809  1.00 12.74           H  
ATOM    831  HD2 PHE A  49     -41.085 -13.261 -25.971  1.00 12.74           H  
ATOM    832  HE1 PHE A  49     -42.149 -17.944 -24.807  1.00 12.74           H  
ATOM    833  HE2 PHE A  49     -42.430 -13.760 -23.982  1.00 12.74           H  
ATOM    834  HZ  PHE A  49     -42.961 -16.095 -23.395  1.00 12.74           H  
ATOM    835  N   ASN A  50     -38.427 -17.885 -27.367  1.00 13.01           N  
ATOM    836  CA  ASN A  50     -37.580 -18.734 -26.514  1.00 13.01           C  
ATOM    837  C   ASN A  50     -36.229 -19.095 -27.160  1.00 13.01           C  
ATOM    838  O   ASN A  50     -35.261 -19.272 -26.421  1.00 13.01           O  
ATOM    839  CB  ASN A  50     -38.452 -19.872 -25.910  1.00 13.01           C  
ATOM    840  CG  ASN A  50     -37.811 -21.257 -25.836  1.00 13.01           C  
ATOM    841  ND2 ASN A  50     -37.781 -21.956 -26.969  1.00 13.01           N  
ATOM    842  OD1 ASN A  50     -37.349 -21.678 -24.779  1.00 13.01           O  
ATOM    843  H   ASN A  50     -39.290 -18.300 -27.684  1.00 13.01           H  
ATOM    844  HA  ASN A  50     -37.293 -18.132 -25.658  1.00 13.01           H  
ATOM    845  HB1 ASN A  50     -39.373 -19.988 -26.480  1.00 13.01           H  
ATOM    846  HB2 ASN A  50     -38.785 -19.580 -24.913  1.00 13.01           H  
ATOM    847 1HD2 ASN A  50     -38.165 -21.567 -27.822  1.00 13.01           H  
ATOM    848 2HD2 ASN A  50     -37.299 -22.847 -27.002  1.00 13.01           H  
ATOM    849  N   ASN A  51     -36.170 -19.101 -28.506  1.00 11.78           N  
ATOM    850  CA  ASN A  51     -34.944 -19.284 -29.283  1.00 11.78           C  
ATOM    851  C   ASN A  51     -33.836 -18.275 -28.968  1.00 11.78           C  
ATOM    852  O   ASN A  51     -32.707 -18.691 -29.182  1.00 11.78           O  
ATOM    853  CB  ASN A  51     -35.228 -19.283 -30.802  1.00 11.78           C  
ATOM    854  CG  ASN A  51     -35.801 -20.594 -31.348  1.00 11.78           C  
ATOM    855  ND2 ASN A  51     -35.727 -20.757 -32.669  1.00 11.78           N  
ATOM    856  OD1 ASN A  51     -36.306 -21.438 -30.609  1.00 11.78           O  
ATOM    857  H   ASN A  51     -37.015 -18.951 -29.036  1.00 11.78           H  
ATOM    858  HA  ASN A  51     -34.600 -20.278 -28.989  1.00 11.78           H  
ATOM    859  HB1 ASN A  51     -34.291 -19.134 -31.343  1.00 11.78           H  
ATOM    860  HB2 ASN A  51     -35.859 -18.441 -31.082  1.00 11.78           H  
ATOM    861 1HD2 ASN A  51     -35.349 -20.013 -33.248  1.00 11.78           H  
ATOM    862 2HD2 ASN A  51     -36.086 -21.593 -33.104  1.00 11.78           H  
ATOM    863  N   ASP A  52     -34.139 -17.060 -28.448  1.00 10.06           N  
ATOM    864  CA  ASP A  52     -33.173 -16.143 -27.812  1.00 10.06           C  
ATOM    865  C   ASP A  52     -33.660 -15.357 -26.547  1.00 10.06           C  
ATOM    866  O   ASP A  52     -32.791 -14.800 -25.880  1.00 10.06           O  
ATOM    867  CB  ASP A  52     -32.174 -15.361 -28.705  1.00 10.06           C  
ATOM    868  CG  ASP A  52     -31.311 -16.126 -29.740  1.00 10.06           C  
ATOM    869  OD1 ASP A  52     -30.482 -16.952 -29.304  1.00 10.06           O  
ATOM    870  OD2 ASP A  52     -31.378 -15.782 -30.939  1.00 10.06           O1-
ATOM    871  H   ASP A  52     -35.111 -16.794 -28.367  1.00 10.06           H  
ATOM    872  HA  ASP A  52     -32.466 -16.819 -27.380  1.00 10.06           H  
ATOM    873  HB1 ASP A  52     -31.441 -14.876 -28.066  1.00 10.06           H  
ATOM    874  HB2 ASP A  52     -32.703 -14.533 -29.161  1.00 10.06           H  
ATOM    875  N   ILE A  53     -34.953 -15.389 -26.129  1.00 10.10           N  
ATOM    876  CA  ILE A  53     -35.474 -14.942 -24.796  1.00 10.10           C  
ATOM    877  C   ILE A  53     -35.092 -15.888 -23.654  1.00 10.10           C  
ATOM    878  O   ILE A  53     -35.483 -15.646 -22.514  1.00 10.10           O  
ATOM    879  CB  ILE A  53     -37.030 -14.622 -24.644  1.00 10.10           C  
ATOM    880  CG1 ILE A  53     -37.349 -13.647 -23.468  1.00 10.10           C  
ATOM    881  CG2 ILE A  53     -38.015 -15.790 -24.364  1.00 10.10           C  
ATOM    882  CD1 ILE A  53     -38.475 -12.647 -23.779  1.00 10.10           C  
ATOM    883  H   ILE A  53     -35.652 -15.821 -26.724  1.00 10.10           H  
ATOM    884  HA  ILE A  53     -34.923 -14.037 -24.574  1.00 10.10           H  
ATOM    885  HB  ILE A  53     -37.339 -14.141 -25.573  1.00 10.10           H  
ATOM    886 1HG1 ILE A  53     -37.641 -14.203 -22.575  1.00 10.10           H  
ATOM    887 2HG1 ILE A  53     -36.466 -13.120 -23.122  1.00 10.10           H  
ATOM    888 1HG2 ILE A  53     -38.225 -16.390 -25.218  1.00 10.10           H  
ATOM    889 2HG2 ILE A  53     -37.712 -16.453 -23.556  1.00 10.10           H  
ATOM    890 3HG2 ILE A  53     -38.998 -15.410 -24.086  1.00 10.10           H  
ATOM    891  HD1 ILE A  53     -38.439 -12.297 -24.812  1.00 10.10           H  
ATOM    892  HD2 ILE A  53     -38.394 -11.770 -23.137  1.00 10.10           H  
ATOM    893  HD3 ILE A  53     -39.456 -13.089 -23.610  1.00 10.10           H  
ATOM    894  N   VAL A  54     -34.303 -16.919 -23.958  1.00  8.92           N  
ATOM    895  CA  VAL A  54     -33.572 -17.669 -22.963  1.00  8.92           C  
ATOM    896  C   VAL A  54     -32.055 -17.429 -23.197  1.00  8.92           C  
ATOM    897  O   VAL A  54     -31.454 -16.901 -22.278  1.00  8.92           O  
ATOM    898  CB  VAL A  54     -34.060 -19.138 -22.889  1.00  8.92           C  
ATOM    899  CG1 VAL A  54     -33.315 -20.007 -21.870  1.00  8.92           C  
ATOM    900  CG2 VAL A  54     -35.570 -19.209 -22.586  1.00  8.92           C  
ATOM    901  H   VAL A  54     -34.052 -17.085 -24.922  1.00  8.92           H  
ATOM    902  HA  VAL A  54     -33.768 -17.267 -21.968  1.00  8.92           H  
ATOM    903  HB  VAL A  54     -33.949 -19.589 -23.862  1.00  8.92           H  
ATOM    904 1HG1 VAL A  54     -33.408 -19.596 -20.868  1.00  8.92           H  
ATOM    905 2HG1 VAL A  54     -33.727 -21.015 -21.831  1.00  8.92           H  
ATOM    906 3HG1 VAL A  54     -32.265 -20.109 -22.119  1.00  8.92           H  
ATOM    907 1HG2 VAL A  54     -35.907 -20.244 -22.513  1.00  8.92           H  
ATOM    908 2HG2 VAL A  54     -35.811 -18.712 -21.646  1.00  8.92           H  
ATOM    909 3HG2 VAL A  54     -36.164 -18.744 -23.373  1.00  8.92           H  
ATOM    910  N   PRO A  55     -31.470 -17.592 -24.409  1.00  7.38           N  
ATOM    911  CA  PRO A  55     -30.077 -17.201 -24.746  1.00  7.38           C  
ATOM    912  C   PRO A  55     -29.531 -15.862 -24.243  1.00  7.38           C  
ATOM    913  O   PRO A  55     -28.437 -15.866 -23.683  1.00  7.38           O  
ATOM    914  CB  PRO A  55     -29.993 -17.353 -26.247  1.00  7.38           C  
ATOM    915  CG  PRO A  55     -30.841 -18.579 -26.471  1.00  7.38           C  
ATOM    916  CD  PRO A  55     -31.998 -18.424 -25.466  1.00  7.38           C  
ATOM    917  HA  PRO A  55     -29.427 -17.972 -24.362  1.00  7.38           H  
ATOM    918  HB1 PRO A  55     -30.396 -16.473 -26.741  1.00  7.38           H  
ATOM    919  HB2 PRO A  55     -28.975 -17.510 -26.592  1.00  7.38           H  
ATOM    920  HG1 PRO A  55     -31.130 -18.722 -27.498  1.00  7.38           H  
ATOM    921  HG2 PRO A  55     -30.223 -19.438 -26.233  1.00  7.38           H  
ATOM    922  HD1 PRO A  55     -32.915 -18.023 -25.874  1.00  7.38           H  
ATOM    923  HD2 PRO A  55     -32.303 -19.353 -25.027  1.00  7.38           H  
ATOM    924  N   ARG A  56     -30.332 -14.792 -24.376  1.00  4.97           N  
ATOM    925  CA  ARG A  56     -30.248 -13.541 -23.618  1.00  4.97           C  
ATOM    926  C   ARG A  56     -28.854 -12.908 -23.635  1.00  4.97           C  
ATOM    927  O   ARG A  56     -28.532 -12.260 -24.624  1.00  4.97           O  
ATOM    928  CB  ARG A  56     -30.859 -13.748 -22.226  1.00  4.97           C  
ATOM    929  CG  ARG A  56     -32.368 -14.038 -22.359  1.00  4.97           C  
ATOM    930  CD  ARG A  56     -33.045 -14.353 -21.032  1.00  4.97           C  
ATOM    931  NE  ARG A  56     -33.631 -13.150 -20.440  1.00  4.97           N  
ATOM    932  CZ  ARG A  56     -34.856 -13.014 -19.915  1.00  4.97           C  
ATOM    933  NH1 ARG A  56     -35.139 -11.890 -19.248  1.00  4.97           N  
ATOM    934  NH2 ARG A  56     -35.787 -13.969 -20.038  1.00  4.97           N1+
ATOM    935  H   ARG A  56     -31.188 -14.901 -24.906  1.00  4.97           H  
ATOM    936  HA  ARG A  56     -30.915 -12.851 -24.115  1.00  4.97           H  
ATOM    937  HB1 ARG A  56     -30.694 -12.875 -21.597  1.00  4.97           H  
ATOM    938  HB2 ARG A  56     -30.355 -14.570 -21.716  1.00  4.97           H  
ATOM    939  HG1 ARG A  56     -32.565 -14.828 -23.070  1.00  4.97           H  
ATOM    940  HG2 ARG A  56     -32.844 -13.169 -22.806  1.00  4.97           H  
ATOM    941  HD1 ARG A  56     -32.268 -14.663 -20.337  1.00  4.97           H  
ATOM    942  HD2 ARG A  56     -33.706 -15.207 -21.052  1.00  4.97           H  
ATOM    943  HE  ARG A  56     -32.983 -12.375 -20.335  1.00  4.97           H  
ATOM    944 1HH1 ARG A  56     -34.416 -11.195 -19.115  1.00  4.97           H  
ATOM    945 2HH1 ARG A  56     -36.041 -11.759 -18.815  1.00  4.97           H  
ATOM    946 1HH2 ARG A  56     -36.693 -13.865 -19.607  1.00  4.97           H  
ATOM    947 2HH2 ARG A  56     -35.592 -14.788 -20.600  1.00  4.97           H  
ATOM    948  N   LEU A  57     -28.050 -13.140 -22.584  1.00  2.83           N  
ATOM    949  CA  LEU A  57     -26.654 -12.711 -22.485  1.00  2.83           C  
ATOM    950  C   LEU A  57     -25.790 -13.122 -23.689  1.00  2.83           C  
ATOM    951  O   LEU A  57     -25.162 -12.237 -24.261  1.00  2.83           O  
ATOM    952  CB  LEU A  57     -26.023 -13.254 -21.184  1.00  2.83           C  
ATOM    953  CG  LEU A  57     -26.601 -12.667 -19.879  1.00  2.83           C  
ATOM    954  CD1 LEU A  57     -26.109 -13.474 -18.658  1.00  2.83           C  
ATOM    955  CD2 LEU A  57     -26.311 -11.155 -19.744  1.00  2.83           C  
ATOM    956  H   LEU A  57     -28.396 -13.694 -21.814  1.00  2.83           H  
ATOM    957  HA  LEU A  57     -26.662 -11.621 -22.453  1.00  2.83           H  
ATOM    958  HB1 LEU A  57     -24.945 -13.082 -21.192  1.00  2.83           H  
ATOM    959  HB2 LEU A  57     -26.152 -14.337 -21.168  1.00  2.83           H  
ATOM    960  HG  LEU A  57     -27.686 -12.783 -19.907  1.00  2.83           H  
ATOM    961 1HD1 LEU A  57     -26.903 -14.124 -18.285  1.00  2.83           H  
ATOM    962 2HD1 LEU A  57     -25.261 -14.113 -18.906  1.00  2.83           H  
ATOM    963 3HD1 LEU A  57     -25.800 -12.845 -17.824  1.00  2.83           H  
ATOM    964 1HD2 LEU A  57     -27.235 -10.579 -19.814  1.00  2.83           H  
ATOM    965 2HD2 LEU A  57     -25.843 -10.895 -18.795  1.00  2.83           H  
ATOM    966 3HD2 LEU A  57     -25.644 -10.792 -20.527  1.00  2.83           H  
ATOM    967  N   MET A  58     -25.780 -14.422 -24.048  1.00  2.28           N  
ATOM    968  CA  MET A  58     -24.872 -15.019 -25.038  1.00  2.28           C  
ATOM    969  C   MET A  58     -24.882 -14.366 -26.432  1.00  2.28           C  
ATOM    970  O   MET A  58     -23.820 -13.925 -26.873  1.00  2.28           O  
ATOM    971  CB  MET A  58     -25.026 -16.568 -25.063  1.00  2.28           C  
ATOM    972  CG  MET A  58     -24.388 -17.341 -26.246  1.00  2.28           C  
ATOM    973  SD  MET A  58     -25.255 -17.504 -27.830  1.00  2.28           S  
ATOM    974  CE  MET A  58     -26.411 -18.830 -27.430  1.00  2.28           C  
ATOM    975  H   MET A  58     -26.391 -15.066 -23.563  1.00  2.28           H  
ATOM    976  HA  MET A  58     -23.879 -14.807 -24.643  1.00  2.28           H  
ATOM    977  HB1 MET A  58     -26.068 -16.860 -24.980  1.00  2.28           H  
ATOM    978  HB2 MET A  58     -24.589 -16.951 -24.145  1.00  2.28           H  
ATOM    979  HG1 MET A  58     -24.190 -18.357 -25.911  1.00  2.28           H  
ATOM    980  HG2 MET A  58     -23.431 -16.899 -26.496  1.00  2.28           H  
ATOM    981  HE1 MET A  58     -25.859 -19.752 -27.261  1.00  2.28           H  
ATOM    982  HE2 MET A  58     -26.974 -18.588 -26.531  1.00  2.28           H  
ATOM    983  HE3 MET A  58     -27.111 -18.986 -28.251  1.00  2.28           H  
ATOM    984  N   PRO A  59     -26.047 -14.312 -27.109  1.00  1.28           N  
ATOM    985  CA  PRO A  59     -26.101 -13.771 -28.457  1.00  1.28           C  
ATOM    986  C   PRO A  59     -26.405 -12.265 -28.498  1.00  1.28           C  
ATOM    987  O   PRO A  59     -26.099 -11.671 -29.523  1.00  1.28           O  
ATOM    988  CB  PRO A  59     -27.103 -14.693 -29.150  1.00  1.28           C  
ATOM    989  CG  PRO A  59     -27.979 -15.294 -28.059  1.00  1.28           C  
ATOM    990  CD  PRO A  59     -27.351 -14.855 -26.749  1.00  1.28           C  
ATOM    991  HA  PRO A  59     -25.150 -13.902 -28.973  1.00  1.28           H  
ATOM    992  HB1 PRO A  59     -27.666 -14.213 -29.931  1.00  1.28           H  
ATOM    993  HB2 PRO A  59     -26.555 -15.496 -29.645  1.00  1.28           H  
ATOM    994  HG1 PRO A  59     -29.014 -14.972 -28.072  1.00  1.28           H  
ATOM    995  HG2 PRO A  59     -27.978 -16.377 -28.169  1.00  1.28           H  
ATOM    996  HD1 PRO A  59     -27.947 -14.062 -26.302  1.00  1.28           H  
ATOM    997  HD2 PRO A  59     -27.339 -15.683 -26.058  1.00  1.28           H  
ATOM    998  N   HIS A  60     -26.850 -11.637 -27.387  1.00  1.06           N  
ATOM    999  CA  HIS A  60     -26.810 -10.175 -27.214  1.00  1.06           C  
ATOM   1000  C   HIS A  60     -25.372  -9.653 -27.270  1.00  1.06           C  
ATOM   1001  O   HIS A  60     -25.104  -8.684 -27.974  1.00  1.06           O  
ATOM   1002  CB  HIS A  60     -27.502  -9.755 -25.906  1.00  1.06           C  
ATOM   1003  CG  HIS A  60     -27.437  -8.282 -25.589  1.00  1.06           C  
ATOM   1004  CD2 HIS A  60     -28.159  -7.253 -26.152  1.00  1.06           C  
ATOM   1005  ND1 HIS A  60     -26.561  -7.753 -24.634  1.00  1.06           N  
ATOM   1006  CE1 HIS A  60     -26.801  -6.450 -24.645  1.00  1.06           C  
ATOM   1007  NE2 HIS A  60     -27.751  -6.100 -25.512  1.00  1.06           N  
ATOM   1008  H   HIS A  60     -27.089 -12.173 -26.564  1.00  1.06           H  
ATOM   1009  HA  HIS A  60     -27.336  -9.704 -28.039  1.00  1.06           H  
ATOM   1010  HB1 HIS A  60     -27.058 -10.285 -25.063  1.00  1.06           H  
ATOM   1011  HB2 HIS A  60     -28.554 -10.036 -25.945  1.00  1.06           H  
ATOM   1012  HD2 HIS A  60     -28.911  -7.259 -26.926  1.00  1.06           H  
ATOM   1013  HE1 HIS A  60     -26.282  -5.747 -24.012  1.00  1.06           H  
ATOM   1014  HE2 HIS A  60     -28.105  -5.162 -25.661  1.00  1.06           H  
ATOM   1015  N   ILE A  61     -24.484 -10.362 -26.564  1.00  0.99           N  
ATOM   1016  CA  ILE A  61     -23.040 -10.202 -26.584  1.00  0.99           C  
ATOM   1017  C   ILE A  61     -22.417 -10.395 -27.985  1.00  0.99           C  
ATOM   1018  O   ILE A  61     -21.583  -9.579 -28.373  1.00  0.99           O  
ATOM   1019  CB  ILE A  61     -22.418 -11.149 -25.511  1.00  0.99           C  
ATOM   1020  CG1 ILE A  61     -22.366 -10.443 -24.144  1.00  0.99           C  
ATOM   1021  CG2 ILE A  61     -21.088 -11.815 -25.855  1.00  0.99           C  
ATOM   1022  CD1 ILE A  61     -22.138 -11.386 -22.950  1.00  0.99           C  
ATOM   1023  H   ILE A  61     -24.824 -11.126 -25.994  1.00  0.99           H  
ATOM   1024  HA  ILE A  61     -22.837  -9.168 -26.297  1.00  0.99           H  
ATOM   1025  HB  ILE A  61     -23.086 -11.994 -25.395  1.00  0.99           H  
ATOM   1026 1HG1 ILE A  61     -23.294  -9.895 -23.974  1.00  0.99           H  
ATOM   1027 2HG1 ILE A  61     -21.577  -9.694 -24.184  1.00  0.99           H  
ATOM   1028 1HG2 ILE A  61     -20.658 -12.346 -25.007  1.00  0.99           H  
ATOM   1029 2HG2 ILE A  61     -21.264 -12.564 -26.625  1.00  0.99           H  
ATOM   1030 3HG2 ILE A  61     -20.368 -11.082 -26.215  1.00  0.99           H  
ATOM   1031  HD1 ILE A  61     -21.075 -11.526 -22.755  1.00  0.99           H  
ATOM   1032  HD2 ILE A  61     -22.587 -10.980 -22.043  1.00  0.99           H  
ATOM   1033  HD3 ILE A  61     -22.577 -12.369 -23.118  1.00  0.99           H  
ATOM   1034  N   ASN A  62     -22.851 -11.427 -28.732  1.00  1.00           N  
ATOM   1035  CA  ASN A  62     -22.360 -11.699 -30.088  1.00  1.00           C  
ATOM   1036  C   ASN A  62     -22.862 -10.673 -31.128  1.00  1.00           C  
ATOM   1037  O   ASN A  62     -22.101 -10.332 -32.033  1.00  1.00           O  
ATOM   1038  CB  ASN A  62     -22.705 -13.148 -30.517  1.00  1.00           C  
ATOM   1039  CG  ASN A  62     -21.559 -13.869 -31.243  1.00  1.00           C  
ATOM   1040  ND2 ASN A  62     -21.071 -13.300 -32.348  1.00  1.00           N  
ATOM   1041  OD1 ASN A  62     -21.119 -14.932 -30.813  1.00  1.00           O  
ATOM   1042  H   ASN A  62     -23.542 -12.064 -28.360  1.00  1.00           H  
ATOM   1043  HA  ASN A  62     -21.276 -11.573 -30.098  1.00  1.00           H  
ATOM   1044  HB1 ASN A  62     -23.629 -13.202 -31.094  1.00  1.00           H  
ATOM   1045  HB2 ASN A  62     -22.889 -13.744 -29.621  1.00  1.00           H  
ATOM   1046 1HD2 ASN A  62     -21.438 -12.419 -32.679  1.00  1.00           H  
ATOM   1047 2HD2 ASN A  62     -20.318 -13.745 -32.853  1.00  1.00           H  
ATOM   1048  N   HIS A  63     -24.102 -10.181 -30.963  1.00  1.04           N  
ATOM   1049  CA  HIS A  63     -24.720  -9.130 -31.777  1.00  1.04           C  
ATOM   1050  C   HIS A  63     -24.063  -7.760 -31.543  1.00  1.04           C  
ATOM   1051  O   HIS A  63     -23.843  -7.032 -32.509  1.00  1.04           O  
ATOM   1052  CB  HIS A  63     -26.229  -9.067 -31.457  1.00  1.04           C  
ATOM   1053  CG  HIS A  63     -27.145  -8.548 -32.537  1.00  1.04           C  
ATOM   1054  CD2 HIS A  63     -28.448  -8.922 -32.778  1.00  1.04           C  
ATOM   1055  ND1 HIS A  63     -26.781  -7.578 -33.478  1.00  1.04           N  
ATOM   1056  CE1 HIS A  63     -27.861  -7.405 -34.228  1.00  1.04           C  
ATOM   1057  NE2 HIS A  63     -28.883  -8.176 -33.856  1.00  1.04           N  
ATOM   1058  H   HIS A  63     -24.679 -10.543 -30.213  1.00  1.04           H  
ATOM   1059  HA  HIS A  63     -24.594  -9.419 -32.822  1.00  1.04           H  
ATOM   1060  HB1 HIS A  63     -26.419  -8.510 -30.538  1.00  1.04           H  
ATOM   1061  HB2 HIS A  63     -26.591 -10.072 -31.268  1.00  1.04           H  
ATOM   1062  HD2 HIS A  63     -29.077  -9.646 -32.284  1.00  1.04           H  
ATOM   1063  HE1 HIS A  63     -27.907  -6.712 -35.056  1.00  1.04           H  
ATOM   1064  HE2 HIS A  63     -29.798  -8.221 -34.287  1.00  1.04           H  
ATOM   1065  N   THR A  64     -23.752  -7.442 -30.276  1.00  0.94           N  
ATOM   1066  CA  THR A  64     -23.143  -6.173 -29.878  1.00  0.94           C  
ATOM   1067  C   THR A  64     -21.686  -6.042 -30.363  1.00  0.94           C  
ATOM   1068  O   THR A  64     -21.333  -4.975 -30.861  1.00  0.94           O  
ATOM   1069  CB  THR A  64     -23.184  -5.957 -28.342  1.00  0.94           C  
ATOM   1070  CG2 THR A  64     -22.581  -4.629 -27.856  1.00  0.94           C  
ATOM   1071  OG1 THR A  64     -24.527  -5.970 -27.904  1.00  0.94           O  
ATOM   1072  H   THR A  64     -23.975  -8.089 -29.531  1.00  0.94           H  
ATOM   1073  HA  THR A  64     -23.720  -5.371 -30.344  1.00  0.94           H  
ATOM   1074  HB  THR A  64     -22.671  -6.781 -27.843  1.00  0.94           H  
ATOM   1075  HG1 THR A  64     -24.867  -6.868 -27.994  1.00  0.94           H  
ATOM   1076 1HG2 THR A  64     -22.682  -4.522 -26.776  1.00  0.94           H  
ATOM   1077 2HG2 THR A  64     -21.521  -4.567 -28.090  1.00  0.94           H  
ATOM   1078 3HG2 THR A  64     -23.074  -3.775 -28.323  1.00  0.94           H  
ATOM   1079  N   ILE A  65     -20.885  -7.119 -30.260  1.00  1.00           N  
ATOM   1080  CA  ILE A  65     -19.506  -7.133 -30.765  1.00  1.00           C  
ATOM   1081  C   ILE A  65     -19.439  -7.188 -32.309  1.00  1.00           C  
ATOM   1082  O   ILE A  65     -18.509  -6.613 -32.875  1.00  1.00           O  
ATOM   1083  CB  ILE A  65     -18.653  -8.280 -30.150  1.00  1.00           C  
ATOM   1084  CG1 ILE A  65     -18.547  -8.172 -28.605  1.00  1.00           C  
ATOM   1085  CG2 ILE A  65     -17.248  -8.419 -30.779  1.00  1.00           C  
ATOM   1086  CD1 ILE A  65     -17.737  -6.979 -28.075  1.00  1.00           C  
ATOM   1087  H   ILE A  65     -21.225  -7.972 -29.837  1.00  1.00           H  
ATOM   1088  HA  ILE A  65     -19.040  -6.189 -30.476  1.00  1.00           H  
ATOM   1089  HB  ILE A  65     -19.184  -9.211 -30.354  1.00  1.00           H  
ATOM   1090 1HG1 ILE A  65     -18.118  -9.089 -28.205  1.00  1.00           H  
ATOM   1091 2HG1 ILE A  65     -19.541  -8.113 -28.166  1.00  1.00           H  
ATOM   1092 1HG2 ILE A  65     -16.615  -9.081 -30.200  1.00  1.00           H  
ATOM   1093 2HG2 ILE A  65     -17.287  -8.830 -31.788  1.00  1.00           H  
ATOM   1094 3HG2 ILE A  65     -16.735  -7.458 -30.830  1.00  1.00           H  
ATOM   1095  HD1 ILE A  65     -17.628  -7.042 -26.992  1.00  1.00           H  
ATOM   1096  HD2 ILE A  65     -16.733  -6.945 -28.497  1.00  1.00           H  
ATOM   1097  HD3 ILE A  65     -18.228  -6.031 -28.296  1.00  1.00           H  
ATOM   1098  N   ASN A  66     -20.446  -7.795 -32.966  1.00  1.10           N  
ATOM   1099  CA  ASN A  66     -20.652  -7.719 -34.420  1.00  1.10           C  
ATOM   1100  C   ASN A  66     -20.878  -6.262 -34.880  1.00  1.10           C  
ATOM   1101  O   ASN A  66     -20.240  -5.830 -35.839  1.00  1.10           O  
ATOM   1102  CB  ASN A  66     -21.806  -8.687 -34.808  1.00  1.10           C  
ATOM   1103  CG  ASN A  66     -22.419  -8.471 -36.201  1.00  1.10           C  
ATOM   1104  ND2 ASN A  66     -23.592  -7.836 -36.266  1.00  1.10           N  
ATOM   1105  OD1 ASN A  66     -21.838  -8.875 -37.205  1.00  1.10           O  
ATOM   1106  H   ASN A  66     -21.169  -8.266 -32.440  1.00  1.10           H  
ATOM   1107  HA  ASN A  66     -19.728  -8.109 -34.851  1.00  1.10           H  
ATOM   1108  HB1 ASN A  66     -22.617  -8.595 -34.088  1.00  1.10           H  
ATOM   1109  HB2 ASN A  66     -21.464  -9.719 -34.728  1.00  1.10           H  
ATOM   1110 1HD2 ASN A  66     -24.054  -7.513 -35.428  1.00  1.10           H  
ATOM   1111 2HD2 ASN A  66     -24.026  -7.672 -37.163  1.00  1.10           H  
ATOM   1112  N   THR A  67     -21.790  -5.556 -34.193  1.00  1.19           N  
ATOM   1113  CA  THR A  67     -22.281  -4.239 -34.595  1.00  1.19           C  
ATOM   1114  C   THR A  67     -21.344  -3.071 -34.213  1.00  1.19           C  
ATOM   1115  O   THR A  67     -21.337  -2.077 -34.938  1.00  1.19           O  
ATOM   1116  CB  THR A  67     -23.694  -3.972 -34.001  1.00  1.19           C  
ATOM   1117  CG2 THR A  67     -24.352  -2.638 -34.397  1.00  1.19           C  
ATOM   1118  OG1 THR A  67     -24.575  -5.004 -34.407  1.00  1.19           O  
ATOM   1119  H   THR A  67     -22.260  -5.985 -33.407  1.00  1.19           H  
ATOM   1120  HA  THR A  67     -22.374  -4.233 -35.684  1.00  1.19           H  
ATOM   1121  HB  THR A  67     -23.636  -4.017 -32.912  1.00  1.19           H  
ATOM   1122  HG1 THR A  67     -24.387  -5.788 -33.880  1.00  1.19           H  
ATOM   1123 1HG2 THR A  67     -24.367  -2.509 -35.479  1.00  1.19           H  
ATOM   1124 2HG2 THR A  67     -25.382  -2.591 -34.042  1.00  1.19           H  
ATOM   1125 3HG2 THR A  67     -23.833  -1.783 -33.962  1.00  1.19           H  
ATOM   1126  N   TYR A  68     -20.576  -3.197 -33.112  1.00  1.23           N  
ATOM   1127  CA  TYR A  68     -19.778  -2.099 -32.545  1.00  1.23           C  
ATOM   1128  C   TYR A  68     -18.283  -2.402 -32.333  1.00  1.23           C  
ATOM   1129  O   TYR A  68     -17.540  -1.453 -32.077  1.00  1.23           O  
ATOM   1130  CB  TYR A  68     -20.453  -1.586 -31.253  1.00  1.23           C  
ATOM   1131  CG  TYR A  68     -21.711  -0.753 -31.458  1.00  1.23           C  
ATOM   1132  CD1 TYR A  68     -21.687   0.372 -32.314  1.00  1.23           C  
ATOM   1133  CD2 TYR A  68     -22.895  -1.058 -30.754  1.00  1.23           C  
ATOM   1134  CE1 TYR A  68     -22.812   1.206 -32.433  1.00  1.23           C  
ATOM   1135  CE2 TYR A  68     -24.026  -0.228 -30.883  1.00  1.23           C  
ATOM   1136  CZ  TYR A  68     -23.980   0.914 -31.706  1.00  1.23           C  
ATOM   1137  OH  TYR A  68     -25.059   1.744 -31.794  1.00  1.23           O  
ATOM   1138  H   TYR A  68     -20.640  -4.038 -32.554  1.00  1.23           H  
ATOM   1139  HA  TYR A  68     -19.750  -1.278 -33.261  1.00  1.23           H  
ATOM   1140  HB1 TYR A  68     -19.763  -0.941 -30.709  1.00  1.23           H  
ATOM   1141  HB2 TYR A  68     -20.657  -2.417 -30.576  1.00  1.23           H  
ATOM   1142  HD1 TYR A  68     -20.797   0.627 -32.867  1.00  1.23           H  
ATOM   1143  HD2 TYR A  68     -22.936  -1.915 -30.097  1.00  1.23           H  
ATOM   1144  HE1 TYR A  68     -22.774   2.075 -33.073  1.00  1.23           H  
ATOM   1145  HE2 TYR A  68     -24.925  -0.456 -30.331  1.00  1.23           H  
ATOM   1146  HH  TYR A  68     -25.771   1.490 -31.203  1.00  1.23           H  
ATOM   1147  N   GLY A  69     -17.834  -3.656 -32.504  1.00  1.21           N  
ATOM   1148  CA  GLY A  69     -16.408  -3.992 -32.553  1.00  1.21           C  
ATOM   1149  C   GLY A  69     -15.776  -4.154 -31.160  1.00  1.21           C  
ATOM   1150  O   GLY A  69     -16.434  -4.605 -30.222  1.00  1.21           O  
ATOM   1151  H   GLY A  69     -18.484  -4.402 -32.711  1.00  1.21           H  
ATOM   1152  HA1 GLY A  69     -15.863  -3.247 -33.135  1.00  1.21           H  
ATOM   1153  HA2 GLY A  69     -16.299  -4.937 -33.085  1.00  1.21           H  
ATOM   1154  N   ARG A  70     -14.463  -3.852 -31.090  1.00  1.15           N  
ATOM   1155  CA  ARG A  70     -13.494  -4.167 -30.024  1.00  1.15           C  
ATOM   1156  C   ARG A  70     -13.903  -3.867 -28.570  1.00  1.15           C  
ATOM   1157  O   ARG A  70     -13.481  -4.594 -27.669  1.00  1.15           O  
ATOM   1158  CB  ARG A  70     -12.121  -3.548 -30.392  1.00  1.15           C  
ATOM   1159  CG  ARG A  70     -11.057  -3.552 -29.269  1.00  1.15           C  
ATOM   1160  CD  ARG A  70      -9.654  -3.133 -29.722  1.00  1.15           C  
ATOM   1161  NE  ARG A  70      -8.947  -4.221 -30.410  1.00  1.15           N  
ATOM   1162  CZ  ARG A  70      -7.675  -4.158 -30.838  1.00  1.15           C  
ATOM   1163  NH1 ARG A  70      -7.107  -5.248 -31.369  1.00  1.15           N  
ATOM   1164  NH2 ARG A  70      -6.962  -3.029 -30.732  1.00  1.15           N1+
ATOM   1165  H   ARG A  70     -14.036  -3.474 -31.923  1.00  1.15           H  
ATOM   1166  HA  ARG A  70     -13.384  -5.245 -30.083  1.00  1.15           H  
ATOM   1167  HB1 ARG A  70     -12.270  -2.510 -30.693  1.00  1.15           H  
ATOM   1168  HB2 ARG A  70     -11.729  -4.063 -31.270  1.00  1.15           H  
ATOM   1169  HG1 ARG A  70     -10.991  -4.584 -28.918  1.00  1.15           H  
ATOM   1170  HG2 ARG A  70     -11.349  -2.957 -28.403  1.00  1.15           H  
ATOM   1171  HD1 ARG A  70      -9.083  -2.709 -28.895  1.00  1.15           H  
ATOM   1172  HD2 ARG A  70      -9.747  -2.347 -30.472  1.00  1.15           H  
ATOM   1173  HE  ARG A  70      -9.455  -5.088 -30.515  1.00  1.15           H  
ATOM   1174 1HH1 ARG A  70      -7.625  -6.111 -31.448  1.00  1.15           H  
ATOM   1175 2HH1 ARG A  70      -6.139  -5.225 -31.656  1.00  1.15           H  
ATOM   1176 1HH2 ARG A  70      -7.362  -2.224 -30.272  1.00  1.15           H  
ATOM   1177 2HH2 ARG A  70      -5.984  -3.015 -30.985  1.00  1.15           H  
ATOM   1178  N   ASN A  71     -14.700  -2.816 -28.360  1.00  0.75           N  
ATOM   1179  CA  ASN A  71     -15.296  -2.523 -27.064  1.00  0.75           C  
ATOM   1180  C   ASN A  71     -16.648  -1.848 -27.256  1.00  0.75           C  
ATOM   1181  O   ASN A  71     -16.905  -1.196 -28.271  1.00  0.75           O  
ATOM   1182  CB  ASN A  71     -14.328  -1.784 -26.102  1.00  0.75           C  
ATOM   1183  CG  ASN A  71     -13.596  -0.564 -26.675  1.00  0.75           C  
ATOM   1184  ND2 ASN A  71     -12.330  -0.398 -26.290  1.00  0.75           N  
ATOM   1185  OD1 ASN A  71     -14.158   0.227 -27.428  1.00  0.75           O  
ATOM   1186  H   ASN A  71     -15.019  -2.250 -29.134  1.00  0.75           H  
ATOM   1187  HA  ASN A  71     -15.497  -3.502 -26.625  1.00  0.75           H  
ATOM   1188  HB1 ASN A  71     -13.571  -2.499 -25.776  1.00  0.75           H  
ATOM   1189  HB2 ASN A  71     -14.852  -1.483 -25.194  1.00  0.75           H  
ATOM   1190 1HD2 ASN A  71     -11.893  -1.055 -25.660  1.00  0.75           H  
ATOM   1191 2HD2 ASN A  71     -11.798   0.394 -26.622  1.00  0.75           H  
ATOM   1192  N   SER A  72     -17.495  -2.074 -26.253  1.00  0.78           N  
ATOM   1193  CA  SER A  72     -18.887  -1.677 -26.235  1.00  0.78           C  
ATOM   1194  C   SER A  72     -19.327  -1.416 -24.791  1.00  0.78           C  
ATOM   1195  O   SER A  72     -18.551  -1.614 -23.855  1.00  0.78           O  
ATOM   1196  CB  SER A  72     -19.726  -2.747 -26.965  1.00  0.78           C  
ATOM   1197  OG  SER A  72     -19.743  -3.972 -26.259  1.00  0.78           O  
ATOM   1198  H   SER A  72     -17.181  -2.596 -25.444  1.00  0.78           H  
ATOM   1199  HA  SER A  72     -18.972  -0.736 -26.776  1.00  0.78           H  
ATOM   1200  HB1 SER A  72     -19.346  -2.921 -27.973  1.00  0.78           H  
ATOM   1201  HB2 SER A  72     -20.753  -2.401 -27.082  1.00  0.78           H  
ATOM   1202  HG  SER A  72     -18.863  -4.354 -26.293  1.00  0.78           H  
ATOM   1203  N   PHE A  73     -20.570  -0.948 -24.652  1.00  0.71           N  
ATOM   1204  CA  PHE A  73     -21.161  -0.577 -23.380  1.00  0.71           C  
ATOM   1205  C   PHE A  73     -22.646  -0.935 -23.461  1.00  0.71           C  
ATOM   1206  O   PHE A  73     -23.312  -0.656 -24.459  1.00  0.71           O  
ATOM   1207  CB  PHE A  73     -20.920   0.927 -23.152  1.00  0.71           C  
ATOM   1208  CG  PHE A  73     -21.054   1.519 -21.750  1.00  0.71           C  
ATOM   1209  CD1 PHE A  73     -19.991   2.292 -21.229  1.00  0.71           C  
ATOM   1210  CD2 PHE A  73     -22.253   1.436 -21.007  1.00  0.71           C  
ATOM   1211  CE1 PHE A  73     -20.126   2.950 -20.015  1.00  0.71           C  
ATOM   1212  CE2 PHE A  73     -22.370   2.103 -19.793  1.00  0.71           C  
ATOM   1213  CZ  PHE A  73     -21.316   2.867 -19.308  1.00  0.71           C  
ATOM   1214  H   PHE A  73     -21.144  -0.784 -25.468  1.00  0.71           H  
ATOM   1215  HA  PHE A  73     -20.675  -1.158 -22.604  1.00  0.71           H  
ATOM   1216  HB1 PHE A  73     -21.612   1.460 -23.796  1.00  0.71           H  
ATOM   1217  HB2 PHE A  73     -19.923   1.177 -23.517  1.00  0.71           H  
ATOM   1218  HD1 PHE A  73     -19.070   2.397 -21.783  1.00  0.71           H  
ATOM   1219  HD2 PHE A  73     -23.108   0.901 -21.387  1.00  0.71           H  
ATOM   1220  HE1 PHE A  73     -19.312   3.548 -19.633  1.00  0.71           H  
ATOM   1221  HE2 PHE A  73     -23.298   2.054 -19.243  1.00  0.71           H  
ATOM   1222  HZ  PHE A  73     -21.421   3.415 -18.385  1.00  0.71           H  
ATOM   1223  N   THR A  74     -23.122  -1.535 -22.373  1.00  0.78           N  
ATOM   1224  CA  THR A  74     -24.496  -1.951 -22.156  1.00  0.78           C  
ATOM   1225  C   THR A  74     -24.860  -1.644 -20.690  1.00  0.78           C  
ATOM   1226  O   THR A  74     -23.967  -1.572 -19.851  1.00  0.78           O  
ATOM   1227  CB  THR A  74     -24.686  -3.448 -22.541  1.00  0.78           C  
ATOM   1228  CG2 THR A  74     -23.603  -4.415 -22.038  1.00  0.78           C  
ATOM   1229  OG1 THR A  74     -25.924  -3.958 -22.091  1.00  0.78           O  
ATOM   1230  H   THR A  74     -22.500  -1.686 -21.588  1.00  0.78           H  
ATOM   1231  HA  THR A  74     -25.151  -1.360 -22.796  1.00  0.78           H  
ATOM   1232  HB  THR A  74     -24.705  -3.509 -23.630  1.00  0.78           H  
ATOM   1233  HG1 THR A  74     -26.599  -3.668 -22.719  1.00  0.78           H  
ATOM   1234 1HG2 THR A  74     -22.612  -4.141 -22.400  1.00  0.78           H  
ATOM   1235 2HG2 THR A  74     -23.569  -4.444 -20.956  1.00  0.78           H  
ATOM   1236 3HG2 THR A  74     -23.799  -5.430 -22.384  1.00  0.78           H  
ATOM   1237  N   TRP A  75     -26.147  -1.396 -20.417  1.00  0.73           N  
ATOM   1238  CA  TRP A  75     -26.645  -0.976 -19.109  1.00  0.73           C  
ATOM   1239  C   TRP A  75     -27.634  -2.035 -18.609  1.00  0.73           C  
ATOM   1240  O   TRP A  75     -28.553  -2.394 -19.344  1.00  0.73           O  
ATOM   1241  CB  TRP A  75     -27.362   0.380 -19.230  1.00  0.73           C  
ATOM   1242  CG  TRP A  75     -26.636   1.570 -19.790  1.00  0.73           C  
ATOM   1243  CD1 TRP A  75     -26.254   2.659 -19.085  1.00  0.73           C  
ATOM   1244  CD2 TRP A  75     -26.292   1.858 -21.181  1.00  0.73           C  
ATOM   1245  CE2 TRP A  75     -25.867   3.216 -21.266  1.00  0.73           C  
ATOM   1246  CE3 TRP A  75     -26.370   1.142 -22.399  1.00  0.73           C  
ATOM   1247  NE1 TRP A  75     -25.815   3.637 -19.954  1.00  0.73           N  
ATOM   1248  CZ2 TRP A  75     -25.643   3.849 -22.502  1.00  0.73           C  
ATOM   1249  CZ3 TRP A  75     -26.011   1.733 -23.623  1.00  0.73           C  
ATOM   1250  CH2 TRP A  75     -25.706   3.099 -23.686  1.00  0.73           C  
ATOM   1251  H   TRP A  75     -26.840  -1.486 -21.145  1.00  0.73           H  
ATOM   1252  HA  TRP A  75     -25.830  -0.867 -18.395  1.00  0.73           H  
ATOM   1253  HB1 TRP A  75     -27.760   0.663 -18.254  1.00  0.73           H  
ATOM   1254  HB2 TRP A  75     -28.228   0.257 -19.880  1.00  0.73           H  
ATOM   1255  HD1 TRP A  75     -26.371   2.765 -18.017  1.00  0.73           H  
ATOM   1256  HE1 TRP A  75     -25.538   4.559 -19.642  1.00  0.73           H  
ATOM   1257  HE3 TRP A  75     -26.722   0.124 -22.405  1.00  0.73           H  
ATOM   1258  HZ2 TRP A  75     -25.428   4.900 -22.561  1.00  0.73           H  
ATOM   1259  HZ3 TRP A  75     -26.006   1.145 -24.524  1.00  0.73           H  
ATOM   1260  HH2 TRP A  75     -25.513   3.563 -24.640  1.00  0.73           H  
ATOM   1261  N   MET A  76     -27.451  -2.494 -17.364  1.00  0.80           N  
ATOM   1262  CA  MET A  76     -28.316  -3.485 -16.725  1.00  0.80           C  
ATOM   1263  C   MET A  76     -29.123  -2.785 -15.629  1.00  0.80           C  
ATOM   1264  O   MET A  76     -28.680  -2.716 -14.482  1.00  0.80           O  
ATOM   1265  CB  MET A  76     -27.443  -4.650 -16.232  1.00  0.80           C  
ATOM   1266  CG  MET A  76     -28.194  -5.776 -15.508  1.00  0.80           C  
ATOM   1267  SD  MET A  76     -27.194  -7.266 -15.242  1.00  0.80           S  
ATOM   1268  CE  MET A  76     -26.015  -6.674 -13.998  1.00  0.80           C  
ATOM   1269  H   MET A  76     -26.684  -2.140 -16.806  1.00  0.80           H  
ATOM   1270  HA  MET A  76     -29.021  -3.902 -17.445  1.00  0.80           H  
ATOM   1271  HB1 MET A  76     -26.659  -4.262 -15.582  1.00  0.80           H  
ATOM   1272  HB2 MET A  76     -26.946  -5.086 -17.097  1.00  0.80           H  
ATOM   1273  HG1 MET A  76     -29.066  -6.069 -16.093  1.00  0.80           H  
ATOM   1274  HG2 MET A  76     -28.567  -5.433 -14.544  1.00  0.80           H  
ATOM   1275  HE1 MET A  76     -25.327  -7.475 -13.726  1.00  0.80           H  
ATOM   1276  HE2 MET A  76     -25.431  -5.837 -14.377  1.00  0.80           H  
ATOM   1277  HE3 MET A  76     -26.539  -6.354 -13.098  1.00  0.80           H  
ATOM   1278  N   GLY A  77     -30.267  -2.209 -16.036  1.00  1.08           N  
ATOM   1279  CA  GLY A  77     -31.012  -1.236 -15.243  1.00  1.08           C  
ATOM   1280  C   GLY A  77     -30.222   0.072 -15.312  1.00  1.08           C  
ATOM   1281  O   GLY A  77     -30.052   0.630 -16.397  1.00  1.08           O  
ATOM   1282  H   GLY A  77     -30.536  -2.307 -17.003  1.00  1.08           H  
ATOM   1283  HA1 GLY A  77     -31.148  -1.578 -14.215  1.00  1.08           H  
ATOM   1284  HA2 GLY A  77     -31.997  -1.085 -15.682  1.00  1.08           H  
ATOM   1285  N   ARG A  78     -29.719   0.525 -14.153  1.00  1.13           N  
ATOM   1286  CA  ARG A  78     -28.762   1.623 -14.059  1.00  1.13           C  
ATOM   1287  C   ARG A  78     -27.348   1.205 -14.482  1.00  1.13           C  
ATOM   1288  O   ARG A  78     -26.627   2.036 -15.025  1.00  1.13           O  
ATOM   1289  CB  ARG A  78     -28.750   2.212 -12.622  1.00  1.13           C  
ATOM   1290  CG  ARG A  78     -28.064   1.401 -11.499  1.00  1.13           C  
ATOM   1291  CD  ARG A  78     -27.902   2.181 -10.185  1.00  1.13           C  
ATOM   1292  NE  ARG A  78     -29.189   2.392  -9.521  1.00  1.13           N  
ATOM   1293  CZ  ARG A  78     -29.409   2.614  -8.217  1.00  1.13           C  
ATOM   1294  NH1 ARG A  78     -30.670   2.781  -7.803  1.00  1.13           N  
ATOM   1295  NH2 ARG A  78     -28.406   2.661  -7.330  1.00  1.13           N1+
ATOM   1296  H   ARG A  78     -29.902   0.023 -13.297  1.00  1.13           H  
ATOM   1297  HA  ARG A  78     -29.078   2.411 -14.742  1.00  1.13           H  
ATOM   1298  HB1 ARG A  78     -29.770   2.455 -12.323  1.00  1.13           H  
ATOM   1299  HB2 ARG A  78     -28.214   3.156 -12.679  1.00  1.13           H  
ATOM   1300  HG1 ARG A  78     -27.072   1.053 -11.771  1.00  1.13           H  
ATOM   1301  HG2 ARG A  78     -28.664   0.507 -11.321  1.00  1.13           H  
ATOM   1302  HD1 ARG A  78     -27.499   3.176 -10.379  1.00  1.13           H  
ATOM   1303  HD2 ARG A  78     -27.187   1.670  -9.540  1.00  1.13           H  
ATOM   1304  HE  ARG A  78     -30.014   2.374 -10.117  1.00  1.13           H  
ATOM   1305 1HH1 ARG A  78     -31.420   2.692  -8.481  1.00  1.13           H  
ATOM   1306 2HH1 ARG A  78     -30.887   2.940  -6.830  1.00  1.13           H  
ATOM   1307 1HH2 ARG A  78     -27.456   2.518  -7.637  1.00  1.13           H  
ATOM   1308 2HH2 ARG A  78     -28.594   2.812  -6.349  1.00  1.13           H  
ATOM   1309  N   ILE A  79     -26.962  -0.034 -14.137  1.00  0.70           N  
ATOM   1310  CA  ILE A  79     -25.581  -0.369 -13.799  1.00  0.70           C  
ATOM   1311  C   ILE A  79     -24.705  -0.405 -15.074  1.00  0.70           C  
ATOM   1312  O   ILE A  79     -25.049  -1.147 -15.996  1.00  0.70           O  
ATOM   1313  CB  ILE A  79     -25.481  -1.742 -13.073  1.00  0.70           C  
ATOM   1314  CG1 ILE A  79     -26.556  -1.934 -11.970  1.00  0.70           C  
ATOM   1315  CG2 ILE A  79     -24.084  -1.896 -12.434  1.00  0.70           C  
ATOM   1316  CD1 ILE A  79     -26.657  -3.373 -11.448  1.00  0.70           C  
ATOM   1317  H   ILE A  79     -27.656  -0.684 -13.795  1.00  0.70           H  
ATOM   1318  HA  ILE A  79     -25.255   0.386 -13.089  1.00  0.70           H  
ATOM   1319  HB  ILE A  79     -25.614  -2.542 -13.805  1.00  0.70           H  
ATOM   1320 1HG1 ILE A  79     -27.548  -1.665 -12.327  1.00  0.70           H  
ATOM   1321 2HG1 ILE A  79     -26.353  -1.260 -11.137  1.00  0.70           H  
ATOM   1322 1HG2 ILE A  79     -23.969  -2.860 -11.942  1.00  0.70           H  
ATOM   1323 2HG2 ILE A  79     -23.282  -1.812 -13.166  1.00  0.70           H  
ATOM   1324 3HG2 ILE A  79     -23.910  -1.128 -11.680  1.00  0.70           H  
ATOM   1325  HD1 ILE A  79     -27.582  -3.516 -10.890  1.00  0.70           H  
ATOM   1326  HD2 ILE A  79     -26.652  -4.092 -12.267  1.00  0.70           H  
ATOM   1327  HD3 ILE A  79     -25.833  -3.617 -10.777  1.00  0.70           H  
ATOM   1328  N   PRO A  80     -23.642   0.436 -15.137  1.00  0.70           N  
ATOM   1329  CA  PRO A  80     -22.840   0.584 -16.357  1.00  0.70           C  
ATOM   1330  C   PRO A  80     -21.917  -0.614 -16.557  1.00  0.70           C  
ATOM   1331  O   PRO A  80     -21.184  -0.967 -15.635  1.00  0.70           O  
ATOM   1332  CB  PRO A  80     -22.036   1.865 -16.122  1.00  0.70           C  
ATOM   1333  CG  PRO A  80     -21.931   2.037 -14.613  1.00  0.70           C  
ATOM   1334  CD  PRO A  80     -23.050   1.182 -14.020  1.00  0.70           C  
ATOM   1335  HA  PRO A  80     -23.486   0.707 -17.230  1.00  0.70           H  
ATOM   1336  HB1 PRO A  80     -21.053   1.849 -16.593  1.00  0.70           H  
ATOM   1337  HB2 PRO A  80     -22.572   2.695 -16.570  1.00  0.70           H  
ATOM   1338  HG1 PRO A  80     -20.976   1.664 -14.263  1.00  0.70           H  
ATOM   1339  HG2 PRO A  80     -21.991   3.082 -14.309  1.00  0.70           H  
ATOM   1340  HD1 PRO A  80     -22.644   0.496 -13.276  1.00  0.70           H  
ATOM   1341  HD2 PRO A  80     -23.773   1.814 -13.513  1.00  0.70           H  
ATOM   1342  N   ARG A  81     -21.991  -1.216 -17.748  1.00  0.64           N  
ATOM   1343  CA  ARG A  81     -21.205  -2.388 -18.103  1.00  0.64           C  
ATOM   1344  C   ARG A  81     -20.397  -2.089 -19.361  1.00  0.64           C  
ATOM   1345  O   ARG A  81     -20.955  -1.516 -20.291  1.00  0.64           O  
ATOM   1346  CB  ARG A  81     -22.086  -3.638 -18.285  1.00  0.64           C  
ATOM   1347  CG  ARG A  81     -23.347  -3.689 -17.406  1.00  0.64           C  
ATOM   1348  CD  ARG A  81     -24.102  -5.020 -17.461  1.00  0.64           C  
ATOM   1349  NE  ARG A  81     -24.810  -5.194 -18.739  1.00  0.64           N  
ATOM   1350  CZ  ARG A  81     -25.439  -6.308 -19.153  1.00  0.64           C  
ATOM   1351  NH1 ARG A  81     -26.033  -6.321 -20.353  1.00  0.64           N  
ATOM   1352  NH2 ARG A  81     -25.490  -7.407 -18.389  1.00  0.64           N1+
ATOM   1353  H   ARG A  81     -22.627  -0.880 -18.459  1.00  0.64           H  
ATOM   1354  HA  ARG A  81     -20.503  -2.590 -17.305  1.00  0.64           H  
ATOM   1355  HB1 ARG A  81     -21.456  -4.493 -18.051  1.00  0.64           H  
ATOM   1356  HB2 ARG A  81     -22.380  -3.750 -19.325  1.00  0.64           H  
ATOM   1357  HG1 ARG A  81     -24.029  -2.918 -17.756  1.00  0.64           H  
ATOM   1358  HG2 ARG A  81     -23.117  -3.412 -16.385  1.00  0.64           H  
ATOM   1359  HD1 ARG A  81     -24.719  -5.176 -16.580  1.00  0.64           H  
ATOM   1360  HD2 ARG A  81     -23.366  -5.817 -17.440  1.00  0.64           H  
ATOM   1361  HE  ARG A  81     -24.826  -4.386 -19.345  1.00  0.64           H  
ATOM   1362 1HH1 ARG A  81     -26.000  -5.501 -20.950  1.00  0.64           H  
ATOM   1363 2HH1 ARG A  81     -26.510  -7.148 -20.683  1.00  0.64           H  
ATOM   1364 1HH2 ARG A  81     -25.061  -7.407 -17.474  1.00  0.64           H  
ATOM   1365 2HH2 ARG A  81     -25.964  -8.238 -18.711  1.00  0.64           H  
ATOM   1366  N   ILE A  82     -19.111  -2.465 -19.362  1.00  0.52           N  
ATOM   1367  CA  ILE A  82     -18.162  -2.149 -20.425  1.00  0.52           C  
ATOM   1368  C   ILE A  82     -17.539  -3.464 -20.918  1.00  0.52           C  
ATOM   1369  O   ILE A  82     -16.631  -4.000 -20.282  1.00  0.52           O  
ATOM   1370  CB  ILE A  82     -17.063  -1.148 -19.945  1.00  0.52           C  
ATOM   1371  CG1 ILE A  82     -17.721   0.182 -19.502  1.00  0.52           C  
ATOM   1372  CG2 ILE A  82     -15.989  -0.870 -21.025  1.00  0.52           C  
ATOM   1373  CD1 ILE A  82     -16.785   1.213 -18.861  1.00  0.52           C  
ATOM   1374  H   ILE A  82     -18.734  -2.952 -18.557  1.00  0.52           H  
ATOM   1375  HA  ILE A  82     -18.676  -1.687 -21.267  1.00  0.52           H  
ATOM   1376  HB  ILE A  82     -16.562  -1.576 -19.074  1.00  0.52           H  
ATOM   1377 1HG1 ILE A  82     -18.523  -0.001 -18.788  1.00  0.52           H  
ATOM   1378 2HG1 ILE A  82     -18.191   0.630 -20.373  1.00  0.52           H  
ATOM   1379 1HG2 ILE A  82     -15.218  -0.192 -20.661  1.00  0.52           H  
ATOM   1380 2HG2 ILE A  82     -15.467  -1.772 -21.340  1.00  0.52           H  
ATOM   1381 3HG2 ILE A  82     -16.432  -0.420 -21.914  1.00  0.52           H  
ATOM   1382  HD1 ILE A  82     -16.240   0.775 -18.027  1.00  0.52           H  
ATOM   1383  HD2 ILE A  82     -16.065   1.615 -19.573  1.00  0.52           H  
ATOM   1384  HD3 ILE A  82     -17.356   2.055 -18.472  1.00  0.52           H  
ATOM   1385  N   HIS A  83     -18.070  -3.964 -22.044  1.00  0.58           N  
ATOM   1386  CA  HIS A  83     -17.579  -5.154 -22.733  1.00  0.58           C  
ATOM   1387  C   HIS A  83     -16.276  -4.867 -23.493  1.00  0.58           C  
ATOM   1388  O   HIS A  83     -16.199  -3.864 -24.200  1.00  0.58           O  
ATOM   1389  CB  HIS A  83     -18.676  -5.716 -23.658  1.00  0.58           C  
ATOM   1390  CG  HIS A  83     -19.324  -6.944 -23.086  1.00  0.58           C  
ATOM   1391  CD2 HIS A  83     -20.592  -7.107 -22.572  1.00  0.58           C  
ATOM   1392  ND1 HIS A  83     -18.626  -8.146 -22.969  1.00  0.58           N  
ATOM   1393  CE1 HIS A  83     -19.472  -8.973 -22.380  1.00  0.58           C  
ATOM   1394  NE2 HIS A  83     -20.648  -8.410 -22.113  1.00  0.58           N  
ATOM   1395  H   HIS A  83     -18.801  -3.451 -22.517  1.00  0.58           H  
ATOM   1396  HA  HIS A  83     -17.363  -5.897 -21.970  1.00  0.58           H  
ATOM   1397  HB1 HIS A  83     -18.276  -5.989 -24.636  1.00  0.58           H  
ATOM   1398  HB2 HIS A  83     -19.451  -4.972 -23.843  1.00  0.58           H  
ATOM   1399  HD2 HIS A  83     -21.415  -6.418 -22.465  1.00  0.58           H  
ATOM   1400  HE1 HIS A  83     -19.223  -9.989 -22.116  1.00  0.58           H  
ATOM   1401  HE2 HIS A  83     -21.415  -8.853 -21.624  1.00  0.58           H  
ATOM   1402  N   VAL A  84     -15.287  -5.756 -23.319  1.00  0.89           N  
ATOM   1403  CA  VAL A  84     -13.937  -5.634 -23.870  1.00  0.89           C  
ATOM   1404  C   VAL A  84     -13.504  -7.002 -24.422  1.00  0.89           C  
ATOM   1405  O   VAL A  84     -13.589  -7.987 -23.687  1.00  0.89           O  
ATOM   1406  CB  VAL A  84     -12.927  -5.205 -22.759  1.00  0.89           C  
ATOM   1407  CG1 VAL A  84     -11.447  -5.252 -23.191  1.00  0.89           C  
ATOM   1408  CG2 VAL A  84     -13.249  -3.807 -22.199  1.00  0.89           C  
ATOM   1409  H   VAL A  84     -15.439  -6.551 -22.711  1.00  0.89           H  
ATOM   1410  HA  VAL A  84     -13.917  -4.905 -24.684  1.00  0.89           H  
ATOM   1411  HB  VAL A  84     -13.027  -5.898 -21.922  1.00  0.89           H  
ATOM   1412 1HG1 VAL A  84     -10.804  -4.831 -22.419  1.00  0.89           H  
ATOM   1413 2HG1 VAL A  84     -11.095  -6.269 -23.366  1.00  0.89           H  
ATOM   1414 3HG1 VAL A  84     -11.291  -4.681 -24.106  1.00  0.89           H  
ATOM   1415 1HG2 VAL A  84     -12.516  -3.498 -21.453  1.00  0.89           H  
ATOM   1416 2HG2 VAL A  84     -13.259  -3.055 -22.989  1.00  0.89           H  
ATOM   1417 3HG2 VAL A  84     -14.221  -3.790 -21.708  1.00  0.89           H  
ATOM   1418  N   MET A  85     -13.024  -7.035 -25.681  1.00  1.09           N  
ATOM   1419  CA  MET A  85     -12.590  -8.270 -26.348  1.00  1.09           C  
ATOM   1420  C   MET A  85     -11.134  -8.255 -26.851  1.00  1.09           C  
ATOM   1421  O   MET A  85     -10.726  -9.265 -27.424  1.00  1.09           O  
ATOM   1422  CB  MET A  85     -13.628  -8.720 -27.411  1.00  1.09           C  
ATOM   1423  CG  MET A  85     -13.802  -7.869 -28.685  1.00  1.09           C  
ATOM   1424  SD  MET A  85     -12.425  -7.766 -29.872  1.00  1.09           S  
ATOM   1425  CE  MET A  85     -12.387  -9.465 -30.491  1.00  1.09           C  
ATOM   1426  H   MET A  85     -12.994  -6.189 -26.235  1.00  1.09           H  
ATOM   1427  HA  MET A  85     -12.581  -9.075 -25.614  1.00  1.09           H  
ATOM   1428  HB1 MET A  85     -14.601  -8.802 -26.925  1.00  1.09           H  
ATOM   1429  HB2 MET A  85     -13.394  -9.738 -27.714  1.00  1.09           H  
ATOM   1430  HG1 MET A  85     -14.093  -6.863 -28.402  1.00  1.09           H  
ATOM   1431  HG2 MET A  85     -14.654  -8.259 -29.239  1.00  1.09           H  
ATOM   1432  HE1 MET A  85     -11.617  -9.569 -31.255  1.00  1.09           H  
ATOM   1433  HE2 MET A  85     -12.168 -10.169 -29.689  1.00  1.09           H  
ATOM   1434  HE3 MET A  85     -13.348  -9.726 -30.934  1.00  1.09           H  
ATOM   1435  N   GLU A  86     -10.351  -7.180 -26.617  1.00  1.06           N  
ATOM   1436  CA  GLU A  86      -8.919  -7.173 -26.951  1.00  1.06           C  
ATOM   1437  C   GLU A  86      -8.134  -8.070 -25.963  1.00  1.06           C  
ATOM   1438  O   GLU A  86      -8.207  -7.788 -24.768  1.00  1.06           O  
ATOM   1439  CB  GLU A  86      -8.362  -5.735 -26.971  1.00  1.06           C  
ATOM   1440  CG  GLU A  86      -6.849  -5.706 -27.304  1.00  1.06           C  
ATOM   1441  CD  GLU A  86      -6.308  -4.350 -27.748  1.00  1.06           C  
ATOM   1442  OE1 GLU A  86      -6.917  -3.319 -27.390  1.00  1.06           O  
ATOM   1443  OE2 GLU A  86      -5.296  -4.374 -28.481  1.00  1.06           O1-
ATOM   1444  H   GLU A  86     -10.715  -6.376 -26.127  1.00  1.06           H  
ATOM   1445  HA  GLU A  86      -8.842  -7.515 -27.979  1.00  1.06           H  
ATOM   1446  HB1 GLU A  86      -8.534  -5.255 -26.009  1.00  1.06           H  
ATOM   1447  HB2 GLU A  86      -8.917  -5.151 -27.704  1.00  1.06           H  
ATOM   1448  HG1 GLU A  86      -6.644  -6.407 -28.113  1.00  1.06           H  
ATOM   1449  HG2 GLU A  86      -6.260  -6.036 -26.448  1.00  1.06           H  
ATOM   1450  N   PRO A  87      -7.424  -9.119 -26.452  1.00  0.95           N  
ATOM   1451  CA  PRO A  87      -6.724 -10.104 -25.597  1.00  0.95           C  
ATOM   1452  C   PRO A  87      -5.825  -9.542 -24.482  1.00  0.95           C  
ATOM   1453  O   PRO A  87      -5.881 -10.040 -23.359  1.00  0.95           O  
ATOM   1454  CB  PRO A  87      -5.904 -10.942 -26.595  1.00  0.95           C  
ATOM   1455  CG  PRO A  87      -6.685 -10.862 -27.889  1.00  0.95           C  
ATOM   1456  CD  PRO A  87      -7.260  -9.459 -27.870  1.00  0.95           C  
ATOM   1457  HA  PRO A  87      -7.503 -10.724 -25.150  1.00  0.95           H  
ATOM   1458  HB1 PRO A  87      -4.914 -10.508 -26.750  1.00  0.95           H  
ATOM   1459  HB2 PRO A  87      -5.761 -11.972 -26.275  1.00  0.95           H  
ATOM   1460  HG1 PRO A  87      -6.090 -11.079 -28.776  1.00  0.95           H  
ATOM   1461  HG2 PRO A  87      -7.512 -11.566 -27.859  1.00  0.95           H  
ATOM   1462  HD1 PRO A  87      -6.564  -8.754 -28.327  1.00  0.95           H  
ATOM   1463  HD2 PRO A  87      -8.189  -9.455 -28.439  1.00  0.95           H  
ATOM   1464  N   GLU A  88      -5.036  -8.507 -24.811  1.00  1.04           N  
ATOM   1465  CA  GLU A  88      -4.093  -7.855 -23.903  1.00  1.04           C  
ATOM   1466  C   GLU A  88      -4.780  -6.998 -22.823  1.00  1.04           C  
ATOM   1467  O   GLU A  88      -4.288  -6.973 -21.695  1.00  1.04           O  
ATOM   1468  CB  GLU A  88      -3.076  -7.045 -24.732  1.00  1.04           C  
ATOM   1469  CG  GLU A  88      -2.248  -7.934 -25.687  1.00  1.04           C  
ATOM   1470  CD  GLU A  88      -1.258  -7.143 -26.541  1.00  1.04           C  
ATOM   1471  OE1 GLU A  88      -0.484  -6.358 -25.950  1.00  1.04           O  
ATOM   1472  OE2 GLU A  88      -1.280  -7.353 -27.773  1.00  1.04           O1-
ATOM   1473  H   GLU A  88      -5.049  -8.154 -25.757  1.00  1.04           H  
ATOM   1474  HA  GLU A  88      -3.541  -8.638 -23.379  1.00  1.04           H  
ATOM   1475  HB1 GLU A  88      -2.405  -6.510 -24.058  1.00  1.04           H  
ATOM   1476  HB2 GLU A  88      -3.599  -6.280 -25.309  1.00  1.04           H  
ATOM   1477  HG1 GLU A  88      -2.903  -8.495 -26.355  1.00  1.04           H  
ATOM   1478  HG2 GLU A  88      -1.687  -8.672 -25.114  1.00  1.04           H  
ATOM   1479  N   LEU A  89      -5.922  -6.365 -23.157  1.00  0.98           N  
ATOM   1480  CA  LEU A  89      -6.769  -5.644 -22.198  1.00  0.98           C  
ATOM   1481  C   LEU A  89      -7.477  -6.589 -21.219  1.00  0.98           C  
ATOM   1482  O   LEU A  89      -7.556  -6.263 -20.036  1.00  0.98           O  
ATOM   1483  CB  LEU A  89      -7.840  -4.798 -22.918  1.00  0.98           C  
ATOM   1484  CG  LEU A  89      -7.325  -3.612 -23.751  1.00  0.98           C  
ATOM   1485  CD1 LEU A  89      -8.510  -2.882 -24.412  1.00  0.98           C  
ATOM   1486  CD2 LEU A  89      -6.467  -2.634 -22.930  1.00  0.98           C  
ATOM   1487  H   LEU A  89      -6.280  -6.443 -24.098  1.00  0.98           H  
ATOM   1488  HA  LEU A  89      -6.125  -4.992 -21.605  1.00  0.98           H  
ATOM   1489  HB1 LEU A  89      -8.521  -4.392 -22.169  1.00  0.98           H  
ATOM   1490  HB2 LEU A  89      -8.447  -5.448 -23.549  1.00  0.98           H  
ATOM   1491  HG  LEU A  89      -6.704  -4.014 -24.553  1.00  0.98           H  
ATOM   1492 1HD1 LEU A  89      -8.221  -2.452 -25.369  1.00  0.98           H  
ATOM   1493 2HD1 LEU A  89      -9.349  -3.548 -24.604  1.00  0.98           H  
ATOM   1494 3HD1 LEU A  89      -8.887  -2.072 -23.787  1.00  0.98           H  
ATOM   1495 1HD2 LEU A  89      -6.741  -1.600 -23.132  1.00  0.98           H  
ATOM   1496 2HD2 LEU A  89      -6.579  -2.781 -21.855  1.00  0.98           H  
ATOM   1497 3HD2 LEU A  89      -5.410  -2.749 -23.171  1.00  0.98           H  
ATOM   1498  N   ILE A  90      -7.957  -7.744 -21.712  1.00  0.92           N  
ATOM   1499  CA  ILE A  90      -8.571  -8.785 -20.885  1.00  0.92           C  
ATOM   1500  C   ILE A  90      -7.534  -9.411 -19.923  1.00  0.92           C  
ATOM   1501  O   ILE A  90      -7.901  -9.761 -18.802  1.00  0.92           O  
ATOM   1502  CB  ILE A  90      -9.218  -9.918 -21.737  1.00  0.92           C  
ATOM   1503  CG1 ILE A  90     -10.263  -9.405 -22.754  1.00  0.92           C  
ATOM   1504  CG2 ILE A  90      -9.874 -11.034 -20.888  1.00  0.92           C  
ATOM   1505  CD1 ILE A  90     -10.505 -10.378 -23.919  1.00  0.92           C  
ATOM   1506  H   ILE A  90      -7.874  -7.941 -22.701  1.00  0.92           H  
ATOM   1507  HA  ILE A  90      -9.351  -8.317 -20.283  1.00  0.92           H  
ATOM   1508  HB  ILE A  90      -8.413 -10.357 -22.326  1.00  0.92           H  
ATOM   1509 1HG1 ILE A  90      -9.974  -8.442 -23.165  1.00  0.92           H  
ATOM   1510 2HG1 ILE A  90     -11.205  -9.213 -22.251  1.00  0.92           H  
ATOM   1511 1HG2 ILE A  90     -10.341 -11.791 -21.516  1.00  0.92           H  
ATOM   1512 2HG2 ILE A  90      -9.163 -11.557 -20.252  1.00  0.92           H  
ATOM   1513 3HG2 ILE A  90     -10.650 -10.630 -20.242  1.00  0.92           H  
ATOM   1514  HD1 ILE A  90     -11.571 -10.533 -24.080  1.00  0.92           H  
ATOM   1515  HD2 ILE A  90     -10.079  -9.995 -24.844  1.00  0.92           H  
ATOM   1516  HD3 ILE A  90     -10.054 -11.355 -23.750  1.00  0.92           H  
ATOM   1517  N   LYS A  91      -6.258  -9.484 -20.349  1.00  0.86           N  
ATOM   1518  CA  LYS A  91      -5.149  -9.960 -19.525  1.00  0.86           C  
ATOM   1519  C   LYS A  91      -4.746  -8.951 -18.434  1.00  0.86           C  
ATOM   1520  O   LYS A  91      -4.328  -9.397 -17.369  1.00  0.86           O  
ATOM   1521  CB  LYS A  91      -3.944 -10.351 -20.410  1.00  0.86           C  
ATOM   1522  CG  LYS A  91      -3.078 -11.478 -19.813  1.00  0.86           C  
ATOM   1523  CD  LYS A  91      -3.748 -12.858 -19.940  1.00  0.86           C  
ATOM   1524  CE  LYS A  91      -2.917 -14.003 -19.357  1.00  0.86           C  
ATOM   1525  NZ  LYS A  91      -3.576 -15.297 -19.595  1.00  0.86           N1+
ATOM   1526  H   LYS A  91      -6.026  -9.182 -21.286  1.00  0.86           H  
ATOM   1527  HA  LYS A  91      -5.505 -10.849 -19.004  1.00  0.86           H  
ATOM   1528  HB1 LYS A  91      -3.336  -9.470 -20.621  1.00  0.86           H  
ATOM   1529  HB2 LYS A  91      -4.291 -10.694 -21.384  1.00  0.86           H  
ATOM   1530  HG1 LYS A  91      -2.851 -11.267 -18.767  1.00  0.86           H  
ATOM   1531  HG2 LYS A  91      -2.119 -11.496 -20.331  1.00  0.86           H  
ATOM   1532  HD1 LYS A  91      -3.926 -13.053 -20.997  1.00  0.86           H  
ATOM   1533  HD2 LYS A  91      -4.727 -12.855 -19.461  1.00  0.86           H  
ATOM   1534  HE1 LYS A  91      -2.774 -13.865 -18.284  1.00  0.86           H  
ATOM   1535  HE2 LYS A  91      -1.928 -14.026 -19.817  1.00  0.86           H  
ATOM   1536  HZ1 LYS A  91      -3.012 -16.042 -19.211  1.00  0.86           H  
ATOM   1537  HZ2 LYS A  91      -4.480 -15.308 -19.144  1.00  0.86           H  
ATOM   1538  HZ3 LYS A  91      -3.702 -15.447 -20.586  1.00  0.86           H  
ATOM   1539  N   GLU A  92      -4.931  -7.634 -18.665  1.00  0.96           N  
ATOM   1540  CA  GLU A  92      -4.858  -6.630 -17.597  1.00  0.96           C  
ATOM   1541  C   GLU A  92      -5.964  -6.834 -16.551  1.00  0.96           C  
ATOM   1542  O   GLU A  92      -5.648  -7.034 -15.381  1.00  0.96           O  
ATOM   1543  CB  GLU A  92      -4.881  -5.172 -18.115  1.00  0.96           C  
ATOM   1544  CG  GLU A  92      -3.504  -4.609 -18.504  1.00  0.96           C  
ATOM   1545  CD  GLU A  92      -3.561  -3.086 -18.635  1.00  0.96           C  
ATOM   1546  OE1 GLU A  92      -3.695  -2.603 -19.781  1.00  0.96           O  
ATOM   1547  OE2 GLU A  92      -3.492  -2.427 -17.574  1.00  0.96           O1-
ATOM   1548  H   GLU A  92      -5.253  -7.315 -19.568  1.00  0.96           H  
ATOM   1549  HA  GLU A  92      -3.913  -6.786 -17.083  1.00  0.96           H  
ATOM   1550  HB1 GLU A  92      -5.325  -4.520 -17.359  1.00  0.96           H  
ATOM   1551  HB2 GLU A  92      -5.539  -5.095 -18.980  1.00  0.96           H  
ATOM   1552  HG1 GLU A  92      -3.156  -5.057 -19.435  1.00  0.96           H  
ATOM   1553  HG2 GLU A  92      -2.765  -4.852 -17.739  1.00  0.96           H  
ATOM   1554  N   VAL A  93      -7.227  -6.798 -17.008  1.00  0.89           N  
ATOM   1555  CA  VAL A  93      -8.444  -6.894 -16.194  1.00  0.89           C  
ATOM   1556  C   VAL A  93      -8.486  -8.142 -15.291  1.00  0.89           C  
ATOM   1557  O   VAL A  93      -8.761  -8.009 -14.098  1.00  0.89           O  
ATOM   1558  CB  VAL A  93      -9.712  -6.874 -17.102  1.00  0.89           C  
ATOM   1559  CG1 VAL A  93     -11.043  -7.235 -16.405  1.00  0.89           C  
ATOM   1560  CG2 VAL A  93      -9.866  -5.514 -17.800  1.00  0.89           C  
ATOM   1561  H   VAL A  93      -7.379  -6.644 -17.996  1.00  0.89           H  
ATOM   1562  HA  VAL A  93      -8.467  -6.016 -15.545  1.00  0.89           H  
ATOM   1563  HB  VAL A  93      -9.558  -7.612 -17.891  1.00  0.89           H  
ATOM   1564 1HG1 VAL A  93     -11.884  -7.126 -17.088  1.00  0.89           H  
ATOM   1565 2HG1 VAL A  93     -11.064  -8.271 -16.068  1.00  0.89           H  
ATOM   1566 3HG1 VAL A  93     -11.230  -6.593 -15.543  1.00  0.89           H  
ATOM   1567 1HG2 VAL A  93     -10.572  -5.579 -18.627  1.00  0.89           H  
ATOM   1568 2HG2 VAL A  93     -10.222  -4.752 -17.107  1.00  0.89           H  
ATOM   1569 3HG2 VAL A  93      -8.927  -5.162 -18.221  1.00  0.89           H  
ATOM   1570  N   LEU A  94      -8.191  -9.316 -15.875  1.00  0.86           N  
ATOM   1571  CA  LEU A  94      -8.171 -10.591 -15.166  1.00  0.86           C  
ATOM   1572  C   LEU A  94      -6.917 -10.780 -14.307  1.00  0.86           C  
ATOM   1573  O   LEU A  94      -7.059 -11.254 -13.182  1.00  0.86           O  
ATOM   1574  CB  LEU A  94      -8.306 -11.767 -16.161  1.00  0.86           C  
ATOM   1575  CG  LEU A  94      -9.695 -11.887 -16.817  1.00  0.86           C  
ATOM   1576  CD1 LEU A  94      -9.743 -13.068 -17.801  1.00  0.86           C  
ATOM   1577  CD2 LEU A  94     -10.825 -11.977 -15.778  1.00  0.86           C  
ATOM   1578  H   LEU A  94      -7.983  -9.347 -16.865  1.00  0.86           H  
ATOM   1579  HA  LEU A  94      -9.015 -10.610 -14.475  1.00  0.86           H  
ATOM   1580  HB1 LEU A  94      -8.099 -12.702 -15.642  1.00  0.86           H  
ATOM   1581  HB2 LEU A  94      -7.536 -11.686 -16.930  1.00  0.86           H  
ATOM   1582  HG  LEU A  94      -9.849 -10.984 -17.404  1.00  0.86           H  
ATOM   1583 1HD1 LEU A  94     -10.422 -12.855 -18.624  1.00  0.86           H  
ATOM   1584 2HD1 LEU A  94      -8.764 -13.278 -18.232  1.00  0.86           H  
ATOM   1585 3HD1 LEU A  94     -10.089 -13.982 -17.316  1.00  0.86           H  
ATOM   1586 1HD2 LEU A  94     -11.699 -12.499 -16.158  1.00  0.86           H  
ATOM   1587 2HD2 LEU A  94     -10.498 -12.504 -14.881  1.00  0.86           H  
ATOM   1588 3HD2 LEU A  94     -11.160 -10.982 -15.485  1.00  0.86           H  
ATOM   1589  N   THR A  95      -5.730 -10.455 -14.849  1.00  1.05           N  
ATOM   1590  CA  THR A  95      -4.456 -10.904 -14.282  1.00  1.05           C  
ATOM   1591  C   THR A  95      -3.665  -9.770 -13.606  1.00  1.05           C  
ATOM   1592  O   THR A  95      -3.567  -9.771 -12.379  1.00  1.05           O  
ATOM   1593  CB  THR A  95      -3.543 -11.621 -15.322  1.00  1.05           C  
ATOM   1594  CG2 THR A  95      -2.493 -12.535 -14.673  1.00  1.05           C  
ATOM   1595  OG1 THR A  95      -4.318 -12.407 -16.204  1.00  1.05           O  
ATOM   1596  H   THR A  95      -5.689 -10.010 -15.755  1.00  1.05           H  
ATOM   1597  HA  THR A  95      -4.653 -11.640 -13.502  1.00  1.05           H  
ATOM   1598  HB  THR A  95      -3.002 -10.909 -15.943  1.00  1.05           H  
ATOM   1599  HG1 THR A  95      -4.896 -11.819 -16.696  1.00  1.05           H  
ATOM   1600 1HG2 THR A  95      -1.892 -13.039 -15.430  1.00  1.05           H  
ATOM   1601 2HG2 THR A  95      -1.809 -11.968 -14.041  1.00  1.05           H  
ATOM   1602 3HG2 THR A  95      -2.957 -13.303 -14.054  1.00  1.05           H  
ATOM   1603  N   HIS A  96      -3.104  -8.847 -14.408  1.00  1.01           N  
ATOM   1604  CA  HIS A  96      -2.145  -7.820 -13.980  1.00  1.01           C  
ATOM   1605  C   HIS A  96      -2.707  -6.812 -12.964  1.00  1.01           C  
ATOM   1606  O   HIS A  96      -1.988  -6.417 -12.047  1.00  1.01           O  
ATOM   1607  CB  HIS A  96      -1.621  -7.088 -15.232  1.00  1.01           C  
ATOM   1608  CG  HIS A  96      -0.410  -6.217 -15.014  1.00  1.01           C  
ATOM   1609  CD2 HIS A  96      -0.339  -4.839 -14.986  1.00  1.01           C  
ATOM   1610  ND1 HIS A  96       0.871  -6.742 -14.815  1.00  1.01           N  
ATOM   1611  CE1 HIS A  96       1.653  -5.680 -14.677  1.00  1.01           C  
ATOM   1612  NE2 HIS A  96       0.990  -4.526 -14.768  1.00  1.01           N  
ATOM   1613  H   HIS A  96      -3.272  -8.896 -15.404  1.00  1.01           H  
ATOM   1614  HA  HIS A  96      -1.310  -8.345 -13.513  1.00  1.01           H  
ATOM   1615  HB1 HIS A  96      -2.401  -6.447 -15.635  1.00  1.01           H  
ATOM   1616  HB2 HIS A  96      -1.374  -7.807 -16.014  1.00  1.01           H  
ATOM   1617  HD2 HIS A  96      -1.104  -4.085 -15.101  1.00  1.01           H  
ATOM   1618  HE1 HIS A  96       2.718  -5.744 -14.508  1.00  1.01           H  
ATOM   1619  HE2 HIS A  96       1.386  -3.599 -14.695  1.00  1.01           H  
ATOM   1620  N   SER A  97      -3.976  -6.428 -13.158  1.00  1.04           N  
ATOM   1621  CA  SER A  97      -4.679  -5.413 -12.383  1.00  1.04           C  
ATOM   1622  C   SER A  97      -5.804  -6.030 -11.530  1.00  1.04           C  
ATOM   1623  O   SER A  97      -6.753  -5.321 -11.196  1.00  1.04           O  
ATOM   1624  CB  SER A  97      -5.175  -4.305 -13.339  1.00  1.04           C  
ATOM   1625  OG  SER A  97      -4.078  -3.615 -13.905  1.00  1.04           O  
ATOM   1626  H   SER A  97      -4.490  -6.808 -13.944  1.00  1.04           H  
ATOM   1627  HA  SER A  97      -4.000  -4.946 -11.667  1.00  1.04           H  
ATOM   1628  HB1 SER A  97      -5.759  -3.564 -12.795  1.00  1.04           H  
ATOM   1629  HB2 SER A  97      -5.814  -4.703 -14.128  1.00  1.04           H  
ATOM   1630  HG  SER A  97      -4.401  -3.032 -14.598  1.00  1.04           H  
ATOM   1631  N   SER A  98      -5.655  -7.310 -11.122  1.00  1.24           N  
ATOM   1632  CA  SER A  98      -6.443  -7.940 -10.051  1.00  1.24           C  
ATOM   1633  C   SER A  98      -5.939  -7.442  -8.680  1.00  1.24           C  
ATOM   1634  O   SER A  98      -5.232  -8.139  -7.952  1.00  1.24           O  
ATOM   1635  CB  SER A  98      -6.450  -9.480 -10.201  1.00  1.24           C  
ATOM   1636  OG  SER A  98      -7.708  -9.919 -10.669  1.00  1.24           O  
ATOM   1637  H   SER A  98      -4.859  -7.838 -11.451  1.00  1.24           H  
ATOM   1638  HA  SER A  98      -7.477  -7.595 -10.135  1.00  1.24           H  
ATOM   1639  HB1 SER A  98      -6.290  -9.989  -9.250  1.00  1.24           H  
ATOM   1640  HB2 SER A  98      -5.671  -9.830 -10.876  1.00  1.24           H  
ATOM   1641  HG  SER A  98      -7.694  -9.916 -11.631  1.00  1.24           H  
ATOM   1642  N   LYS A  99      -6.295  -6.181  -8.423  1.00  2.05           N  
ATOM   1643  CA  LYS A  99      -5.829  -5.259  -7.394  1.00  2.05           C  
ATOM   1644  C   LYS A  99      -6.679  -3.975  -7.500  1.00  2.05           C  
ATOM   1645  O   LYS A  99      -6.892  -3.309  -6.488  1.00  2.05           O  
ATOM   1646  CB  LYS A  99      -4.316  -4.982  -7.597  1.00  2.05           C  
ATOM   1647  CG  LYS A  99      -3.665  -4.019  -6.587  1.00  2.05           C  
ATOM   1648  CD  LYS A  99      -2.181  -3.777  -6.907  1.00  2.05           C  
ATOM   1649  CE  LYS A  99      -1.505  -2.815  -5.922  1.00  2.05           C  
ATOM   1650  NZ  LYS A  99      -0.178  -2.402  -6.411  1.00  2.05           N1+
ATOM   1651  H   LYS A  99      -6.897  -5.750  -9.108  1.00  2.05           H  
ATOM   1652  HA  LYS A  99      -5.996  -5.712  -6.416  1.00  2.05           H  
ATOM   1653  HB1 LYS A  99      -4.163  -4.586  -8.604  1.00  2.05           H  
ATOM   1654  HB2 LYS A  99      -3.766  -5.922  -7.563  1.00  2.05           H  
ATOM   1655  HG1 LYS A  99      -3.768  -4.421  -5.579  1.00  2.05           H  
ATOM   1656  HG2 LYS A  99      -4.183  -3.060  -6.594  1.00  2.05           H  
ATOM   1657  HD1 LYS A  99      -2.093  -3.388  -7.921  1.00  2.05           H  
ATOM   1658  HD2 LYS A  99      -1.650  -4.730  -6.903  1.00  2.05           H  
ATOM   1659  HE1 LYS A  99      -1.404  -3.283  -4.942  1.00  2.05           H  
ATOM   1660  HE2 LYS A  99      -2.112  -1.919  -5.788  1.00  2.05           H  
ATOM   1661  HZ1 LYS A  99       0.252  -1.780  -5.741  1.00  2.05           H  
ATOM   1662  HZ2 LYS A  99       0.406  -3.216  -6.539  1.00  2.05           H  
ATOM   1663  HZ3 LYS A  99      -0.286  -1.921  -7.294  1.00  2.05           H  
ATOM   1664  N   TYR A 100      -7.160  -3.675  -8.724  1.00  2.31           N  
ATOM   1665  CA  TYR A 100      -7.999  -2.534  -9.090  1.00  2.31           C  
ATOM   1666  C   TYR A 100      -9.301  -2.975  -9.801  1.00  2.31           C  
ATOM   1667  O   TYR A 100     -10.172  -2.132 -10.008  1.00  2.31           O  
ATOM   1668  CB  TYR A 100      -7.176  -1.597 -10.001  1.00  2.31           C  
ATOM   1669  CG  TYR A 100      -5.806  -1.216  -9.459  1.00  2.31           C  
ATOM   1670  CD1 TYR A 100      -4.634  -1.740 -10.046  1.00  2.31           C  
ATOM   1671  CD2 TYR A 100      -5.703  -0.354  -8.348  1.00  2.31           C  
ATOM   1672  CE1 TYR A 100      -3.369  -1.399  -9.529  1.00  2.31           C  
ATOM   1673  CE2 TYR A 100      -4.438  -0.014  -7.830  1.00  2.31           C  
ATOM   1674  CZ  TYR A 100      -3.270  -0.532  -8.422  1.00  2.31           C  
ATOM   1675  OH  TYR A 100      -2.044  -0.192  -7.927  1.00  2.31           O  
ATOM   1676  H   TYR A 100      -6.874  -4.243  -9.510  1.00  2.31           H  
ATOM   1677  HA  TYR A 100      -8.297  -1.985  -8.194  1.00  2.31           H  
ATOM   1678  HB1 TYR A 100      -7.738  -0.682 -10.193  1.00  2.31           H  
ATOM   1679  HB2 TYR A 100      -7.032  -2.068 -10.975  1.00  2.31           H  
ATOM   1680  HD1 TYR A 100      -4.699  -2.409 -10.891  1.00  2.31           H  
ATOM   1681  HD2 TYR A 100      -6.595   0.044  -7.887  1.00  2.31           H  
ATOM   1682  HE1 TYR A 100      -2.477  -1.801  -9.987  1.00  2.31           H  
ATOM   1683  HE2 TYR A 100      -4.370   0.649  -6.979  1.00  2.31           H  
ATOM   1684  HH  TYR A 100      -2.094   0.491  -7.255  1.00  2.31           H  
ATOM   1685  N   GLN A 101      -9.413  -4.267 -10.164  1.00  2.11           N  
ATOM   1686  CA  GLN A 101     -10.571  -4.915 -10.796  1.00  2.11           C  
ATOM   1687  C   GLN A 101     -10.964  -6.213 -10.048  1.00  2.11           C  
ATOM   1688  O   GLN A 101     -11.612  -7.081 -10.629  1.00  2.11           O  
ATOM   1689  CB  GLN A 101     -10.281  -5.176 -12.306  1.00  2.11           C  
ATOM   1690  CG  GLN A 101     -10.548  -3.991 -13.259  1.00  2.11           C  
ATOM   1691  CD  GLN A 101      -9.457  -2.918 -13.286  1.00  2.11           C  
ATOM   1692  NE2 GLN A 101      -9.848  -1.672 -13.548  1.00  2.11           N  
ATOM   1693  OE1 GLN A 101      -8.277  -3.207 -13.108  1.00  2.11           O  
ATOM   1694  H   GLN A 101      -8.626  -4.878 -10.006  1.00  2.11           H  
ATOM   1695  HA  GLN A 101     -11.439  -4.261 -10.719  1.00  2.11           H  
ATOM   1696  HB1 GLN A 101     -10.917  -5.978 -12.678  1.00  2.11           H  
ATOM   1697  HB2 GLN A 101      -9.267  -5.558 -12.438  1.00  2.11           H  
ATOM   1698  HG1 GLN A 101     -11.516  -3.545 -13.028  1.00  2.11           H  
ATOM   1699  HG2 GLN A 101     -10.630  -4.373 -14.277  1.00  2.11           H  
ATOM   1700 1HE2 GLN A 101     -10.823  -1.462 -13.705  1.00  2.11           H  
ATOM   1701 2HE2 GLN A 101      -9.171  -0.923 -13.605  1.00  2.11           H  
ATOM   1702  N   LYS A 102     -10.542  -6.356  -8.779  1.00  2.01           N  
ATOM   1703  CA  LYS A 102     -10.480  -7.633  -8.053  1.00  2.01           C  
ATOM   1704  C   LYS A 102     -11.813  -8.125  -7.431  1.00  2.01           C  
ATOM   1705  O   LYS A 102     -11.777  -8.955  -6.521  1.00  2.01           O  
ATOM   1706  CB  LYS A 102      -9.366  -7.512  -6.992  1.00  2.01           C  
ATOM   1707  CG  LYS A 102      -8.668  -8.847  -6.660  1.00  2.01           C  
ATOM   1708  CD  LYS A 102      -7.644  -8.737  -5.524  1.00  2.01           C  
ATOM   1709  CE  LYS A 102      -8.287  -8.439  -4.163  1.00  2.01           C  
ATOM   1710  NZ  LYS A 102      -7.279  -8.417  -3.094  1.00  2.01           N1+
ATOM   1711  H   LYS A 102     -10.070  -5.582  -8.336  1.00  2.01           H  
ATOM   1712  HA  LYS A 102     -10.179  -8.403  -8.767  1.00  2.01           H  
ATOM   1713  HB1 LYS A 102      -9.770  -7.028  -6.102  1.00  2.01           H  
ATOM   1714  HB2 LYS A 102      -8.595  -6.837  -7.354  1.00  2.01           H  
ATOM   1715  HG1 LYS A 102      -8.162  -9.211  -7.554  1.00  2.01           H  
ATOM   1716  HG2 LYS A 102      -9.389  -9.622  -6.404  1.00  2.01           H  
ATOM   1717  HD1 LYS A 102      -6.920  -7.957  -5.762  1.00  2.01           H  
ATOM   1718  HD2 LYS A 102      -7.077  -9.667  -5.467  1.00  2.01           H  
ATOM   1719  HE1 LYS A 102      -9.044  -9.186  -3.925  1.00  2.01           H  
ATOM   1720  HE2 LYS A 102      -8.781  -7.468  -4.171  1.00  2.01           H  
ATOM   1721  HZ1 LYS A 102      -6.577  -7.721  -3.302  1.00  2.01           H  
ATOM   1722  HZ2 LYS A 102      -7.725  -8.195  -2.216  1.00  2.01           H  
ATOM   1723  HZ3 LYS A 102      -6.842  -9.327  -3.020  1.00  2.01           H  
ATOM   1724  N   ASN A 103     -12.958  -7.623  -7.916  1.00  2.14           N  
ATOM   1725  CA  ASN A 103     -14.298  -7.984  -7.447  1.00  2.14           C  
ATOM   1726  C   ASN A 103     -14.965  -8.955  -8.455  1.00  2.14           C  
ATOM   1727  O   ASN A 103     -14.289  -9.804  -9.038  1.00  2.14           O  
ATOM   1728  CB  ASN A 103     -15.069  -6.660  -7.156  1.00  2.14           C  
ATOM   1729  CG  ASN A 103     -16.411  -6.805  -6.417  1.00  2.14           C  
ATOM   1730  ND2 ASN A 103     -16.414  -7.369  -5.212  1.00  2.14           N  
ATOM   1731  OD1 ASN A 103     -17.452  -6.438  -6.952  1.00  2.14           O  
ATOM   1732  H   ASN A 103     -12.919  -6.966  -8.682  1.00  2.14           H  
ATOM   1733  HA  ASN A 103     -14.246  -8.550  -6.515  1.00  2.14           H  
ATOM   1734  HB1 ASN A 103     -15.222  -6.112  -8.086  1.00  2.14           H  
ATOM   1735  HB2 ASN A 103     -14.446  -6.014  -6.535  1.00  2.14           H  
ATOM   1736 1HD2 ASN A 103     -15.531  -7.596  -4.762  1.00  2.14           H  
ATOM   1737 2HD2 ASN A 103     -17.279  -7.501  -4.710  1.00  2.14           H  
ATOM   1738  N   PHE A 104     -16.288  -8.834  -8.604  1.00  2.34           N  
ATOM   1739  CA  PHE A 104     -17.187  -9.651  -9.406  1.00  2.34           C  
ATOM   1740  C   PHE A 104     -18.315  -8.706  -9.863  1.00  2.34           C  
ATOM   1741  O   PHE A 104     -18.050  -7.531 -10.112  1.00  2.34           O  
ATOM   1742  CB  PHE A 104     -17.656 -10.833  -8.514  1.00  2.34           C  
ATOM   1743  CG  PHE A 104     -18.517 -11.922  -9.143  1.00  2.34           C  
ATOM   1744  CD1 PHE A 104     -18.287 -12.366 -10.464  1.00  2.34           C  
ATOM   1745  CD2 PHE A 104     -19.444 -12.627  -8.343  1.00  2.34           C  
ATOM   1746  CE1 PHE A 104     -19.013 -13.431 -10.978  1.00  2.34           C  
ATOM   1747  CE2 PHE A 104     -20.155 -13.695  -8.873  1.00  2.34           C  
ATOM   1748  CZ  PHE A 104     -19.944 -14.091 -10.188  1.00  2.34           C  
ATOM   1749  H   PHE A 104     -16.755  -8.093  -8.099  1.00  2.34           H  
ATOM   1750  HA  PHE A 104     -16.654 -10.006 -10.288  1.00  2.34           H  
ATOM   1751  HB1 PHE A 104     -18.205 -10.427  -7.663  1.00  2.34           H  
ATOM   1752  HB2 PHE A 104     -16.782 -11.315  -8.079  1.00  2.34           H  
ATOM   1753  HD1 PHE A 104     -17.554 -11.883 -11.092  1.00  2.34           H  
ATOM   1754  HD2 PHE A 104     -19.605 -12.339  -7.314  1.00  2.34           H  
ATOM   1755  HE1 PHE A 104     -18.844 -13.753 -11.996  1.00  2.34           H  
ATOM   1756  HE2 PHE A 104     -20.871 -14.221  -8.258  1.00  2.34           H  
ATOM   1757  HZ  PHE A 104     -20.501 -14.922 -10.594  1.00  2.34           H  
ATOM   1758  N   ASP A 105     -19.554  -9.209  -9.901  1.00  2.30           N  
ATOM   1759  CA  ASP A 105     -20.769  -8.416  -9.720  1.00  2.30           C  
ATOM   1760  C   ASP A 105     -21.255  -8.641  -8.288  1.00  2.30           C  
ATOM   1761  O   ASP A 105     -21.126  -9.753  -7.771  1.00  2.30           O  
ATOM   1762  CB  ASP A 105     -21.905  -8.792 -10.699  1.00  2.30           C  
ATOM   1763  CG  ASP A 105     -21.524  -8.695 -12.173  1.00  2.30           C  
ATOM   1764  OD1 ASP A 105     -20.590  -7.922 -12.480  1.00  2.30           O  
ATOM   1765  OD2 ASP A 105     -22.261  -9.291 -12.986  1.00  2.30           O1-
ATOM   1766  H   ASP A 105     -19.673 -10.198  -9.727  1.00  2.30           H  
ATOM   1767  HA  ASP A 105     -20.550  -7.354  -9.844  1.00  2.30           H  
ATOM   1768  HB1 ASP A 105     -22.768  -8.146 -10.531  1.00  2.30           H  
ATOM   1769  HB2 ASP A 105     -22.215  -9.820 -10.502  1.00  2.30           H  
ATOM   1770  N   VAL A 106     -21.852  -7.600  -7.689  1.00  2.24           N  
ATOM   1771  CA  VAL A 106     -22.554  -7.724  -6.414  1.00  2.24           C  
ATOM   1772  C   VAL A 106     -24.023  -8.073  -6.724  1.00  2.24           C  
ATOM   1773  O   VAL A 106     -24.880  -7.193  -6.818  1.00  2.24           O  
ATOM   1774  CB  VAL A 106     -22.439  -6.442  -5.542  1.00  2.24           C  
ATOM   1775  CG1 VAL A 106     -23.181  -6.564  -4.192  1.00  2.24           C  
ATOM   1776  CG2 VAL A 106     -20.962  -6.091  -5.274  1.00  2.24           C  
ATOM   1777  H   VAL A 106     -21.930  -6.713  -8.165  1.00  2.24           H  
ATOM   1778  HA  VAL A 106     -22.130  -8.542  -5.827  1.00  2.24           H  
ATOM   1779  HB  VAL A 106     -22.874  -5.603  -6.087  1.00  2.24           H  
ATOM   1780 1HG1 VAL A 106     -23.024  -5.677  -3.579  1.00  2.24           H  
ATOM   1781 2HG1 VAL A 106     -24.258  -6.672  -4.315  1.00  2.24           H  
ATOM   1782 3HG1 VAL A 106     -22.826  -7.424  -3.623  1.00  2.24           H  
ATOM   1783 1HG2 VAL A 106     -20.875  -5.201  -4.651  1.00  2.24           H  
ATOM   1784 2HG2 VAL A 106     -20.449  -6.905  -4.761  1.00  2.24           H  
ATOM   1785 3HG2 VAL A 106     -20.419  -5.888  -6.197  1.00  2.24           H  
ATOM   1786  N   HIS A 107     -24.248  -9.382  -6.928  1.00  2.30           N  
ATOM   1787  CA  HIS A 107     -25.547 -10.014  -7.164  1.00  2.30           C  
ATOM   1788  C   HIS A 107     -26.490  -9.873  -5.957  1.00  2.30           C  
ATOM   1789  O   HIS A 107     -26.039  -9.651  -4.833  1.00  2.30           O  
ATOM   1790  CB  HIS A 107     -25.329 -11.501  -7.513  1.00  2.30           C  
ATOM   1791  CG  HIS A 107     -24.493 -12.253  -6.507  1.00  2.30           C  
ATOM   1792  CD2 HIS A 107     -24.883 -12.825  -5.312  1.00  2.30           C  
ATOM   1793  ND1 HIS A 107     -23.113 -12.417  -6.661  1.00  2.30           N  
ATOM   1794  CE1 HIS A 107     -22.727 -13.059  -5.569  1.00  2.30           C  
ATOM   1795  NE2 HIS A 107     -23.731 -13.319  -4.730  1.00  2.30           N  
ATOM   1796  H   HIS A 107     -23.465 -10.018  -6.873  1.00  2.30           H  
ATOM   1797  HA  HIS A 107     -26.016  -9.519  -8.017  1.00  2.30           H  
ATOM   1798  HB1 HIS A 107     -24.840 -11.576  -8.485  1.00  2.30           H  
ATOM   1799  HB2 HIS A 107     -26.285 -12.016  -7.623  1.00  2.30           H  
ATOM   1800  HD2 HIS A 107     -25.851 -12.890  -4.836  1.00  2.30           H  
ATOM   1801  HE1 HIS A 107     -21.703 -13.341  -5.383  1.00  2.30           H  
ATOM   1802  HE2 HIS A 107     -23.651 -13.777  -3.833  1.00  2.30           H  
ATOM   1803  N   ASN A 108     -27.791 -10.016  -6.233  1.00  2.60           N  
ATOM   1804  CA  ASN A 108     -28.867  -9.736  -5.284  1.00  2.60           C  
ATOM   1805  C   ASN A 108     -29.606 -11.039  -4.925  1.00  2.60           C  
ATOM   1806  O   ASN A 108     -29.043 -12.129  -5.030  1.00  2.60           O  
ATOM   1807  CB  ASN A 108     -29.793  -8.658  -5.903  1.00  2.60           C  
ATOM   1808  CG  ASN A 108     -29.043  -7.377  -6.286  1.00  2.60           C  
ATOM   1809  ND2 ASN A 108     -29.121  -6.977  -7.554  1.00  2.60           N  
ATOM   1810  OD1 ASN A 108     -28.402  -6.755  -5.444  1.00  2.60           O  
ATOM   1811  H   ASN A 108     -28.077 -10.246  -7.173  1.00  2.60           H  
ATOM   1812  HA  ASN A 108     -28.483  -9.353  -4.336  1.00  2.60           H  
ATOM   1813  HB1 ASN A 108     -30.571  -8.369  -5.197  1.00  2.60           H  
ATOM   1814  HB2 ASN A 108     -30.303  -9.061  -6.779  1.00  2.60           H  
ATOM   1815 1HD2 ASN A 108     -28.629  -6.148  -7.851  1.00  2.60           H  
ATOM   1816 2HD2 ASN A 108     -29.663  -7.505  -8.224  1.00  2.60           H  
ATOM   1817  N   PRO A 109     -30.875 -10.895  -4.497  1.00  2.47           N  
ATOM   1818  CA  PRO A 109     -31.275 -10.435  -3.154  1.00  2.47           C  
ATOM   1819  C   PRO A 109     -30.371 -10.967  -2.031  1.00  2.47           C  
ATOM   1820  O   PRO A 109     -30.336 -12.178  -1.804  1.00  2.47           O  
ATOM   1821  CB  PRO A 109     -32.726 -10.912  -3.045  1.00  2.47           C  
ATOM   1822  CG  PRO A 109     -33.222 -10.909  -4.483  1.00  2.47           C  
ATOM   1823  CD  PRO A 109     -32.007 -11.382  -5.268  1.00  2.47           C  
ATOM   1824  HA  PRO A 109     -31.261  -9.344  -3.164  1.00  2.47           H  
ATOM   1825  HB1 PRO A 109     -32.788 -11.920  -2.633  1.00  2.47           H  
ATOM   1826  HB2 PRO A 109     -33.306 -10.249  -2.407  1.00  2.47           H  
ATOM   1827  HG1 PRO A 109     -34.116 -11.508  -4.647  1.00  2.47           H  
ATOM   1828  HG2 PRO A 109     -33.449  -9.883  -4.773  1.00  2.47           H  
ATOM   1829  HD1 PRO A 109     -31.956 -12.465  -5.308  1.00  2.47           H  
ATOM   1830  HD2 PRO A 109     -32.013 -11.003  -6.291  1.00  2.47           H  
ATOM   1831  N   LEU A 110     -29.600 -10.027  -1.452  1.00  2.98           N  
ATOM   1832  CA  LEU A 110     -28.320 -10.233  -0.772  1.00  2.98           C  
ATOM   1833  C   LEU A 110     -28.283 -11.441   0.179  1.00  2.98           C  
ATOM   1834  O   LEU A 110     -28.956 -11.447   1.210  1.00  2.98           O  
ATOM   1835  CB  LEU A 110     -27.866  -8.917  -0.096  1.00  2.98           C  
ATOM   1836  CG  LEU A 110     -26.377  -8.583  -0.336  1.00  2.98           C  
ATOM   1837  CD1 LEU A 110     -26.069  -8.294  -1.822  1.00  2.98           C  
ATOM   1838  CD2 LEU A 110     -25.900  -7.443   0.584  1.00  2.98           C  
ATOM   1839  H   LEU A 110     -29.776  -9.066  -1.703  1.00  2.98           H  
ATOM   1840  HA  LEU A 110     -27.631 -10.447  -1.591  1.00  2.98           H  
ATOM   1841  HB1 LEU A 110     -28.050  -8.976   0.975  1.00  2.98           H  
ATOM   1842  HB2 LEU A 110     -28.466  -8.075  -0.444  1.00  2.98           H  
ATOM   1843  HG  LEU A 110     -25.806  -9.468  -0.048  1.00  2.98           H  
ATOM   1844 1HD1 LEU A 110     -25.425  -9.070  -2.236  1.00  2.98           H  
ATOM   1845 2HD1 LEU A 110     -26.972  -8.260  -2.433  1.00  2.98           H  
ATOM   1846 3HD1 LEU A 110     -25.552  -7.345  -1.970  1.00  2.98           H  
ATOM   1847 1HD2 LEU A 110     -26.565  -7.301   1.435  1.00  2.98           H  
ATOM   1848 2HD2 LEU A 110     -24.911  -7.661   0.987  1.00  2.98           H  
ATOM   1849 3HD2 LEU A 110     -25.838  -6.486   0.065  1.00  2.98           H  
ATOM   1850  N   VAL A 111     -27.535 -12.462  -0.266  1.00  1.17           N  
ATOM   1851  CA  VAL A 111     -27.435 -13.798   0.308  1.00  1.17           C  
ATOM   1852  C   VAL A 111     -26.619 -13.799   1.619  1.00  1.17           C  
ATOM   1853  O   VAL A 111     -25.444 -14.147   1.605  1.00  1.17           O  
ATOM   1854  CB  VAL A 111     -26.839 -14.776  -0.753  1.00  1.17           C  
ATOM   1855  CG1 VAL A 111     -27.874 -15.090  -1.846  1.00  1.17           C  
ATOM   1856  CG2 VAL A 111     -25.511 -14.327  -1.414  1.00  1.17           C  
ATOM   1857  H   VAL A 111     -27.034 -12.340  -1.133  1.00  1.17           H  
ATOM   1858  HA  VAL A 111     -28.446 -14.131   0.545  1.00  1.17           H  
ATOM   1859  HB  VAL A 111     -26.647 -15.726  -0.254  1.00  1.17           H  
ATOM   1860 1HG1 VAL A 111     -28.764 -15.542  -1.411  1.00  1.17           H  
ATOM   1861 2HG1 VAL A 111     -28.182 -14.193  -2.384  1.00  1.17           H  
ATOM   1862 3HG1 VAL A 111     -27.479 -15.795  -2.577  1.00  1.17           H  
ATOM   1863 1HG2 VAL A 111     -25.617 -13.371  -1.926  1.00  1.17           H  
ATOM   1864 2HG2 VAL A 111     -24.685 -14.235  -0.712  1.00  1.17           H  
ATOM   1865 3HG2 VAL A 111     -25.196 -15.052  -2.165  1.00  1.17           H  
ATOM   1866  N   LYS A 112     -27.269 -13.362   2.717  1.00  1.27           N  
ATOM   1867  CA  LYS A 112     -26.695 -12.931   4.001  1.00  1.27           C  
ATOM   1868  C   LYS A 112     -25.465 -13.714   4.498  1.00  1.27           C  
ATOM   1869  O   LYS A 112     -24.374 -13.146   4.517  1.00  1.27           O  
ATOM   1870  CB  LYS A 112     -27.804 -12.835   5.075  1.00  1.27           C  
ATOM   1871  CG  LYS A 112     -27.319 -12.201   6.396  1.00  1.27           C  
ATOM   1872  CD  LYS A 112     -28.398 -12.124   7.485  1.00  1.27           C  
ATOM   1873  CE  LYS A 112     -27.941 -11.340   8.728  1.00  1.27           C  
ATOM   1874  NZ  LYS A 112     -26.738 -11.924   9.350  1.00  1.27           N1+
ATOM   1875  H   LYS A 112     -28.239 -13.105   2.598  1.00  1.27           H  
ATOM   1876  HA  LYS A 112     -26.349 -11.912   3.816  1.00  1.27           H  
ATOM   1877  HB1 LYS A 112     -28.226 -13.823   5.267  1.00  1.27           H  
ATOM   1878  HB2 LYS A 112     -28.623 -12.229   4.685  1.00  1.27           H  
ATOM   1879  HG1 LYS A 112     -26.946 -11.197   6.186  1.00  1.27           H  
ATOM   1880  HG2 LYS A 112     -26.474 -12.762   6.793  1.00  1.27           H  
ATOM   1881  HD1 LYS A 112     -28.693 -13.133   7.776  1.00  1.27           H  
ATOM   1882  HD2 LYS A 112     -29.295 -11.655   7.076  1.00  1.27           H  
ATOM   1883  HE1 LYS A 112     -28.742 -11.320   9.467  1.00  1.27           H  
ATOM   1884  HE2 LYS A 112     -27.729 -10.304   8.461  1.00  1.27           H  
ATOM   1885  HZ1 LYS A 112     -26.481 -11.383  10.163  1.00  1.27           H  
ATOM   1886  HZ2 LYS A 112     -26.927 -12.877   9.628  1.00  1.27           H  
ATOM   1887  HZ3 LYS A 112     -25.975 -11.914   8.688  1.00  1.27           H  
ATOM   1888  N   PHE A 113     -25.660 -14.990   4.875  1.00  1.05           N  
ATOM   1889  CA  PHE A 113     -24.581 -15.885   5.302  1.00  1.05           C  
ATOM   1890  C   PHE A 113     -23.538 -16.154   4.196  1.00  1.05           C  
ATOM   1891  O   PHE A 113     -22.342 -16.124   4.482  1.00  1.05           O  
ATOM   1892  CB  PHE A 113     -25.169 -17.213   5.825  1.00  1.05           C  
ATOM   1893  CG  PHE A 113     -25.853 -17.207   7.178  1.00  1.05           C  
ATOM   1894  CD1 PHE A 113     -27.236 -17.473   7.277  1.00  1.05           C  
ATOM   1895  CD2 PHE A 113     -25.109 -16.973   8.353  1.00  1.05           C  
ATOM   1896  CE1 PHE A 113     -27.843 -17.527   8.524  1.00  1.05           C  
ATOM   1897  CE2 PHE A 113     -25.737 -17.030   9.591  1.00  1.05           C  
ATOM   1898  CZ  PHE A 113     -27.096 -17.309   9.676  1.00  1.05           C  
ATOM   1899  H   PHE A 113     -26.588 -15.386   4.844  1.00  1.05           H  
ATOM   1900  HA  PHE A 113     -24.049 -15.401   6.123  1.00  1.05           H  
ATOM   1901  HB1 PHE A 113     -24.385 -17.968   5.890  1.00  1.05           H  
ATOM   1902  HB2 PHE A 113     -25.895 -17.577   5.099  1.00  1.05           H  
ATOM   1903  HD1 PHE A 113     -27.825 -17.657   6.390  1.00  1.05           H  
ATOM   1904  HD2 PHE A 113     -24.049 -16.772   8.296  1.00  1.05           H  
ATOM   1905  HE1 PHE A 113     -28.899 -17.742   8.600  1.00  1.05           H  
ATOM   1906  HE2 PHE A 113     -25.164 -16.864  10.492  1.00  1.05           H  
ATOM   1907  HZ  PHE A 113     -27.574 -17.356  10.643  1.00  1.05           H  
ATOM   1908  N   LEU A 114     -24.011 -16.390   2.956  1.00  0.88           N  
ATOM   1909  CA  LEU A 114     -23.195 -16.757   1.790  1.00  0.88           C  
ATOM   1910  C   LEU A 114     -22.379 -15.596   1.187  1.00  0.88           C  
ATOM   1911  O   LEU A 114     -21.596 -15.835   0.271  1.00  0.88           O  
ATOM   1912  CB  LEU A 114     -24.075 -17.493   0.750  1.00  0.88           C  
ATOM   1913  CG  LEU A 114     -23.299 -18.353  -0.288  1.00  0.88           C  
ATOM   1914  CD1 LEU A 114     -23.885 -19.774  -0.439  1.00  0.88           C  
ATOM   1915  CD2 LEU A 114     -23.157 -17.646  -1.656  1.00  0.88           C  
ATOM   1916  H   LEU A 114     -25.006 -16.353   2.798  1.00  0.88           H  
ATOM   1917  HA  LEU A 114     -22.458 -17.473   2.154  1.00  0.88           H  
ATOM   1918  HB1 LEU A 114     -24.748 -16.795   0.255  1.00  0.88           H  
ATOM   1919  HB2 LEU A 114     -24.734 -18.154   1.308  1.00  0.88           H  
ATOM   1920  HG  LEU A 114     -22.286 -18.499   0.092  1.00  0.88           H  
ATOM   1921 1HD1 LEU A 114     -23.878 -20.121  -1.473  1.00  0.88           H  
ATOM   1922 2HD1 LEU A 114     -23.296 -20.493   0.133  1.00  0.88           H  
ATOM   1923 3HD1 LEU A 114     -24.914 -19.846  -0.087  1.00  0.88           H  
ATOM   1924 1HD2 LEU A 114     -22.121 -17.677  -1.998  1.00  0.88           H  
ATOM   1925 2HD2 LEU A 114     -23.771 -18.106  -2.430  1.00  0.88           H  
ATOM   1926 3HD2 LEU A 114     -23.441 -16.596  -1.608  1.00  0.88           H  
ATOM   1927  N   LEU A 115     -22.491 -14.384   1.758  1.00  1.14           N  
ATOM   1928  CA  LEU A 115     -21.591 -13.253   1.513  1.00  1.14           C  
ATOM   1929  C   LEU A 115     -20.133 -13.545   1.945  1.00  1.14           C  
ATOM   1930  O   LEU A 115     -19.225 -12.866   1.472  1.00  1.14           O  
ATOM   1931  CB  LEU A 115     -22.192 -12.005   2.206  1.00  1.14           C  
ATOM   1932  CG  LEU A 115     -21.527 -10.646   1.876  1.00  1.14           C  
ATOM   1933  CD1 LEU A 115     -21.491 -10.354   0.360  1.00  1.14           C  
ATOM   1934  CD2 LEU A 115     -22.202  -9.503   2.664  1.00  1.14           C  
ATOM   1935  H   LEU A 115     -23.172 -14.252   2.494  1.00  1.14           H  
ATOM   1936  HA  LEU A 115     -21.579 -13.092   0.436  1.00  1.14           H  
ATOM   1937  HB1 LEU A 115     -22.165 -12.160   3.285  1.00  1.14           H  
ATOM   1938  HB2 LEU A 115     -23.249 -11.936   1.942  1.00  1.14           H  
ATOM   1939  HG  LEU A 115     -20.495 -10.686   2.225  1.00  1.14           H  
ATOM   1940 1HD1 LEU A 115     -21.694  -9.308   0.130  1.00  1.14           H  
ATOM   1941 2HD1 LEU A 115     -20.507 -10.583  -0.050  1.00  1.14           H  
ATOM   1942 3HD1 LEU A 115     -22.222 -10.948  -0.189  1.00  1.14           H  
ATOM   1943 1HD2 LEU A 115     -21.456  -8.903   3.188  1.00  1.14           H  
ATOM   1944 2HD2 LEU A 115     -22.769  -8.830   2.022  1.00  1.14           H  
ATOM   1945 3HD2 LEU A 115     -22.896  -9.879   3.416  1.00  1.14           H  
ATOM   1946  N   THR A 116     -19.944 -14.582   2.782  1.00  1.02           N  
ATOM   1947  CA  THR A 116     -18.659 -15.128   3.210  1.00  1.02           C  
ATOM   1948  C   THR A 116     -18.349 -16.508   2.567  1.00  1.02           C  
ATOM   1949  O   THR A 116     -17.523 -17.252   3.095  1.00  1.02           O  
ATOM   1950  CB  THR A 116     -18.588 -15.208   4.760  1.00  1.02           C  
ATOM   1951  CG2 THR A 116     -19.072 -13.945   5.488  1.00  1.02           C  
ATOM   1952  OG1 THR A 116     -19.229 -16.347   5.311  1.00  1.02           O  
ATOM   1953  H   THR A 116     -20.753 -15.075   3.134  1.00  1.02           H  
ATOM   1954  HA  THR A 116     -17.856 -14.464   2.883  1.00  1.02           H  
ATOM   1955  HB  THR A 116     -17.531 -15.288   4.999  1.00  1.02           H  
ATOM   1956  HG1 THR A 116     -18.704 -17.119   5.082  1.00  1.02           H  
ATOM   1957 1HG2 THR A 116     -18.869 -14.012   6.557  1.00  1.02           H  
ATOM   1958 2HG2 THR A 116     -18.564 -13.057   5.110  1.00  1.02           H  
ATOM   1959 3HG2 THR A 116     -20.145 -13.795   5.366  1.00  1.02           H  
ATOM   1960  N   GLY A 117     -18.961 -16.806   1.407  1.00  0.99           N  
ATOM   1961  CA  GLY A 117     -18.485 -17.826   0.468  1.00  0.99           C  
ATOM   1962  C   GLY A 117     -17.608 -17.088  -0.554  1.00  0.99           C  
ATOM   1963  O   GLY A 117     -17.969 -15.985  -0.966  1.00  0.99           O  
ATOM   1964  H   GLY A 117     -19.655 -16.167   1.045  1.00  0.99           H  
ATOM   1965  HA1 GLY A 117     -19.337 -18.278  -0.041  1.00  0.99           H  
ATOM   1966  HA2 GLY A 117     -17.934 -18.628   0.963  1.00  0.99           H  
ATOM   1967  N   VAL A 118     -16.469 -17.682  -0.960  1.00  0.81           N  
ATOM   1968  CA  VAL A 118     -15.406 -17.030  -1.745  1.00  0.81           C  
ATOM   1969  C   VAL A 118     -15.857 -16.370  -3.072  1.00  0.81           C  
ATOM   1970  O   VAL A 118     -15.439 -15.251  -3.345  1.00  0.81           O  
ATOM   1971  CB  VAL A 118     -14.189 -17.975  -1.990  1.00  0.81           C  
ATOM   1972  CG1 VAL A 118     -14.469 -19.168  -2.923  1.00  0.81           C  
ATOM   1973  CG2 VAL A 118     -12.933 -17.231  -2.479  1.00  0.81           C  
ATOM   1974  H   VAL A 118     -16.247 -18.611  -0.617  1.00  0.81           H  
ATOM   1975  HA  VAL A 118     -15.048 -16.217  -1.109  1.00  0.81           H  
ATOM   1976  HB  VAL A 118     -13.932 -18.399  -1.022  1.00  0.81           H  
ATOM   1977 1HG1 VAL A 118     -13.601 -19.826  -2.982  1.00  0.81           H  
ATOM   1978 2HG1 VAL A 118     -15.300 -19.771  -2.563  1.00  0.81           H  
ATOM   1979 3HG1 VAL A 118     -14.694 -18.840  -3.937  1.00  0.81           H  
ATOM   1980 1HG2 VAL A 118     -12.065 -17.891  -2.493  1.00  0.81           H  
ATOM   1981 2HG2 VAL A 118     -13.061 -16.843  -3.489  1.00  0.81           H  
ATOM   1982 3HG2 VAL A 118     -12.689 -16.391  -1.826  1.00  0.81           H  
ATOM   1983  N   GLY A 119     -16.763 -17.013  -3.824  1.00  0.98           N  
ATOM   1984  CA  GLY A 119     -17.319 -16.512  -5.085  1.00  0.98           C  
ATOM   1985  C   GLY A 119     -18.203 -15.259  -4.927  1.00  0.98           C  
ATOM   1986  O   GLY A 119     -18.466 -14.594  -5.927  1.00  0.98           O  
ATOM   1987  H   GLY A 119     -17.086 -17.919  -3.516  1.00  0.98           H  
ATOM   1988  HA1 GLY A 119     -17.917 -17.305  -5.535  1.00  0.98           H  
ATOM   1989  HA2 GLY A 119     -16.511 -16.296  -5.781  1.00  0.98           H  
ATOM   1990  N   SER A 120     -18.642 -14.930  -3.701  1.00  0.85           N  
ATOM   1991  CA  SER A 120     -19.450 -13.754  -3.371  1.00  0.85           C  
ATOM   1992  C   SER A 120     -18.685 -12.736  -2.501  1.00  0.85           C  
ATOM   1993  O   SER A 120     -19.152 -11.603  -2.378  1.00  0.85           O  
ATOM   1994  CB  SER A 120     -20.727 -14.250  -2.658  1.00  0.85           C  
ATOM   1995  OG  SER A 120     -21.638 -13.204  -2.377  1.00  0.85           O  
ATOM   1996  H   SER A 120     -18.385 -15.515  -2.916  1.00  0.85           H  
ATOM   1997  HA  SER A 120     -19.741 -13.228  -4.281  1.00  0.85           H  
ATOM   1998  HB1 SER A 120     -20.462 -14.743  -1.724  1.00  0.85           H  
ATOM   1999  HB2 SER A 120     -21.241 -14.990  -3.271  1.00  0.85           H  
ATOM   2000  HG  SER A 120     -21.190 -12.552  -1.831  1.00  0.85           H  
ATOM   2001  N   PHE A 121     -17.550 -13.140  -1.904  1.00  0.89           N  
ATOM   2002  CA  PHE A 121     -16.767 -12.311  -0.986  1.00  0.89           C  
ATOM   2003  C   PHE A 121     -15.758 -11.449  -1.769  1.00  0.89           C  
ATOM   2004  O   PHE A 121     -15.467 -11.740  -2.931  1.00  0.89           O  
ATOM   2005  CB  PHE A 121     -16.107 -13.248   0.053  1.00  0.89           C  
ATOM   2006  CG  PHE A 121     -15.651 -12.654   1.381  1.00  0.89           C  
ATOM   2007  CD1 PHE A 121     -16.315 -11.558   1.984  1.00  0.89           C  
ATOM   2008  CD2 PHE A 121     -14.710 -13.368   2.150  1.00  0.89           C  
ATOM   2009  CE1 PHE A 121     -15.988 -11.161   3.273  1.00  0.89           C  
ATOM   2010  CE2 PHE A 121     -14.408 -12.965   3.444  1.00  0.89           C  
ATOM   2011  CZ  PHE A 121     -15.037 -11.861   4.001  1.00  0.89           C  
ATOM   2012  H   PHE A 121     -17.209 -14.078  -2.059  1.00  0.89           H  
ATOM   2013  HA  PHE A 121     -17.469 -11.646  -0.486  1.00  0.89           H  
ATOM   2014  HB1 PHE A 121     -15.270 -13.775  -0.408  1.00  0.89           H  
ATOM   2015  HB2 PHE A 121     -16.824 -14.021   0.331  1.00  0.89           H  
ATOM   2016  HD1 PHE A 121     -17.096 -11.018   1.474  1.00  0.89           H  
ATOM   2017  HD2 PHE A 121     -14.226 -14.240   1.738  1.00  0.89           H  
ATOM   2018  HE1 PHE A 121     -16.493 -10.317   3.720  1.00  0.89           H  
ATOM   2019  HE2 PHE A 121     -13.678 -13.511   4.020  1.00  0.89           H  
ATOM   2020  HZ  PHE A 121     -14.793 -11.554   5.007  1.00  0.89           H  
ATOM   2021  N   GLU A 122     -15.277 -10.375  -1.121  1.00  0.90           N  
ATOM   2022  CA  GLU A 122     -14.564  -9.269  -1.765  1.00  0.90           C  
ATOM   2023  C   GLU A 122     -13.199  -8.981  -1.121  1.00  0.90           C  
ATOM   2024  O   GLU A 122     -13.062  -9.038   0.101  1.00  0.90           O  
ATOM   2025  CB  GLU A 122     -15.518  -8.038  -1.775  1.00  0.90           C  
ATOM   2026  CG  GLU A 122     -14.926  -6.607  -1.885  1.00  0.90           C  
ATOM   2027  CD  GLU A 122     -14.005  -6.320  -3.076  1.00  0.90           C  
ATOM   2028  OE1 GLU A 122     -13.925  -7.163  -3.996  1.00  0.90           O  
ATOM   2029  OE2 GLU A 122     -13.332  -5.271  -3.008  1.00  0.90           O1-
ATOM   2030  H   GLU A 122     -15.525 -10.227  -0.154  1.00  0.90           H  
ATOM   2031  HA  GLU A 122     -14.359  -9.526  -2.807  1.00  0.90           H  
ATOM   2032  HB1 GLU A 122     -16.128  -8.057  -0.871  1.00  0.90           H  
ATOM   2033  HB2 GLU A 122     -16.231  -8.175  -2.588  1.00  0.90           H  
ATOM   2034  HG1 GLU A 122     -14.378  -6.372  -0.972  1.00  0.90           H  
ATOM   2035  HG2 GLU A 122     -15.746  -5.891  -1.928  1.00  0.90           H  
ATOM   2036  N   GLY A 123     -12.252  -8.586  -1.991  1.00  0.99           N  
ATOM   2037  CA  GLY A 123     -11.103  -7.746  -1.675  1.00  0.99           C  
ATOM   2038  C   GLY A 123     -10.091  -8.483  -0.811  1.00  0.99           C  
ATOM   2039  O   GLY A 123      -9.591  -9.543  -1.193  1.00  0.99           O  
ATOM   2040  H   GLY A 123     -12.504  -8.598  -2.971  1.00  0.99           H  
ATOM   2041  HA1 GLY A 123     -11.447  -6.833  -1.185  1.00  0.99           H  
ATOM   2042  HA2 GLY A 123     -10.629  -7.440  -2.608  1.00  0.99           H  
ATOM   2043  N   ALA A 124      -9.780  -7.883   0.349  1.00  0.92           N  
ATOM   2044  CA  ALA A 124      -8.949  -8.470   1.394  1.00  0.92           C  
ATOM   2045  C   ALA A 124      -9.526  -9.795   1.903  1.00  0.92           C  
ATOM   2046  O   ALA A 124      -8.803 -10.789   1.882  1.00  0.92           O  
ATOM   2047  CB  ALA A 124      -8.777  -7.467   2.543  1.00  0.92           C  
ATOM   2048  H   ALA A 124     -10.214  -7.000   0.577  1.00  0.92           H  
ATOM   2049  HA  ALA A 124      -7.965  -8.670   0.965  1.00  0.92           H  
ATOM   2050  HB1 ALA A 124      -8.290  -6.555   2.196  1.00  0.92           H  
ATOM   2051  HB2 ALA A 124      -9.735  -7.183   2.981  1.00  0.92           H  
ATOM   2052  HB3 ALA A 124      -8.158  -7.882   3.340  1.00  0.92           H  
ATOM   2053  N   LYS A 125     -10.819  -9.788   2.293  1.00  0.90           N  
ATOM   2054  CA  LYS A 125     -11.604 -10.941   2.764  1.00  0.90           C  
ATOM   2055  C   LYS A 125     -11.529 -12.150   1.804  1.00  0.90           C  
ATOM   2056  O   LYS A 125     -11.237 -13.266   2.233  1.00  0.90           O  
ATOM   2057  CB  LYS A 125     -11.353 -11.242   4.279  1.00  0.90           C  
ATOM   2058  CG  LYS A 125      -9.900 -11.098   4.780  1.00  0.90           C  
ATOM   2059  CD  LYS A 125      -9.620 -11.614   6.196  1.00  0.90           C  
ATOM   2060  CE  LYS A 125      -8.139 -11.401   6.567  1.00  0.90           C  
ATOM   2061  NZ  LYS A 125      -7.748 -12.168   7.760  1.00  0.90           N1+
ATOM   2062  H   LYS A 125     -11.334  -8.921   2.232  1.00  0.90           H  
ATOM   2063  HA  LYS A 125     -12.639 -10.605   2.692  1.00  0.90           H  
ATOM   2064  HB1 LYS A 125     -11.735 -12.230   4.535  1.00  0.90           H  
ATOM   2065  HB2 LYS A 125     -11.958 -10.548   4.864  1.00  0.90           H  
ATOM   2066  HG1 LYS A 125      -9.610 -10.048   4.741  1.00  0.90           H  
ATOM   2067  HG2 LYS A 125      -9.235 -11.624   4.106  1.00  0.90           H  
ATOM   2068  HD1 LYS A 125     -10.261 -11.098   6.912  1.00  0.90           H  
ATOM   2069  HD2 LYS A 125      -9.878 -12.671   6.256  1.00  0.90           H  
ATOM   2070  HE1 LYS A 125      -7.933 -10.343   6.730  1.00  0.90           H  
ATOM   2071  HE2 LYS A 125      -7.490 -11.723   5.754  1.00  0.90           H  
ATOM   2072  HZ1 LYS A 125      -7.941 -13.148   7.610  1.00  0.90           H  
ATOM   2073  HZ2 LYS A 125      -6.752 -12.065   7.910  1.00  0.90           H  
ATOM   2074  HZ3 LYS A 125      -8.254 -11.840   8.570  1.00  0.90           H  
ATOM   2075  N   TRP A 126     -11.765 -11.872   0.504  1.00  0.76           N  
ATOM   2076  CA  TRP A 126     -11.616 -12.810  -0.612  1.00  0.76           C  
ATOM   2077  C   TRP A 126     -10.228 -13.464  -0.676  1.00  0.76           C  
ATOM   2078  O   TRP A 126     -10.163 -14.673  -0.874  1.00  0.76           O  
ATOM   2079  CB  TRP A 126     -11.947 -12.124  -1.958  1.00  0.76           C  
ATOM   2080  CG  TRP A 126     -11.662 -12.935  -3.190  1.00  0.76           C  
ATOM   2081  CD1 TRP A 126     -12.472 -13.885  -3.696  1.00  0.76           C  
ATOM   2082  CD2 TRP A 126     -10.436 -12.998  -3.977  1.00  0.76           C  
ATOM   2083  CE2 TRP A 126     -10.556 -14.072  -4.908  1.00  0.76           C  
ATOM   2084  CE3 TRP A 126      -9.212 -12.292  -3.964  1.00  0.76           C  
ATOM   2085  NE1 TRP A 126     -11.826 -14.565  -4.706  1.00  0.76           N  
ATOM   2086  CZ2 TRP A 126      -9.504 -14.443  -5.758  1.00  0.76           C  
ATOM   2087  CZ3 TRP A 126      -8.151 -12.649  -4.818  1.00  0.76           C  
ATOM   2088  CH2 TRP A 126      -8.294 -13.728  -5.709  1.00  0.76           C  
ATOM   2089  H   TRP A 126     -12.016 -10.926   0.251  1.00  0.76           H  
ATOM   2090  HA  TRP A 126     -12.339 -13.614  -0.460  1.00  0.76           H  
ATOM   2091  HB1 TRP A 126     -11.378 -11.203  -2.054  1.00  0.76           H  
ATOM   2092  HB2 TRP A 126     -12.994 -11.839  -1.974  1.00  0.76           H  
ATOM   2093  HD1 TRP A 126     -13.443 -14.094  -3.294  1.00  0.76           H  
ATOM   2094  HE1 TRP A 126     -12.233 -15.359  -5.195  1.00  0.76           H  
ATOM   2095  HE3 TRP A 126      -9.086 -11.478  -3.269  1.00  0.76           H  
ATOM   2096  HZ2 TRP A 126      -9.617 -15.291  -6.411  1.00  0.76           H  
ATOM   2097  HZ3 TRP A 126      -7.219 -12.105  -4.777  1.00  0.76           H  
ATOM   2098  HH2 TRP A 126      -7.469 -14.017  -6.338  1.00  0.76           H  
ATOM   2099  N   SER A 127      -9.162 -12.659  -0.517  1.00  0.69           N  
ATOM   2100  CA  SER A 127      -7.769 -13.107  -0.603  1.00  0.69           C  
ATOM   2101  C   SER A 127      -7.407 -14.125   0.491  1.00  0.69           C  
ATOM   2102  O   SER A 127      -6.669 -15.063   0.200  1.00  0.69           O  
ATOM   2103  CB  SER A 127      -6.809 -11.902  -0.545  1.00  0.69           C  
ATOM   2104  OG  SER A 127      -7.047 -11.021  -1.621  1.00  0.69           O  
ATOM   2105  H   SER A 127      -9.310 -11.677  -0.329  1.00  0.69           H  
ATOM   2106  HA  SER A 127      -7.642 -13.601  -1.568  1.00  0.69           H  
ATOM   2107  HB1 SER A 127      -5.776 -12.243  -0.615  1.00  0.69           H  
ATOM   2108  HB2 SER A 127      -6.891 -11.357   0.393  1.00  0.69           H  
ATOM   2109  HG  SER A 127      -7.931 -10.657  -1.509  1.00  0.69           H  
ATOM   2110  N   LYS A 128      -7.969 -13.954   1.701  1.00  0.83           N  
ATOM   2111  CA  LYS A 128      -7.851 -14.902   2.809  1.00  0.83           C  
ATOM   2112  C   LYS A 128      -8.592 -16.217   2.544  1.00  0.83           C  
ATOM   2113  O   LYS A 128      -8.025 -17.275   2.800  1.00  0.83           O  
ATOM   2114  CB  LYS A 128      -8.318 -14.229   4.109  1.00  0.83           C  
ATOM   2115  CG  LYS A 128      -8.341 -15.120   5.365  1.00  0.83           C  
ATOM   2116  CD  LYS A 128      -9.723 -15.717   5.680  1.00  0.83           C  
ATOM   2117  CE  LYS A 128      -9.755 -16.434   7.031  1.00  0.83           C  
ATOM   2118  NZ  LYS A 128     -11.124 -16.852   7.363  1.00  0.83           N1+
ATOM   2119  H   LYS A 128      -8.574 -13.159   1.856  1.00  0.83           H  
ATOM   2120  HA  LYS A 128      -6.792 -15.139   2.927  1.00  0.83           H  
ATOM   2121  HB1 LYS A 128      -9.309 -13.803   3.964  1.00  0.83           H  
ATOM   2122  HB2 LYS A 128      -7.643 -13.394   4.291  1.00  0.83           H  
ATOM   2123  HG1 LYS A 128      -7.999 -14.536   6.218  1.00  0.83           H  
ATOM   2124  HG2 LYS A 128      -7.615 -15.924   5.253  1.00  0.83           H  
ATOM   2125  HD1 LYS A 128     -10.008 -16.431   4.907  1.00  0.83           H  
ATOM   2126  HD2 LYS A 128     -10.479 -14.932   5.659  1.00  0.83           H  
ATOM   2127  HE1 LYS A 128      -9.400 -15.772   7.821  1.00  0.83           H  
ATOM   2128  HE2 LYS A 128      -9.101 -17.307   7.020  1.00  0.83           H  
ATOM   2129  HZ1 LYS A 128     -11.735 -16.048   7.374  1.00  0.83           H  
ATOM   2130  HZ2 LYS A 128     -11.450 -17.516   6.673  1.00  0.83           H  
ATOM   2131  HZ3 LYS A 128     -11.126 -17.284   8.278  1.00  0.83           H  
ATOM   2132  N   HIS A 129      -9.831 -16.136   2.030  1.00  0.71           N  
ATOM   2133  CA  HIS A 129     -10.612 -17.311   1.641  1.00  0.71           C  
ATOM   2134  C   HIS A 129      -9.915 -18.109   0.528  1.00  0.71           C  
ATOM   2135  O   HIS A 129      -9.775 -19.318   0.669  1.00  0.71           O  
ATOM   2136  CB  HIS A 129     -12.048 -16.900   1.260  1.00  0.71           C  
ATOM   2137  CG  HIS A 129     -12.978 -16.700   2.432  1.00  0.71           C  
ATOM   2138  CD2 HIS A 129     -14.323 -16.997   2.512  1.00  0.71           C  
ATOM   2139  ND1 HIS A 129     -12.561 -16.183   3.667  1.00  0.71           N  
ATOM   2140  CE1 HIS A 129     -13.641 -16.217   4.435  1.00  0.71           C  
ATOM   2141  NE2 HIS A 129     -14.713 -16.687   3.802  1.00  0.71           N  
ATOM   2142  H   HIS A 129     -10.254 -15.233   1.864  1.00  0.71           H  
ATOM   2143  HA  HIS A 129     -10.672 -17.982   2.501  1.00  0.71           H  
ATOM   2144  HB1 HIS A 129     -12.494 -17.672   0.634  1.00  0.71           H  
ATOM   2145  HB2 HIS A 129     -12.046 -15.989   0.661  1.00  0.71           H  
ATOM   2146  HD2 HIS A 129     -15.006 -17.414   1.786  1.00  0.71           H  
ATOM   2147  HE1 HIS A 129     -13.656 -15.891   5.465  1.00  0.71           H  
ATOM   2148  HE2 HIS A 129     -15.637 -16.807   4.199  1.00  0.71           H  
ATOM   2149  N   ARG A 130      -9.396 -17.406  -0.492  1.00  0.82           N  
ATOM   2150  CA  ARG A 130      -8.585 -17.949  -1.582  1.00  0.82           C  
ATOM   2151  C   ARG A 130      -7.322 -18.682  -1.078  1.00  0.82           C  
ATOM   2152  O   ARG A 130      -7.046 -19.767  -1.581  1.00  0.82           O  
ATOM   2153  CB  ARG A 130      -8.243 -16.799  -2.558  1.00  0.82           C  
ATOM   2154  CG  ARG A 130      -8.012 -17.168  -4.033  1.00  0.82           C  
ATOM   2155  CD  ARG A 130      -6.833 -18.090  -4.363  1.00  0.82           C  
ATOM   2156  NE  ARG A 130      -6.579 -18.058  -5.810  1.00  0.82           N  
ATOM   2157  CZ  ARG A 130      -5.804 -18.885  -6.529  1.00  0.82           C  
ATOM   2158  NH1 ARG A 130      -5.691 -18.672  -7.845  1.00  0.82           N  
ATOM   2159  NH2 ARG A 130      -5.147 -19.911  -5.972  1.00  0.82           N1+
ATOM   2160  H   ARG A 130      -9.562 -16.407  -0.525  1.00  0.82           H  
ATOM   2161  HA  ARG A 130      -9.205 -18.678  -2.107  1.00  0.82           H  
ATOM   2162  HB1 ARG A 130      -7.409 -16.206  -2.182  1.00  0.82           H  
ATOM   2163  HB2 ARG A 130      -9.092 -16.118  -2.588  1.00  0.82           H  
ATOM   2164  HG1 ARG A 130      -7.939 -16.268  -4.637  1.00  0.82           H  
ATOM   2165  HG2 ARG A 130      -8.924 -17.667  -4.358  1.00  0.82           H  
ATOM   2166  HD1 ARG A 130      -7.156 -19.113  -4.177  1.00  0.82           H  
ATOM   2167  HD2 ARG A 130      -5.949 -17.909  -3.750  1.00  0.82           H  
ATOM   2168  HE  ARG A 130      -7.030 -17.303  -6.312  1.00  0.82           H  
ATOM   2169 1HH1 ARG A 130      -6.201 -17.909  -8.272  1.00  0.82           H  
ATOM   2170 2HH1 ARG A 130      -5.123 -19.274  -8.422  1.00  0.82           H  
ATOM   2171 1HH2 ARG A 130      -5.259 -20.122  -4.987  1.00  0.82           H  
ATOM   2172 2HH2 ARG A 130      -4.570 -20.517  -6.536  1.00  0.82           H  
ATOM   2173  N   ARG A 131      -6.621 -18.116  -0.073  1.00  0.85           N  
ATOM   2174  CA  ARG A 131      -5.464 -18.726   0.598  1.00  0.85           C  
ATOM   2175  C   ARG A 131      -5.794 -20.067   1.271  1.00  0.85           C  
ATOM   2176  O   ARG A 131      -5.124 -21.051   0.969  1.00  0.85           O  
ATOM   2177  CB  ARG A 131      -4.854 -17.765   1.647  1.00  0.85           C  
ATOM   2178  CG  ARG A 131      -3.901 -16.702   1.088  1.00  0.85           C  
ATOM   2179  CD  ARG A 131      -3.540 -15.653   2.154  1.00  0.85           C  
ATOM   2180  NE  ARG A 131      -2.395 -14.833   1.740  1.00  0.85           N  
ATOM   2181  CZ  ARG A 131      -1.961 -13.713   2.345  1.00  0.85           C  
ATOM   2182  NH1 ARG A 131      -0.870 -13.100   1.872  1.00  0.85           N  
ATOM   2183  NH2 ARG A 131      -2.587 -13.193   3.410  1.00  0.85           N1+
ATOM   2184  H   ARG A 131      -6.917 -17.218   0.286  1.00  0.85           H  
ATOM   2185  HA  ARG A 131      -4.714 -18.915  -0.173  1.00  0.85           H  
ATOM   2186  HB1 ARG A 131      -4.278 -18.336   2.378  1.00  0.85           H  
ATOM   2187  HB2 ARG A 131      -5.643 -17.283   2.218  1.00  0.85           H  
ATOM   2188  HG1 ARG A 131      -4.433 -16.190   0.288  1.00  0.85           H  
ATOM   2189  HG2 ARG A 131      -3.017 -17.139   0.623  1.00  0.85           H  
ATOM   2190  HD1 ARG A 131      -3.437 -16.072   3.156  1.00  0.85           H  
ATOM   2191  HD2 ARG A 131      -4.368 -14.944   2.198  1.00  0.85           H  
ATOM   2192  HE  ARG A 131      -1.867 -15.187   0.956  1.00  0.85           H  
ATOM   2193 1HH1 ARG A 131      -0.381 -13.472   1.070  1.00  0.85           H  
ATOM   2194 2HH1 ARG A 131      -0.526 -12.258   2.310  1.00  0.85           H  
ATOM   2195 1HH2 ARG A 131      -3.425 -13.631   3.791  1.00  0.85           H  
ATOM   2196 2HH2 ARG A 131      -2.245 -12.352   3.848  1.00  0.85           H  
ATOM   2197  N   ILE A 132      -6.780 -20.084   2.183  1.00  0.88           N  
ATOM   2198  CA  ILE A 132      -7.076 -21.255   3.020  1.00  0.88           C  
ATOM   2199  C   ILE A 132      -7.807 -22.381   2.255  1.00  0.88           C  
ATOM   2200  O   ILE A 132      -7.645 -23.548   2.614  1.00  0.88           O  
ATOM   2201  CB  ILE A 132      -7.860 -20.856   4.309  1.00  0.88           C  
ATOM   2202  CG1 ILE A 132      -7.144 -19.734   5.105  1.00  0.88           C  
ATOM   2203  CG2 ILE A 132      -8.160 -22.044   5.251  1.00  0.88           C  
ATOM   2204  CD1 ILE A 132      -5.679 -20.023   5.474  1.00  0.88           C  
ATOM   2205  H   ILE A 132      -7.301 -19.240   2.383  1.00  0.88           H  
ATOM   2206  HA  ILE A 132      -6.126 -21.694   3.330  1.00  0.88           H  
ATOM   2207  HB  ILE A 132      -8.821 -20.444   3.998  1.00  0.88           H  
ATOM   2208 1HG1 ILE A 132      -7.711 -19.507   6.008  1.00  0.88           H  
ATOM   2209 2HG1 ILE A 132      -7.158 -18.809   4.535  1.00  0.88           H  
ATOM   2210 1HG2 ILE A 132      -8.563 -21.703   6.203  1.00  0.88           H  
ATOM   2211 2HG2 ILE A 132      -8.896 -22.728   4.827  1.00  0.88           H  
ATOM   2212 3HG2 ILE A 132      -7.259 -22.617   5.470  1.00  0.88           H  
ATOM   2213  HD1 ILE A 132      -5.239 -19.178   5.999  1.00  0.88           H  
ATOM   2214  HD2 ILE A 132      -5.592 -20.898   6.119  1.00  0.88           H  
ATOM   2215  HD3 ILE A 132      -5.057 -20.186   4.594  1.00  0.88           H  
ATOM   2216  N   ILE A 133      -8.529 -22.027   1.178  1.00  0.97           N  
ATOM   2217  CA  ILE A 133      -9.162 -22.972   0.257  1.00  0.97           C  
ATOM   2218  C   ILE A 133      -8.180 -23.581  -0.772  1.00  0.97           C  
ATOM   2219  O   ILE A 133      -8.417 -24.711  -1.192  1.00  0.97           O  
ATOM   2220  CB  ILE A 133     -10.372 -22.305  -0.475  1.00  0.97           C  
ATOM   2221  CG1 ILE A 133     -11.513 -21.945   0.511  1.00  0.97           C  
ATOM   2222  CG2 ILE A 133     -10.953 -23.081  -1.677  1.00  0.97           C  
ATOM   2223  CD1 ILE A 133     -12.058 -23.103   1.353  1.00  0.97           C  
ATOM   2224  H   ILE A 133      -8.637 -21.047   0.951  1.00  0.97           H  
ATOM   2225  HA  ILE A 133      -9.537 -23.813   0.842  1.00  0.97           H  
ATOM   2226  HB  ILE A 133     -10.016 -21.362  -0.889  1.00  0.97           H  
ATOM   2227 1HG1 ILE A 133     -12.328 -21.469  -0.034  1.00  0.97           H  
ATOM   2228 2HG1 ILE A 133     -11.173 -21.197   1.222  1.00  0.97           H  
ATOM   2229 1HG2 ILE A 133     -11.831 -22.578  -2.082  1.00  0.97           H  
ATOM   2230 2HG2 ILE A 133     -10.244 -23.157  -2.501  1.00  0.97           H  
ATOM   2231 3HG2 ILE A 133     -11.249 -24.088  -1.389  1.00  0.97           H  
ATOM   2232  HD1 ILE A 133     -13.118 -22.959   1.563  1.00  0.97           H  
ATOM   2233  HD2 ILE A 133     -11.944 -24.069   0.864  1.00  0.97           H  
ATOM   2234  HD3 ILE A 133     -11.537 -23.145   2.309  1.00  0.97           H  
ATOM   2235  N   SER A 134      -7.098 -22.869  -1.150  1.00  0.99           N  
ATOM   2236  CA  SER A 134      -6.144 -23.310  -2.183  1.00  0.99           C  
ATOM   2237  C   SER A 134      -5.471 -24.692  -1.973  1.00  0.99           C  
ATOM   2238  O   SER A 134      -5.460 -25.463  -2.934  1.00  0.99           O  
ATOM   2239  CB  SER A 134      -5.102 -22.211  -2.482  1.00  0.99           C  
ATOM   2240  OG  SER A 134      -5.613 -21.294  -3.422  1.00  0.99           O  
ATOM   2241  H   SER A 134      -6.943 -21.951  -0.757  1.00  0.99           H  
ATOM   2242  HA  SER A 134      -6.742 -23.437  -3.088  1.00  0.99           H  
ATOM   2243  HB1 SER A 134      -4.191 -22.634  -2.909  1.00  0.99           H  
ATOM   2244  HB2 SER A 134      -4.808 -21.670  -1.584  1.00  0.99           H  
ATOM   2245  HG  SER A 134      -6.283 -20.767  -2.970  1.00  0.99           H  
ATOM   2246  N   PRO A 135      -5.004 -25.028  -0.742  1.00  1.02           N  
ATOM   2247  CA  PRO A 135      -4.557 -26.389  -0.375  1.00  1.02           C  
ATOM   2248  C   PRO A 135      -5.563 -27.524  -0.635  1.00  1.02           C  
ATOM   2249  O   PRO A 135      -5.148 -28.597  -1.070  1.00  1.02           O  
ATOM   2250  CB  PRO A 135      -4.213 -26.279   1.118  1.00  1.02           C  
ATOM   2251  CG  PRO A 135      -3.773 -24.839   1.284  1.00  1.02           C  
ATOM   2252  CD  PRO A 135      -4.705 -24.092   0.342  1.00  1.02           C  
ATOM   2253  HA  PRO A 135      -3.635 -26.582  -0.921  1.00  1.02           H  
ATOM   2254  HB1 PRO A 135      -5.095 -26.459   1.736  1.00  1.02           H  
ATOM   2255  HB2 PRO A 135      -3.443 -26.986   1.426  1.00  1.02           H  
ATOM   2256  HG1 PRO A 135      -3.823 -24.483   2.313  1.00  1.02           H  
ATOM   2257  HG2 PRO A 135      -2.743 -24.734   0.940  1.00  1.02           H  
ATOM   2258  HD1 PRO A 135      -5.624 -23.830   0.861  1.00  1.02           H  
ATOM   2259  HD2 PRO A 135      -4.222 -23.186  -0.015  1.00  1.02           H  
ATOM   2260  N   ALA A 136      -6.860 -27.255  -0.399  1.00  0.92           N  
ATOM   2261  CA  ALA A 136      -7.963 -28.196  -0.608  1.00  0.92           C  
ATOM   2262  C   ALA A 136      -8.284 -28.496  -2.082  1.00  0.92           C  
ATOM   2263  O   ALA A 136      -9.068 -29.411  -2.323  1.00  0.92           O  
ATOM   2264  CB  ALA A 136      -9.213 -27.680   0.126  1.00  0.92           C  
ATOM   2265  H   ALA A 136      -7.125 -26.337  -0.069  1.00  0.92           H  
ATOM   2266  HA  ALA A 136      -7.668 -29.145  -0.162  1.00  0.92           H  
ATOM   2267  HB1 ALA A 136      -9.971 -28.461   0.201  1.00  0.92           H  
ATOM   2268  HB2 ALA A 136      -8.977 -27.357   1.140  1.00  0.92           H  
ATOM   2269  HB3 ALA A 136      -9.669 -26.835  -0.390  1.00  0.92           H  
ATOM   2270  N   PHE A 137      -7.679 -27.748  -3.023  1.00  0.92           N  
ATOM   2271  CA  PHE A 137      -7.848 -27.902  -4.469  1.00  0.92           C  
ATOM   2272  C   PHE A 137      -6.549 -28.251  -5.222  1.00  0.92           C  
ATOM   2273  O   PHE A 137      -6.552 -28.232  -6.455  1.00  0.92           O  
ATOM   2274  CB  PHE A 137      -8.589 -26.675  -5.045  1.00  0.92           C  
ATOM   2275  CG  PHE A 137     -10.085 -26.693  -4.786  1.00  0.92           C  
ATOM   2276  CD1 PHE A 137     -10.623 -26.126  -3.614  1.00  0.92           C  
ATOM   2277  CD2 PHE A 137     -10.932 -27.441  -5.627  1.00  0.92           C  
ATOM   2278  CE1 PHE A 137     -11.981 -26.236  -3.346  1.00  0.92           C  
ATOM   2279  CE2 PHE A 137     -12.286 -27.538  -5.345  1.00  0.92           C  
ATOM   2280  CZ  PHE A 137     -12.813 -26.927  -4.215  1.00  0.92           C  
ATOM   2281  H   PHE A 137      -7.055 -27.008  -2.732  1.00  0.92           H  
ATOM   2282  HA  PHE A 137      -8.484 -28.763  -4.656  1.00  0.92           H  
ATOM   2283  HB1 PHE A 137      -8.454 -26.604  -6.125  1.00  0.92           H  
ATOM   2284  HB2 PHE A 137      -8.169 -25.755  -4.634  1.00  0.92           H  
ATOM   2285  HD1 PHE A 137      -9.981 -25.604  -2.923  1.00  0.92           H  
ATOM   2286  HD2 PHE A 137     -10.526 -27.938  -6.495  1.00  0.92           H  
ATOM   2287  HE1 PHE A 137     -12.394 -25.793  -2.453  1.00  0.92           H  
ATOM   2288  HE2 PHE A 137     -12.926 -28.102  -6.006  1.00  0.92           H  
ATOM   2289  HZ  PHE A 137     -13.868 -27.008  -3.997  1.00  0.92           H  
ATOM   2290  N   THR A 138      -5.475 -28.608  -4.492  1.00  0.97           N  
ATOM   2291  CA  THR A 138      -4.208 -29.094  -5.059  1.00  0.97           C  
ATOM   2292  C   THR A 138      -4.357 -30.463  -5.754  1.00  0.97           C  
ATOM   2293  O   THR A 138      -5.271 -31.226  -5.442  1.00  0.97           O  
ATOM   2294  CB  THR A 138      -3.111 -29.254  -3.971  1.00  0.97           C  
ATOM   2295  CG2 THR A 138      -2.724 -27.919  -3.327  1.00  0.97           C  
ATOM   2296  OG1 THR A 138      -3.471 -30.189  -2.967  1.00  0.97           O  
ATOM   2297  H   THR A 138      -5.544 -28.619  -3.485  1.00  0.97           H  
ATOM   2298  HA  THR A 138      -3.870 -28.365  -5.798  1.00  0.97           H  
ATOM   2299  HB  THR A 138      -2.205 -29.652  -4.431  1.00  0.97           H  
ATOM   2300  HG1 THR A 138      -4.057 -29.757  -2.337  1.00  0.97           H  
ATOM   2301 1HG2 THR A 138      -2.042 -28.060  -2.487  1.00  0.97           H  
ATOM   2302 2HG2 THR A 138      -2.228 -27.271  -4.050  1.00  0.97           H  
ATOM   2303 3HG2 THR A 138      -3.600 -27.385  -2.970  1.00  0.97           H  
ATOM   2304  N   LEU A 139      -3.419 -30.738  -6.676  1.00  0.87           N  
ATOM   2305  CA  LEU A 139      -3.327 -31.978  -7.451  1.00  0.87           C  
ATOM   2306  C   LEU A 139      -3.045 -33.236  -6.600  1.00  0.87           C  
ATOM   2307  O   LEU A 139      -3.409 -34.330  -7.030  1.00  0.87           O  
ATOM   2308  CB  LEU A 139      -2.269 -31.809  -8.562  1.00  0.87           C  
ATOM   2309  CG  LEU A 139      -2.612 -30.733  -9.621  1.00  0.87           C  
ATOM   2310  CD1 LEU A 139      -1.462 -30.574 -10.636  1.00  0.87           C  
ATOM   2311  CD2 LEU A 139      -3.956 -30.999 -10.327  1.00  0.87           C  
ATOM   2312  H   LEU A 139      -2.706 -30.051  -6.873  1.00  0.87           H  
ATOM   2313  HA  LEU A 139      -4.293 -32.128  -7.927  1.00  0.87           H  
ATOM   2314  HB1 LEU A 139      -2.122 -32.762  -9.071  1.00  0.87           H  
ATOM   2315  HB2 LEU A 139      -1.308 -31.571  -8.102  1.00  0.87           H  
ATOM   2316  HG  LEU A 139      -2.703 -29.775  -9.107  1.00  0.87           H  
ATOM   2317 1HD1 LEU A 139      -1.156 -29.531 -10.716  1.00  0.87           H  
ATOM   2318 2HD1 LEU A 139      -0.579 -31.145 -10.347  1.00  0.87           H  
ATOM   2319 3HD1 LEU A 139      -1.738 -30.909 -11.636  1.00  0.87           H  
ATOM   2320 1HD2 LEU A 139      -3.959 -30.655 -11.362  1.00  0.87           H  
ATOM   2321 2HD2 LEU A 139      -4.196 -32.062 -10.340  1.00  0.87           H  
ATOM   2322 3HD2 LEU A 139      -4.768 -30.479  -9.818  1.00  0.87           H  
ATOM   2323  N   GLU A 140      -2.443 -33.060  -5.408  1.00  0.88           N  
ATOM   2324  CA  GLU A 140      -2.218 -34.111  -4.413  1.00  0.88           C  
ATOM   2325  C   GLU A 140      -3.541 -34.572  -3.776  1.00  0.88           C  
ATOM   2326  O   GLU A 140      -3.857 -35.760  -3.847  1.00  0.88           O  
ATOM   2327  CB  GLU A 140      -1.144 -33.629  -3.403  1.00  0.88           C  
ATOM   2328  CG  GLU A 140      -0.764 -34.596  -2.253  1.00  0.88           C  
ATOM   2329  CD  GLU A 140      -1.752 -34.648  -1.084  1.00  0.88           C  
ATOM   2330  OE1 GLU A 140      -2.198 -33.564  -0.651  1.00  0.88           O  
ATOM   2331  OE2 GLU A 140      -2.059 -35.774  -0.637  1.00  0.88           O1-
ATOM   2332  H   GLU A 140      -2.183 -32.126  -5.125  1.00  0.88           H  
ATOM   2333  HA  GLU A 140      -1.800 -34.974  -4.936  1.00  0.88           H  
ATOM   2334  HB1 GLU A 140      -1.441 -32.664  -2.989  1.00  0.88           H  
ATOM   2335  HB2 GLU A 140      -0.233 -33.420  -3.965  1.00  0.88           H  
ATOM   2336  HG1 GLU A 140       0.194 -34.286  -1.836  1.00  0.88           H  
ATOM   2337  HG2 GLU A 140      -0.611 -35.600  -2.650  1.00  0.88           H  
ATOM   2338  N   LYS A 141      -4.299 -33.613  -3.210  1.00  0.82           N  
ATOM   2339  CA  LYS A 141      -5.642 -33.817  -2.653  1.00  0.82           C  
ATOM   2340  C   LYS A 141      -6.643 -34.351  -3.687  1.00  0.82           C  
ATOM   2341  O   LYS A 141      -7.459 -35.202  -3.344  1.00  0.82           O  
ATOM   2342  CB  LYS A 141      -6.150 -32.500  -2.025  1.00  0.82           C  
ATOM   2343  CG  LYS A 141      -5.508 -32.193  -0.663  1.00  0.82           C  
ATOM   2344  CD  LYS A 141      -6.098 -33.028   0.489  1.00  0.82           C  
ATOM   2345  CE  LYS A 141      -5.068 -33.492   1.528  1.00  0.82           C  
ATOM   2346  NZ  LYS A 141      -4.322 -34.671   1.061  1.00  0.82           N1+
ATOM   2347  H   LYS A 141      -3.953 -32.663  -3.184  1.00  0.82           H  
ATOM   2348  HA  LYS A 141      -5.550 -34.575  -1.873  1.00  0.82           H  
ATOM   2349  HB1 LYS A 141      -7.233 -32.535  -1.885  1.00  0.82           H  
ATOM   2350  HB2 LYS A 141      -5.974 -31.674  -2.716  1.00  0.82           H  
ATOM   2351  HG1 LYS A 141      -5.646 -31.137  -0.434  1.00  0.82           H  
ATOM   2352  HG2 LYS A 141      -4.431 -32.333  -0.732  1.00  0.82           H  
ATOM   2353  HD1 LYS A 141      -6.664 -33.881   0.113  1.00  0.82           H  
ATOM   2354  HD2 LYS A 141      -6.826 -32.403   1.000  1.00  0.82           H  
ATOM   2355  HE1 LYS A 141      -5.581 -33.769   2.448  1.00  0.82           H  
ATOM   2356  HE2 LYS A 141      -4.377 -32.688   1.781  1.00  0.82           H  
ATOM   2357  HZ1 LYS A 141      -3.695 -34.986   1.786  1.00  0.82           H  
ATOM   2358  HZ2 LYS A 141      -4.975 -35.419   0.845  1.00  0.82           H  
ATOM   2359  HZ3 LYS A 141      -3.774 -34.441   0.239  1.00  0.82           H  
ATOM   2360  N   LEU A 142      -6.518 -33.880  -4.939  1.00  0.83           N  
ATOM   2361  CA  LEU A 142      -7.294 -34.335  -6.087  1.00  0.83           C  
ATOM   2362  C   LEU A 142      -7.039 -35.806  -6.454  1.00  0.83           C  
ATOM   2363  O   LEU A 142      -8.017 -36.493  -6.747  1.00  0.83           O  
ATOM   2364  CB  LEU A 142      -7.036 -33.390  -7.275  1.00  0.83           C  
ATOM   2365  CG  LEU A 142      -7.737 -33.744  -8.602  1.00  0.83           C  
ATOM   2366  CD1 LEU A 142      -9.248 -33.979  -8.456  1.00  0.83           C  
ATOM   2367  CD2 LEU A 142      -7.444 -32.668  -9.654  1.00  0.83           C  
ATOM   2368  H   LEU A 142      -5.829 -33.163  -5.127  1.00  0.83           H  
ATOM   2369  HA  LEU A 142      -8.344 -34.247  -5.802  1.00  0.83           H  
ATOM   2370  HB1 LEU A 142      -5.966 -33.375  -7.464  1.00  0.83           H  
ATOM   2371  HB2 LEU A 142      -7.302 -32.375  -6.987  1.00  0.83           H  
ATOM   2372  HG  LEU A 142      -7.308 -34.672  -8.979  1.00  0.83           H  
ATOM   2373 1HD1 LEU A 142      -9.793 -33.618  -9.325  1.00  0.83           H  
ATOM   2374 2HD1 LEU A 142      -9.460 -35.045  -8.382  1.00  0.83           H  
ATOM   2375 3HD1 LEU A 142      -9.665 -33.494  -7.574  1.00  0.83           H  
ATOM   2376 1HD2 LEU A 142      -7.969 -32.868 -10.587  1.00  0.83           H  
ATOM   2377 2HD2 LEU A 142      -7.747 -31.683  -9.303  1.00  0.83           H  
ATOM   2378 3HD2 LEU A 142      -6.382 -32.629  -9.885  1.00  0.83           H  
ATOM   2379  N   LYS A 143      -5.776 -36.286  -6.406  1.00  0.84           N  
ATOM   2380  CA  LYS A 143      -5.495 -37.713  -6.610  1.00  0.84           C  
ATOM   2381  C   LYS A 143      -6.123 -38.597  -5.516  1.00  0.84           C  
ATOM   2382  O   LYS A 143      -6.651 -39.650  -5.856  1.00  0.84           O  
ATOM   2383  CB  LYS A 143      -3.996 -38.052  -6.849  1.00  0.84           C  
ATOM   2384  CG  LYS A 143      -3.831 -39.585  -6.999  1.00  0.84           C  
ATOM   2385  CD  LYS A 143      -2.562 -40.184  -7.607  1.00  0.84           C  
ATOM   2386  CE  LYS A 143      -2.781 -41.711  -7.670  1.00  0.84           C  
ATOM   2387  NZ  LYS A 143      -1.712 -42.441  -8.359  1.00  0.84           N1+
ATOM   2388  H   LYS A 143      -4.997 -35.687  -6.165  1.00  0.84           H  
ATOM   2389  HA  LYS A 143      -6.005 -37.982  -7.537  1.00  0.84           H  
ATOM   2390  HB1 LYS A 143      -3.377 -37.687  -6.028  1.00  0.84           H  
ATOM   2391  HB2 LYS A 143      -3.646 -37.548  -7.749  1.00  0.84           H  
ATOM   2392  HG1 LYS A 143      -4.669 -39.952  -7.595  1.00  0.84           H  
ATOM   2393  HG2 LYS A 143      -3.939 -40.041  -6.014  1.00  0.84           H  
ATOM   2394  HD1 LYS A 143      -1.694 -39.943  -6.993  1.00  0.84           H  
ATOM   2395  HD2 LYS A 143      -2.379 -39.772  -8.599  1.00  0.84           H  
ATOM   2396  HE1 LYS A 143      -3.705 -41.924  -8.205  1.00  0.84           H  
ATOM   2397  HE2 LYS A 143      -2.894 -42.126  -6.668  1.00  0.84           H  
ATOM   2398  HZ1 LYS A 143      -1.983 -43.412  -8.447  1.00  0.84           H  
ATOM   2399  HZ2 LYS A 143      -1.585 -42.055  -9.290  1.00  0.84           H  
ATOM   2400  HZ3 LYS A 143      -0.844 -42.360  -7.852  1.00  0.84           H  
ATOM   2401  N   SER A 144      -6.078 -38.166  -4.247  1.00  0.90           N  
ATOM   2402  CA  SER A 144      -6.680 -38.898  -3.128  1.00  0.90           C  
ATOM   2403  C   SER A 144      -8.214 -38.999  -3.213  1.00  0.90           C  
ATOM   2404  O   SER A 144      -8.777 -40.011  -2.795  1.00  0.90           O  
ATOM   2405  CB  SER A 144      -6.275 -38.222  -1.817  1.00  0.90           C  
ATOM   2406  OG  SER A 144      -4.909 -38.440  -1.538  1.00  0.90           O  
ATOM   2407  H   SER A 144      -5.607 -37.300  -4.020  1.00  0.90           H  
ATOM   2408  HA  SER A 144      -6.289 -39.918  -3.133  1.00  0.90           H  
ATOM   2409  HB1 SER A 144      -6.850 -38.633  -0.986  1.00  0.90           H  
ATOM   2410  HB2 SER A 144      -6.473 -37.151  -1.850  1.00  0.90           H  
ATOM   2411  HG  SER A 144      -4.690 -37.957  -0.737  1.00  0.90           H  
ATOM   2412  N   MET A 145      -8.851 -37.968  -3.790  1.00  0.83           N  
ATOM   2413  CA  MET A 145     -10.278 -37.933  -4.098  1.00  0.83           C  
ATOM   2414  C   MET A 145     -10.641 -38.718  -5.371  1.00  0.83           C  
ATOM   2415  O   MET A 145     -11.827 -38.958  -5.582  1.00  0.83           O  
ATOM   2416  CB  MET A 145     -10.717 -36.465  -4.240  1.00  0.83           C  
ATOM   2417  CG  MET A 145     -10.642 -35.665  -2.931  1.00  0.83           C  
ATOM   2418  SD  MET A 145     -10.769 -33.892  -3.243  1.00  0.83           S  
ATOM   2419  CE  MET A 145     -10.439 -33.212  -1.604  1.00  0.83           C  
ATOM   2420  H   MET A 145      -8.316 -37.164  -4.088  1.00  0.83           H  
ATOM   2421  HA  MET A 145     -10.833 -38.380  -3.271  1.00  0.83           H  
ATOM   2422  HB1 MET A 145     -11.745 -36.422  -4.603  1.00  0.83           H  
ATOM   2423  HB2 MET A 145     -10.116 -35.974  -5.006  1.00  0.83           H  
ATOM   2424  HG1 MET A 145      -9.710 -35.856  -2.401  1.00  0.83           H  
ATOM   2425  HG2 MET A 145     -11.439 -35.966  -2.252  1.00  0.83           H  
ATOM   2426  HE1 MET A 145     -10.370 -32.127  -1.655  1.00  0.83           H  
ATOM   2427  HE2 MET A 145     -11.242 -33.476  -0.918  1.00  0.83           H  
ATOM   2428  HE3 MET A 145      -9.491 -33.591  -1.223  1.00  0.83           H  
ATOM   2429  N   LEU A 146      -9.651 -39.098  -6.199  1.00  0.79           N  
ATOM   2430  CA  LEU A 146      -9.883 -39.786  -7.466  1.00  0.79           C  
ATOM   2431  C   LEU A 146     -10.405 -41.238  -7.353  1.00  0.79           C  
ATOM   2432  O   LEU A 146     -11.294 -41.570  -8.129  1.00  0.79           O  
ATOM   2433  CB  LEU A 146      -8.688 -39.605  -8.423  1.00  0.79           C  
ATOM   2434  CG  LEU A 146      -9.005 -40.001  -9.878  1.00  0.79           C  
ATOM   2435  CD1 LEU A 146      -8.378 -39.001 -10.858  1.00  0.79           C  
ATOM   2436  CD2 LEU A 146      -8.636 -41.460 -10.205  1.00  0.79           C  
ATOM   2437  H   LEU A 146      -8.691 -38.882  -5.971  1.00  0.79           H  
ATOM   2438  HA  LEU A 146     -10.695 -39.224  -7.930  1.00  0.79           H  
ATOM   2439  HB1 LEU A 146      -7.795 -40.118  -8.072  1.00  0.79           H  
ATOM   2440  HB2 LEU A 146      -8.431 -38.546  -8.405  1.00  0.79           H  
ATOM   2441  HG  LEU A 146     -10.077 -39.915 -10.017  1.00  0.79           H  
ATOM   2442 1HD1 LEU A 146      -8.384 -39.365 -11.886  1.00  0.79           H  
ATOM   2443 2HD1 LEU A 146      -8.906 -38.049 -10.840  1.00  0.79           H  
ATOM   2444 3HD1 LEU A 146      -7.356 -38.779 -10.574  1.00  0.79           H  
ATOM   2445 1HD2 LEU A 146      -8.239 -41.551 -11.212  1.00  0.79           H  
ATOM   2446 2HD2 LEU A 146      -7.896 -41.869  -9.518  1.00  0.79           H  
ATOM   2447 3HD2 LEU A 146      -9.513 -42.105 -10.163  1.00  0.79           H  
ATOM   2448  N   PRO A 147      -9.964 -42.044  -6.358  1.00  0.92           N  
ATOM   2449  CA  PRO A 147     -10.666 -43.270  -5.934  1.00  0.92           C  
ATOM   2450  C   PRO A 147     -12.142 -43.095  -5.531  1.00  0.92           C  
ATOM   2451  O   PRO A 147     -12.964 -43.897  -5.970  1.00  0.92           O  
ATOM   2452  CB  PRO A 147      -9.811 -43.796  -4.773  1.00  0.92           C  
ATOM   2453  CG  PRO A 147      -8.405 -43.357  -5.136  1.00  0.92           C  
ATOM   2454  CD  PRO A 147      -8.629 -41.990  -5.768  1.00  0.92           C  
ATOM   2455  HA  PRO A 147     -10.606 -43.976  -6.765  1.00  0.92           H  
ATOM   2456  HB1 PRO A 147     -10.103 -43.330  -3.830  1.00  0.92           H  
ATOM   2457  HB2 PRO A 147      -9.888 -44.877  -4.648  1.00  0.92           H  
ATOM   2458  HG1 PRO A 147      -7.721 -43.334  -4.288  1.00  0.92           H  
ATOM   2459  HG2 PRO A 147      -7.996 -44.039  -5.883  1.00  0.92           H  
ATOM   2460  HD1 PRO A 147      -8.607 -41.222  -5.002  1.00  0.92           H  
ATOM   2461  HD2 PRO A 147      -7.856 -41.783  -6.506  1.00  0.92           H  
ATOM   2462  N   ALA A 148     -12.455 -42.050  -4.743  1.00  0.83           N  
ATOM   2463  CA  ALA A 148     -13.822 -41.704  -4.334  1.00  0.83           C  
ATOM   2464  C   ALA A 148     -14.714 -41.307  -5.522  1.00  0.83           C  
ATOM   2465  O   ALA A 148     -15.844 -41.785  -5.615  1.00  0.83           O  
ATOM   2466  CB  ALA A 148     -13.777 -40.597  -3.269  1.00  0.83           C  
ATOM   2467  H   ALA A 148     -11.726 -41.428  -4.426  1.00  0.83           H  
ATOM   2468  HA  ALA A 148     -14.266 -42.588  -3.875  1.00  0.83           H  
ATOM   2469  HB1 ALA A 148     -14.774 -40.242  -3.019  1.00  0.83           H  
ATOM   2470  HB2 ALA A 148     -13.320 -40.960  -2.349  1.00  0.83           H  
ATOM   2471  HB3 ALA A 148     -13.207 -39.730  -3.598  1.00  0.83           H  
ATOM   2472  N   PHE A 149     -14.152 -40.497  -6.436  1.00  0.70           N  
ATOM   2473  CA  PHE A 149     -14.737 -40.144  -7.725  1.00  0.70           C  
ATOM   2474  C   PHE A 149     -14.975 -41.383  -8.614  1.00  0.70           C  
ATOM   2475  O   PHE A 149     -16.073 -41.532  -9.144  1.00  0.70           O  
ATOM   2476  CB  PHE A 149     -13.812 -39.154  -8.469  1.00  0.70           C  
ATOM   2477  CG  PHE A 149     -13.557 -37.755  -7.941  1.00  0.70           C  
ATOM   2478  CD1 PHE A 149     -14.405 -37.141  -6.998  1.00  0.70           C  
ATOM   2479  CD2 PHE A 149     -12.574 -36.971  -8.585  1.00  0.70           C  
ATOM   2480  CE1 PHE A 149     -14.249 -35.793  -6.705  1.00  0.70           C  
ATOM   2481  CE2 PHE A 149     -12.438 -35.626  -8.276  1.00  0.70           C  
ATOM   2482  CZ  PHE A 149     -13.268 -35.038  -7.333  1.00  0.70           C  
ATOM   2483  H   PHE A 149     -13.227 -40.126  -6.257  1.00  0.70           H  
ATOM   2484  HA  PHE A 149     -15.705 -39.672  -7.549  1.00  0.70           H  
ATOM   2485  HB1 PHE A 149     -14.271 -38.954  -9.421  1.00  0.70           H  
ATOM   2486  HB2 PHE A 149     -12.853 -39.616  -8.694  1.00  0.70           H  
ATOM   2487  HD1 PHE A 149     -15.194 -37.698  -6.515  1.00  0.70           H  
ATOM   2488  HD2 PHE A 149     -11.944 -37.406  -9.346  1.00  0.70           H  
ATOM   2489  HE1 PHE A 149     -14.918 -35.322  -6.006  1.00  0.70           H  
ATOM   2490  HE2 PHE A 149     -11.707 -35.027  -8.794  1.00  0.70           H  
ATOM   2491  HZ  PHE A 149     -13.166 -33.987  -7.104  1.00  0.70           H  
ATOM   2492  N   ALA A 150     -13.945 -42.239  -8.758  1.00  0.78           N  
ATOM   2493  CA  ALA A 150     -13.913 -43.447  -9.592  1.00  0.78           C  
ATOM   2494  C   ALA A 150     -14.948 -44.513  -9.220  1.00  0.78           C  
ATOM   2495  O   ALA A 150     -15.461 -45.182 -10.118  1.00  0.78           O  
ATOM   2496  CB  ALA A 150     -12.497 -44.037  -9.623  1.00  0.78           C  
ATOM   2497  H   ALA A 150     -13.073 -42.025  -8.288  1.00  0.78           H  
ATOM   2498  HA  ALA A 150     -14.140 -43.156 -10.607  1.00  0.78           H  
ATOM   2499  HB1 ALA A 150     -12.459 -44.948 -10.223  1.00  0.78           H  
ATOM   2500  HB2 ALA A 150     -11.790 -43.335 -10.065  1.00  0.78           H  
ATOM   2501  HB3 ALA A 150     -12.145 -44.287  -8.623  1.00  0.78           H  
ATOM   2502  N   ILE A 151     -15.268 -44.612  -7.920  1.00  0.84           N  
ATOM   2503  CA  ILE A 151     -16.376 -45.410  -7.400  1.00  0.84           C  
ATOM   2504  C   ILE A 151     -17.734 -44.891  -7.914  1.00  0.84           C  
ATOM   2505  O   ILE A 151     -18.527 -45.699  -8.389  1.00  0.84           O  
ATOM   2506  CB  ILE A 151     -16.356 -45.465  -5.842  1.00  0.84           C  
ATOM   2507  CG1 ILE A 151     -15.167 -46.326  -5.353  1.00  0.84           C  
ATOM   2508  CG2 ILE A 151     -17.666 -45.950  -5.175  1.00  0.84           C  
ATOM   2509  CD1 ILE A 151     -14.755 -46.054  -3.899  1.00  0.84           C  
ATOM   2510  H   ILE A 151     -14.776 -44.042  -7.245  1.00  0.84           H  
ATOM   2511  HA  ILE A 151     -16.253 -46.428  -7.777  1.00  0.84           H  
ATOM   2512  HB  ILE A 151     -16.184 -44.447  -5.489  1.00  0.84           H  
ATOM   2513 1HG1 ILE A 151     -14.294 -46.166  -5.985  1.00  0.84           H  
ATOM   2514 2HG1 ILE A 151     -15.413 -47.382  -5.468  1.00  0.84           H  
ATOM   2515 1HG2 ILE A 151     -17.559 -46.018  -4.093  1.00  0.84           H  
ATOM   2516 2HG2 ILE A 151     -18.499 -45.269  -5.353  1.00  0.84           H  
ATOM   2517 3HG2 ILE A 151     -17.956 -46.935  -5.541  1.00  0.84           H  
ATOM   2518  HD1 ILE A 151     -13.715 -46.334  -3.733  1.00  0.84           H  
ATOM   2519  HD2 ILE A 151     -14.853 -44.999  -3.642  1.00  0.84           H  
ATOM   2520  HD3 ILE A 151     -15.366 -46.626  -3.201  1.00  0.84           H  
ATOM   2521  N   CYS A 152     -17.941 -43.562  -7.877  1.00  0.81           N  
ATOM   2522  CA  CYS A 152     -19.151 -42.895  -8.369  1.00  0.81           C  
ATOM   2523  C   CYS A 152     -19.351 -43.020  -9.893  1.00  0.81           C  
ATOM   2524  O   CYS A 152     -20.504 -43.030 -10.320  1.00  0.81           O  
ATOM   2525  CB  CYS A 152     -19.222 -41.412  -7.956  1.00  0.81           C  
ATOM   2526  SG  CYS A 152     -19.264 -41.236  -6.151  1.00  0.81           S  
ATOM   2527  H   CYS A 152     -17.231 -42.958  -7.486  1.00  0.81           H  
ATOM   2528  HA  CYS A 152     -20.000 -43.398  -7.904  1.00  0.81           H  
ATOM   2529  HB1 CYS A 152     -20.119 -40.941  -8.360  1.00  0.81           H  
ATOM   2530  HB2 CYS A 152     -18.370 -40.857  -8.342  1.00  0.81           H  
ATOM   2531  HG  CYS A 152     -20.460 -41.807  -5.982  1.00  0.81           H  
ATOM   2532  N   TYR A 153     -18.267 -43.151 -10.685  1.00  0.74           N  
ATOM   2533  CA  TYR A 153     -18.366 -43.417 -12.128  1.00  0.74           C  
ATOM   2534  C   TYR A 153     -18.684 -44.883 -12.437  1.00  0.74           C  
ATOM   2535  O   TYR A 153     -19.294 -45.122 -13.476  1.00  0.74           O  
ATOM   2536  CB  TYR A 153     -17.122 -42.955 -12.912  1.00  0.74           C  
ATOM   2537  CG  TYR A 153     -16.709 -41.534 -12.607  1.00  0.74           C  
ATOM   2538  CD1 TYR A 153     -15.414 -41.271 -12.157  1.00  0.74           C  
ATOM   2539  CD2 TYR A 153     -17.626 -40.475 -12.695  1.00  0.74           C  
ATOM   2540  CE1 TYR A 153     -15.097 -40.006 -11.644  1.00  0.74           C  
ATOM   2541  CE2 TYR A 153     -17.311 -39.198 -12.201  1.00  0.74           C  
ATOM   2542  CZ  TYR A 153     -16.056 -38.979 -11.620  1.00  0.74           C  
ATOM   2543  OH  TYR A 153     -15.786 -37.785 -11.030  1.00  0.74           O  
ATOM   2544  H   TYR A 153     -17.339 -43.106 -10.286  1.00  0.74           H  
ATOM   2545  HA  TYR A 153     -19.204 -42.837 -12.510  1.00  0.74           H  
ATOM   2546  HB1 TYR A 153     -17.301 -43.036 -13.985  1.00  0.74           H  
ATOM   2547  HB2 TYR A 153     -16.285 -43.620 -12.689  1.00  0.74           H  
ATOM   2548  HD1 TYR A 153     -14.667 -42.043 -12.188  1.00  0.74           H  
ATOM   2549  HD2 TYR A 153     -18.591 -40.660 -13.108  1.00  0.74           H  
ATOM   2550  HE1 TYR A 153     -14.105 -39.856 -11.263  1.00  0.74           H  
ATOM   2551  HE2 TYR A 153     -18.040 -38.404 -12.223  1.00  0.74           H  
ATOM   2552  HH  TYR A 153     -14.905 -37.736 -10.651  1.00  0.74           H  
ATOM   2553  N   HIS A 154     -18.320 -45.827 -11.545  1.00  0.85           N  
ATOM   2554  CA  HIS A 154     -18.805 -47.206 -11.628  1.00  0.85           C  
ATOM   2555  C   HIS A 154     -20.302 -47.302 -11.283  1.00  0.85           C  
ATOM   2556  O   HIS A 154     -21.021 -48.040 -11.955  1.00  0.85           O  
ATOM   2557  CB  HIS A 154     -17.979 -48.180 -10.766  1.00  0.85           C  
ATOM   2558  CG  HIS A 154     -18.444 -49.605 -10.964  1.00  0.85           C  
ATOM   2559  CD2 HIS A 154     -19.333 -50.336 -10.202  1.00  0.85           C  
ATOM   2560  ND1 HIS A 154     -18.100 -50.353 -12.096  1.00  0.85           N  
ATOM   2561  CE1 HIS A 154     -18.808 -51.470 -11.994  1.00  0.85           C  
ATOM   2562  NE2 HIS A 154     -19.561 -51.511 -10.895  1.00  0.85           N  
ATOM   2563  H   HIS A 154     -17.814 -45.571 -10.708  1.00  0.85           H  
ATOM   2564  HA  HIS A 154     -18.670 -47.527 -12.661  1.00  0.85           H  
ATOM   2565  HB1 HIS A 154     -18.057 -47.928  -9.709  1.00  0.85           H  
ATOM   2566  HB2 HIS A 154     -16.923 -48.109 -11.025  1.00  0.85           H  
ATOM   2567  HD2 HIS A 154     -19.849 -50.094  -9.283  1.00  0.85           H  
ATOM   2568  HE1 HIS A 154     -18.787 -52.259 -12.731  1.00  0.85           H  
ATOM   2569  HE2 HIS A 154     -20.195 -52.251 -10.629  1.00  0.85           H  
ATOM   2570  N   ASP A 155     -20.742 -46.541 -10.266  1.00  0.90           N  
ATOM   2571  CA  ASP A 155     -22.151 -46.400  -9.887  1.00  0.90           C  
ATOM   2572  C   ASP A 155     -22.983 -45.789 -11.024  1.00  0.90           C  
ATOM   2573  O   ASP A 155     -24.064 -46.302 -11.301  1.00  0.90           O  
ATOM   2574  CB  ASP A 155     -22.370 -45.628  -8.563  1.00  0.90           C  
ATOM   2575  CG  ASP A 155     -21.530 -46.131  -7.383  1.00  0.90           C  
ATOM   2576  OD1 ASP A 155     -21.277 -47.356  -7.326  1.00  0.90           O  
ATOM   2577  OD2 ASP A 155     -21.215 -45.290  -6.514  1.00  0.90           O1-
ATOM   2578  H   ASP A 155     -20.078 -46.005  -9.723  1.00  0.90           H  
ATOM   2579  HA  ASP A 155     -22.532 -47.412  -9.733  1.00  0.90           H  
ATOM   2580  HB1 ASP A 155     -23.420 -45.670  -8.273  1.00  0.90           H  
ATOM   2581  HB2 ASP A 155     -22.124 -44.577  -8.726  1.00  0.90           H  
ATOM   2582  N   MET A 156     -22.435 -44.763 -11.702  1.00  0.75           N  
ATOM   2583  CA  MET A 156     -22.984 -44.201 -12.935  1.00  0.75           C  
ATOM   2584  C   MET A 156     -22.970 -45.197 -14.101  1.00  0.75           C  
ATOM   2585  O   MET A 156     -23.960 -45.241 -14.821  1.00  0.75           O  
ATOM   2586  CB  MET A 156     -22.301 -42.873 -13.295  1.00  0.75           C  
ATOM   2587  CG  MET A 156     -22.870 -42.215 -14.569  1.00  0.75           C  
ATOM   2588  SD  MET A 156     -21.965 -40.816 -15.254  1.00  0.75           S  
ATOM   2589  CE  MET A 156     -20.336 -41.576 -15.422  1.00  0.75           C  
ATOM   2590  H   MET A 156     -21.553 -44.378 -11.388  1.00  0.75           H  
ATOM   2591  HA  MET A 156     -24.024 -43.951 -12.756  1.00  0.75           H  
ATOM   2592  HB1 MET A 156     -21.235 -43.053 -13.402  1.00  0.75           H  
ATOM   2593  HB2 MET A 156     -22.419 -42.182 -12.461  1.00  0.75           H  
ATOM   2594  HG1 MET A 156     -23.899 -41.901 -14.391  1.00  0.75           H  
ATOM   2595  HG2 MET A 156     -22.903 -42.927 -15.390  1.00  0.75           H  
ATOM   2596  HE1 MET A 156     -19.822 -41.603 -14.471  1.00  0.75           H  
ATOM   2597  HE2 MET A 156     -20.440 -42.608 -15.746  1.00  0.75           H  
ATOM   2598  HE3 MET A 156     -19.728 -41.016 -16.130  1.00  0.75           H  
ATOM   2599  N   LEU A 157     -21.897 -45.990 -14.264  1.00  0.80           N  
ATOM   2600  CA  LEU A 157     -21.809 -47.042 -15.280  1.00  0.80           C  
ATOM   2601  C   LEU A 157     -22.961 -48.047 -15.144  1.00  0.80           C  
ATOM   2602  O   LEU A 157     -23.696 -48.208 -16.110  1.00  0.80           O  
ATOM   2603  CB  LEU A 157     -20.389 -47.660 -15.318  1.00  0.80           C  
ATOM   2604  CG  LEU A 157     -20.192 -48.933 -16.183  1.00  0.80           C  
ATOM   2605  CD1 LEU A 157     -18.806 -48.951 -16.850  1.00  0.80           C  
ATOM   2606  CD2 LEU A 157     -20.433 -50.233 -15.387  1.00  0.80           C  
ATOM   2607  H   LEU A 157     -21.098 -45.890 -13.651  1.00  0.80           H  
ATOM   2608  HA  LEU A 157     -21.950 -46.543 -16.241  1.00  0.80           H  
ATOM   2609  HB1 LEU A 157     -20.039 -47.870 -14.312  1.00  0.80           H  
ATOM   2610  HB2 LEU A 157     -19.724 -46.878 -15.687  1.00  0.80           H  
ATOM   2611  HG  LEU A 157     -20.917 -48.922 -16.993  1.00  0.80           H  
ATOM   2612 1HD1 LEU A 157     -18.799 -48.324 -17.742  1.00  0.80           H  
ATOM   2613 2HD1 LEU A 157     -18.032 -48.586 -16.175  1.00  0.80           H  
ATOM   2614 3HD1 LEU A 157     -18.518 -49.955 -17.163  1.00  0.80           H  
ATOM   2615 1HD2 LEU A 157     -21.188 -50.844 -15.877  1.00  0.80           H  
ATOM   2616 2HD2 LEU A 157     -19.532 -50.841 -15.303  1.00  0.80           H  
ATOM   2617 3HD2 LEU A 157     -20.777 -50.045 -14.370  1.00  0.80           H  
ATOM   2618  N   THR A 158     -23.169 -48.608 -13.942  1.00  0.87           N  
ATOM   2619  CA  THR A 158     -24.273 -49.526 -13.651  1.00  0.87           C  
ATOM   2620  C   THR A 158     -25.675 -48.869 -13.679  1.00  0.87           C  
ATOM   2621  O   THR A 158     -26.629 -49.549 -14.058  1.00  0.87           O  
ATOM   2622  CB  THR A 158     -24.042 -50.279 -12.314  1.00  0.87           C  
ATOM   2623  CG2 THR A 158     -25.143 -51.275 -11.905  1.00  0.87           C  
ATOM   2624  OG1 THR A 158     -22.832 -51.007 -12.428  1.00  0.87           O  
ATOM   2625  H   THR A 158     -22.528 -48.421 -13.181  1.00  0.87           H  
ATOM   2626  HA  THR A 158     -24.279 -50.270 -14.445  1.00  0.87           H  
ATOM   2627  HB  THR A 158     -23.909 -49.553 -11.510  1.00  0.87           H  
ATOM   2628  HG1 THR A 158     -22.917 -51.620 -13.166  1.00  0.87           H  
ATOM   2629 1HG2 THR A 158     -24.845 -51.846 -11.024  1.00  0.87           H  
ATOM   2630 2HG2 THR A 158     -26.076 -50.771 -11.653  1.00  0.87           H  
ATOM   2631 3HG2 THR A 158     -25.350 -51.986 -12.706  1.00  0.87           H  
ATOM   2632  N   LYS A 159     -25.779 -47.559 -13.376  1.00  0.91           N  
ATOM   2633  CA  LYS A 159     -26.985 -46.758 -13.630  1.00  0.91           C  
ATOM   2634  C   LYS A 159     -27.303 -46.603 -15.129  1.00  0.91           C  
ATOM   2635  O   LYS A 159     -28.469 -46.694 -15.501  1.00  0.91           O  
ATOM   2636  CB  LYS A 159     -26.913 -45.374 -12.942  1.00  0.91           C  
ATOM   2637  CG  LYS A 159     -27.273 -45.366 -11.443  1.00  0.91           C  
ATOM   2638  CD  LYS A 159     -27.269 -43.949 -10.830  1.00  0.91           C  
ATOM   2639  CE  LYS A 159     -25.889 -43.454 -10.362  1.00  0.91           C  
ATOM   2640  NZ  LYS A 159     -25.644 -43.737  -8.940  1.00  0.91           N1+
ATOM   2641  H   LYS A 159     -24.966 -47.055 -13.047  1.00  0.91           H  
ATOM   2642  HA  LYS A 159     -27.814 -47.305 -13.190  1.00  0.91           H  
ATOM   2643  HB1 LYS A 159     -27.630 -44.710 -13.428  1.00  0.91           H  
ATOM   2644  HB2 LYS A 159     -25.942 -44.919 -13.112  1.00  0.91           H  
ATOM   2645  HG1 LYS A 159     -26.609 -46.025 -10.884  1.00  0.91           H  
ATOM   2646  HG2 LYS A 159     -28.271 -45.783 -11.321  1.00  0.91           H  
ATOM   2647  HD1 LYS A 159     -27.982 -43.909 -10.005  1.00  0.91           H  
ATOM   2648  HD2 LYS A 159     -27.655 -43.241 -11.565  1.00  0.91           H  
ATOM   2649  HE1 LYS A 159     -25.803 -42.380 -10.512  1.00  0.91           H  
ATOM   2650  HE2 LYS A 159     -25.100 -43.904 -10.948  1.00  0.91           H  
ATOM   2651  HZ1 LYS A 159     -24.736 -43.380  -8.668  1.00  0.91           H  
ATOM   2652  HZ2 LYS A 159     -26.341 -43.266  -8.381  1.00  0.91           H  
ATOM   2653  HZ3 LYS A 159     -25.700 -44.733  -8.763  1.00  0.91           H  
ATOM   2654  N   TRP A 160     -26.270 -46.409 -15.964  1.00  0.83           N  
ATOM   2655  CA  TRP A 160     -26.385 -46.356 -17.421  1.00  0.83           C  
ATOM   2656  C   TRP A 160     -26.702 -47.729 -18.031  1.00  0.83           C  
ATOM   2657  O   TRP A 160     -27.452 -47.756 -19.004  1.00  0.83           O  
ATOM   2658  CB  TRP A 160     -25.121 -45.744 -18.065  1.00  0.83           C  
ATOM   2659  CG  TRP A 160     -24.918 -44.262 -17.945  1.00  0.83           C  
ATOM   2660  CD1 TRP A 160     -25.234 -43.489 -16.883  1.00  0.83           C  
ATOM   2661  CD2 TRP A 160     -24.328 -43.354 -18.927  1.00  0.83           C  
ATOM   2662  CE2 TRP A 160     -24.337 -42.034 -18.384  1.00  0.83           C  
ATOM   2663  CE3 TRP A 160     -23.823 -43.500 -20.241  1.00  0.83           C  
ATOM   2664  NE1 TRP A 160     -24.882 -42.183 -17.133  1.00  0.83           N  
ATOM   2665  CZ2 TRP A 160     -23.890 -40.918 -19.104  1.00  0.83           C  
ATOM   2666  CZ3 TRP A 160     -23.415 -42.378 -20.991  1.00  0.83           C  
ATOM   2667  CH2 TRP A 160     -23.440 -41.090 -20.424  1.00  0.83           C  
ATOM   2668  H   TRP A 160     -25.334 -46.315 -15.587  1.00  0.83           H  
ATOM   2669  HA  TRP A 160     -27.227 -45.709 -17.677  1.00  0.83           H  
ATOM   2670  HB1 TRP A 160     -25.130 -45.954 -19.135  1.00  0.83           H  
ATOM   2671  HB2 TRP A 160     -24.228 -46.227 -17.674  1.00  0.83           H  
ATOM   2672  HD1 TRP A 160     -25.706 -43.837 -15.978  1.00  0.83           H  
ATOM   2673  HE1 TRP A 160     -25.061 -41.441 -16.471  1.00  0.83           H  
ATOM   2674  HE3 TRP A 160     -23.803 -44.478 -20.697  1.00  0.83           H  
ATOM   2675  HZ2 TRP A 160     -23.944 -39.938 -18.659  1.00  0.83           H  
ATOM   2676  HZ3 TRP A 160     -23.077 -42.509 -22.008  1.00  0.83           H  
ATOM   2677  HH2 TRP A 160     -23.123 -40.238 -21.008  1.00  0.83           H  
ATOM   2678  N   GLU A 161     -26.177 -48.830 -17.447  1.00  0.98           N  
ATOM   2679  CA  GLU A 161     -26.455 -50.209 -17.870  1.00  0.98           C  
ATOM   2680  C   GLU A 161     -27.953 -50.520 -17.788  1.00  0.98           C  
ATOM   2681  O   GLU A 161     -28.532 -50.943 -18.785  1.00  0.98           O  
ATOM   2682  CB  GLU A 161     -25.679 -51.276 -17.049  1.00  0.98           C  
ATOM   2683  CG  GLU A 161     -24.148 -51.332 -17.215  1.00  0.98           C  
ATOM   2684  CD  GLU A 161     -23.548 -52.541 -16.501  1.00  0.98           C  
ATOM   2685  OE1 GLU A 161     -23.238 -52.410 -15.297  1.00  0.98           O  
ATOM   2686  OE2 GLU A 161     -23.415 -53.582 -17.181  1.00  0.98           O1-
ATOM   2687  H   GLU A 161     -25.544 -48.719 -16.666  1.00  0.98           H  
ATOM   2688  HA  GLU A 161     -26.163 -50.300 -18.916  1.00  0.98           H  
ATOM   2689  HB1 GLU A 161     -26.077 -52.261 -17.304  1.00  0.98           H  
ATOM   2690  HB2 GLU A 161     -25.905 -51.149 -15.991  1.00  0.98           H  
ATOM   2691  HG1 GLU A 161     -23.669 -50.451 -16.813  1.00  0.98           H  
ATOM   2692  HG2 GLU A 161     -23.865 -51.375 -18.261  1.00  0.98           H  
ATOM   2693  N   LYS A 162     -28.543 -50.274 -16.606  1.00  1.02           N  
ATOM   2694  CA  LYS A 162     -29.938 -50.588 -16.309  1.00  1.02           C  
ATOM   2695  C   LYS A 162     -30.959 -49.656 -16.993  1.00  1.02           C  
ATOM   2696  O   LYS A 162     -32.115 -50.056 -17.095  1.00  1.02           O  
ATOM   2697  CB  LYS A 162     -30.120 -50.718 -14.778  1.00  1.02           C  
ATOM   2698  CG  LYS A 162     -30.102 -49.409 -13.966  1.00  1.02           C  
ATOM   2699  CD  LYS A 162     -29.750 -49.645 -12.486  1.00  1.02           C  
ATOM   2700  CE  LYS A 162     -29.965 -48.414 -11.589  1.00  1.02           C  
ATOM   2701  NZ  LYS A 162     -29.175 -48.513 -10.348  1.00  1.02           N1+
ATOM   2702  H   LYS A 162     -27.992 -49.908 -15.841  1.00  1.02           H  
ATOM   2703  HA  LYS A 162     -30.130 -51.582 -16.720  1.00  1.02           H  
ATOM   2704  HB1 LYS A 162     -29.347 -51.392 -14.403  1.00  1.02           H  
ATOM   2705  HB2 LYS A 162     -31.065 -51.223 -14.573  1.00  1.02           H  
ATOM   2706  HG1 LYS A 162     -31.071 -48.915 -14.047  1.00  1.02           H  
ATOM   2707  HG2 LYS A 162     -29.373 -48.729 -14.394  1.00  1.02           H  
ATOM   2708  HD1 LYS A 162     -28.708 -49.961 -12.424  1.00  1.02           H  
ATOM   2709  HD2 LYS A 162     -30.337 -50.478 -12.099  1.00  1.02           H  
ATOM   2710  HE1 LYS A 162     -31.022 -48.310 -11.341  1.00  1.02           H  
ATOM   2711  HE2 LYS A 162     -29.682 -47.499 -12.105  1.00  1.02           H  
ATOM   2712  HZ1 LYS A 162     -29.330 -47.707  -9.751  1.00  1.02           H  
ATOM   2713  HZ2 LYS A 162     -29.440 -49.343  -9.838  1.00  1.02           H  
ATOM   2714  HZ3 LYS A 162     -28.191 -48.561 -10.571  1.00  1.02           H  
ATOM   2715  N   ILE A 163     -30.545 -48.479 -17.501  1.00  1.25           N  
ATOM   2716  CA  ILE A 163     -31.407 -47.650 -18.352  1.00  1.25           C  
ATOM   2717  C   ILE A 163     -31.334 -48.124 -19.821  1.00  1.25           C  
ATOM   2718  O   ILE A 163     -32.381 -48.381 -20.417  1.00  1.25           O  
ATOM   2719  CB  ILE A 163     -31.064 -46.133 -18.292  1.00  1.25           C  
ATOM   2720  CG1 ILE A 163     -31.199 -45.553 -16.865  1.00  1.25           C  
ATOM   2721  CG2 ILE A 163     -31.938 -45.293 -19.245  1.00  1.25           C  
ATOM   2722  CD1 ILE A 163     -30.405 -44.251 -16.653  1.00  1.25           C  
ATOM   2723  H   ILE A 163     -29.586 -48.182 -17.385  1.00  1.25           H  
ATOM   2724  HA  ILE A 163     -32.443 -47.752 -18.022  1.00  1.25           H  
ATOM   2725  HB  ILE A 163     -30.022 -46.013 -18.596  1.00  1.25           H  
ATOM   2726 1HG1 ILE A 163     -30.875 -46.277 -16.121  1.00  1.25           H  
ATOM   2727 2HG1 ILE A 163     -32.252 -45.377 -16.640  1.00  1.25           H  
ATOM   2728 1HG2 ILE A 163     -31.791 -44.230 -19.070  1.00  1.25           H  
ATOM   2729 2HG2 ILE A 163     -31.713 -45.492 -20.292  1.00  1.25           H  
ATOM   2730 3HG2 ILE A 163     -32.999 -45.495 -19.089  1.00  1.25           H  
ATOM   2731  HD1 ILE A 163     -30.197 -44.095 -15.594  1.00  1.25           H  
ATOM   2732  HD2 ILE A 163     -29.444 -44.272 -17.170  1.00  1.25           H  
ATOM   2733  HD3 ILE A 163     -30.959 -43.383 -17.009  1.00  1.25           H  
ATOM   2734  N   ALA A 164     -30.101 -48.250 -20.352  1.00  1.69           N  
ATOM   2735  CA  ALA A 164     -29.771 -48.640 -21.731  1.00  1.69           C  
ATOM   2736  C   ALA A 164     -30.341 -49.989 -22.183  1.00  1.69           C  
ATOM   2737  O   ALA A 164     -30.555 -50.180 -23.379  1.00  1.69           O  
ATOM   2738  CB  ALA A 164     -28.242 -48.737 -21.864  1.00  1.69           C  
ATOM   2739  H   ALA A 164     -29.301 -48.037 -19.770  1.00  1.69           H  
ATOM   2740  HA  ALA A 164     -30.144 -47.862 -22.399  1.00  1.69           H  
ATOM   2741  HB1 ALA A 164     -27.941 -48.924 -22.895  1.00  1.69           H  
ATOM   2742  HB2 ALA A 164     -27.751 -47.825 -21.543  1.00  1.69           H  
ATOM   2743  HB3 ALA A 164     -27.836 -49.545 -21.253  1.00  1.69           H  
ATOM   2744  N   GLU A 165     -30.502 -50.902 -21.216  1.00  2.10           N  
ATOM   2745  CA  GLU A 165     -30.747 -52.317 -21.444  1.00  2.10           C  
ATOM   2746  C   GLU A 165     -32.067 -52.789 -20.809  1.00  2.10           C  
ATOM   2747  O   GLU A 165     -32.372 -53.973 -20.947  1.00  2.10           O  
ATOM   2748  CB  GLU A 165     -29.492 -53.058 -20.926  1.00  2.10           C  
ATOM   2749  CG  GLU A 165     -29.340 -54.520 -21.380  1.00  2.10           C  
ATOM   2750  CD  GLU A 165     -27.867 -54.866 -21.600  1.00  2.10           C  
ATOM   2751  OE1 GLU A 165     -27.487 -54.938 -22.788  1.00  2.10           O  
ATOM   2752  OE2 GLU A 165     -27.129 -54.998 -20.598  1.00  2.10           O1-
ATOM   2753  H   GLU A 165     -30.277 -50.645 -20.265  1.00  2.10           H  
ATOM   2754  HA  GLU A 165     -30.836 -52.507 -22.516  1.00  2.10           H  
ATOM   2755  HB1 GLU A 165     -29.498 -53.053 -19.836  1.00  2.10           H  
ATOM   2756  HB2 GLU A 165     -28.606 -52.486 -21.214  1.00  2.10           H  
ATOM   2757  HG1 GLU A 165     -29.873 -54.685 -22.317  1.00  2.10           H  
ATOM   2758  HG2 GLU A 165     -29.777 -55.201 -20.649  1.00  2.10           H  
ATOM   2759  N   LYS A 166     -32.831 -51.892 -20.147  1.00  2.43           N  
ATOM   2760  CA  LYS A 166     -34.026 -52.270 -19.380  1.00  2.43           C  
ATOM   2761  C   LYS A 166     -35.257 -51.359 -19.543  1.00  2.43           C  
ATOM   2762  O   LYS A 166     -36.188 -51.485 -18.748  1.00  2.43           O  
ATOM   2763  CB  LYS A 166     -33.663 -52.562 -17.903  1.00  2.43           C  
ATOM   2764  CG  LYS A 166     -34.138 -53.933 -17.385  1.00  2.43           C  
ATOM   2765  CD  LYS A 166     -33.311 -55.109 -17.941  1.00  2.43           C  
ATOM   2766  CE  LYS A 166     -34.013 -55.934 -19.033  1.00  2.43           C  
ATOM   2767  NZ  LYS A 166     -33.038 -56.727 -19.801  1.00  2.43           N1+
ATOM   2768  H   LYS A 166     -32.541 -50.925 -20.090  1.00  2.43           H  
ATOM   2769  HA  LYS A 166     -34.410 -53.186 -19.818  1.00  2.43           H  
ATOM   2770  HB1 LYS A 166     -34.072 -51.784 -17.256  1.00  2.43           H  
ATOM   2771  HB2 LYS A 166     -32.584 -52.503 -17.756  1.00  2.43           H  
ATOM   2772  HG1 LYS A 166     -35.199 -54.071 -17.597  1.00  2.43           H  
ATOM   2773  HG2 LYS A 166     -34.054 -53.932 -16.297  1.00  2.43           H  
ATOM   2774  HD1 LYS A 166     -33.043 -55.772 -17.118  1.00  2.43           H  
ATOM   2775  HD2 LYS A 166     -32.359 -54.737 -18.324  1.00  2.43           H  
ATOM   2776  HE1 LYS A 166     -34.549 -55.306 -19.740  1.00  2.43           H  
ATOM   2777  HE2 LYS A 166     -34.753 -56.598 -18.584  1.00  2.43           H  
ATOM   2778  HZ1 LYS A 166     -33.522 -57.280 -20.494  1.00  2.43           H  
ATOM   2779  HZ2 LYS A 166     -32.398 -56.096 -20.264  1.00  2.43           H  
ATOM   2780  HZ3 LYS A 166     -32.525 -57.336 -19.180  1.00  2.43           H  
ATOM   2781  N   GLN A 167     -35.304 -50.551 -20.612  1.00  4.12           N  
ATOM   2782  CA  GLN A 167     -36.553 -50.020 -21.180  1.00  4.12           C  
ATOM   2783  C   GLN A 167     -36.595 -50.295 -22.696  1.00  4.12           C  
ATOM   2784  O   GLN A 167     -37.163 -49.515 -23.460  1.00  4.12           O  
ATOM   2785  CB  GLN A 167     -36.763 -48.536 -20.772  1.00  4.12           C  
ATOM   2786  CG  GLN A 167     -37.259 -48.318 -19.328  1.00  4.12           C  
ATOM   2787  CD  GLN A 167     -38.671 -48.863 -19.088  1.00  4.12           C  
ATOM   2788  NE2 GLN A 167     -38.777 -49.997 -18.393  1.00  4.12           N  
ATOM   2789  OE1 GLN A 167     -39.654 -48.267 -19.521  1.00  4.12           O  
ATOM   2790  H   GLN A 167     -34.488 -50.467 -21.203  1.00  4.12           H  
ATOM   2791  HA  GLN A 167     -37.395 -50.605 -20.807  1.00  4.12           H  
ATOM   2792  HB1 GLN A 167     -37.472 -48.047 -21.442  1.00  4.12           H  
ATOM   2793  HB2 GLN A 167     -35.822 -47.999 -20.893  1.00  4.12           H  
ATOM   2794  HG1 GLN A 167     -37.275 -47.248 -19.117  1.00  4.12           H  
ATOM   2795  HG2 GLN A 167     -36.558 -48.752 -18.614  1.00  4.12           H  
ATOM   2796 1HE2 GLN A 167     -37.947 -50.482 -18.080  1.00  4.12           H  
ATOM   2797 2HE2 GLN A 167     -39.687 -50.392 -18.205  1.00  4.12           H  
ATOM   2798  N   GLY A 168     -35.953 -51.406 -23.105  1.00  4.44           N  
ATOM   2799  CA  GLY A 168     -35.518 -51.652 -24.477  1.00  4.44           C  
ATOM   2800  C   GLY A 168     -34.247 -50.826 -24.722  1.00  4.44           C  
ATOM   2801  O   GLY A 168     -33.507 -50.520 -23.784  1.00  4.44           O  
ATOM   2802  H   GLY A 168     -35.551 -52.009 -22.402  1.00  4.44           H  
ATOM   2803  HA1 GLY A 168     -36.302 -51.390 -25.189  1.00  4.44           H  
ATOM   2804  HA2 GLY A 168     -35.293 -52.711 -24.603  1.00  4.44           H  
ATOM   2805  N   SER A 169     -34.015 -50.442 -25.988  1.00  3.68           N  
ATOM   2806  CA  SER A 169     -32.981 -49.482 -26.391  1.00  3.68           C  
ATOM   2807  C   SER A 169     -33.516 -48.043 -26.235  1.00  3.68           C  
ATOM   2808  O   SER A 169     -33.632 -47.317 -27.224  1.00  3.68           O  
ATOM   2809  CB  SER A 169     -32.549 -49.791 -27.841  1.00  3.68           C  
ATOM   2810  OG  SER A 169     -31.834 -51.009 -27.897  1.00  3.68           O  
ATOM   2811  H   SER A 169     -34.640 -50.744 -26.721  1.00  3.68           H  
ATOM   2812  HA  SER A 169     -32.106 -49.573 -25.745  1.00  3.68           H  
ATOM   2813  HB1 SER A 169     -31.888 -49.011 -28.222  1.00  3.68           H  
ATOM   2814  HB2 SER A 169     -33.408 -49.841 -28.512  1.00  3.68           H  
ATOM   2815  HG  SER A 169     -31.008 -50.901 -27.419  1.00  3.68           H  
ATOM   2816  N   HIS A 170     -33.885 -47.680 -24.995  1.00  2.38           N  
ATOM   2817  CA  HIS A 170     -34.591 -46.445 -24.665  1.00  2.38           C  
ATOM   2818  C   HIS A 170     -33.727 -45.185 -24.808  1.00  2.38           C  
ATOM   2819  O   HIS A 170     -32.517 -45.220 -24.576  1.00  2.38           O  
ATOM   2820  CB  HIS A 170     -35.172 -46.563 -23.244  1.00  2.38           C  
ATOM   2821  CG  HIS A 170     -36.120 -45.454 -22.850  1.00  2.38           C  
ATOM   2822  CD2 HIS A 170     -37.244 -45.004 -23.514  1.00  2.38           C  
ATOM   2823  ND1 HIS A 170     -35.936 -44.679 -21.700  1.00  2.38           N  
ATOM   2824  CE1 HIS A 170     -36.924 -43.794 -21.725  1.00  2.38           C  
ATOM   2825  NE2 HIS A 170     -37.725 -43.934 -22.782  1.00  2.38           N  
ATOM   2826  H   HIS A 170     -33.750 -48.329 -24.232  1.00  2.38           H  
ATOM   2827  HA  HIS A 170     -35.427 -46.369 -25.365  1.00  2.38           H  
ATOM   2828  HB1 HIS A 170     -34.367 -46.624 -22.509  1.00  2.38           H  
ATOM   2829  HB2 HIS A 170     -35.723 -47.494 -23.169  1.00  2.38           H  
ATOM   2830  HD2 HIS A 170     -37.711 -45.336 -24.430  1.00  2.38           H  
ATOM   2831  HE1 HIS A 170     -37.058 -43.032 -20.972  1.00  2.38           H  
ATOM   2832  HE2 HIS A 170     -38.530 -43.365 -23.003  1.00  2.38           H  
ATOM   2833  N   GLU A 171     -34.417 -44.088 -25.152  1.00  1.08           N  
ATOM   2834  CA  GLU A 171     -33.905 -42.727 -25.201  1.00  1.08           C  
ATOM   2835  C   GLU A 171     -33.783 -42.190 -23.767  1.00  1.08           C  
ATOM   2836  O   GLU A 171     -34.793 -41.863 -23.142  1.00  1.08           O  
ATOM   2837  CB  GLU A 171     -34.870 -41.850 -26.027  1.00  1.08           C  
ATOM   2838  CG  GLU A 171     -35.324 -42.449 -27.373  1.00  1.08           C  
ATOM   2839  CD  GLU A 171     -36.269 -41.496 -28.105  1.00  1.08           C  
ATOM   2840  OE1 GLU A 171     -37.298 -41.129 -27.498  1.00  1.08           O  
ATOM   2841  OE2 GLU A 171     -35.954 -41.129 -29.256  1.00  1.08           O1-
ATOM   2842  H   GLU A 171     -35.409 -44.172 -25.321  1.00  1.08           H  
ATOM   2843  HA  GLU A 171     -32.928 -42.734 -25.690  1.00  1.08           H  
ATOM   2844  HB1 GLU A 171     -34.380 -40.897 -26.225  1.00  1.08           H  
ATOM   2845  HB2 GLU A 171     -35.759 -41.611 -25.441  1.00  1.08           H  
ATOM   2846  HG1 GLU A 171     -35.863 -43.384 -27.223  1.00  1.08           H  
ATOM   2847  HG2 GLU A 171     -34.464 -42.687 -27.997  1.00  1.08           H  
ATOM   2848  N   VAL A 172     -32.548 -42.136 -23.266  1.00  0.67           N  
ATOM   2849  CA  VAL A 172     -32.223 -41.655 -21.930  1.00  0.67           C  
ATOM   2850  C   VAL A 172     -31.886 -40.163 -21.968  1.00  0.67           C  
ATOM   2851  O   VAL A 172     -31.051 -39.745 -22.772  1.00  0.67           O  
ATOM   2852  CB  VAL A 172     -31.054 -42.471 -21.319  1.00  0.67           C  
ATOM   2853  CG1 VAL A 172     -29.924 -42.793 -22.299  1.00  0.67           C  
ATOM   2854  CG2 VAL A 172     -30.471 -41.906 -20.004  1.00  0.67           C  
ATOM   2855  H   VAL A 172     -31.761 -42.406 -23.840  1.00  0.67           H  
ATOM   2856  HA  VAL A 172     -33.086 -41.801 -21.276  1.00  0.67           H  
ATOM   2857  HB  VAL A 172     -31.499 -43.431 -21.085  1.00  0.67           H  
ATOM   2858 1HG1 VAL A 172     -29.371 -41.907 -22.613  1.00  0.67           H  
ATOM   2859 2HG1 VAL A 172     -29.243 -43.478 -21.822  1.00  0.67           H  
ATOM   2860 3HG1 VAL A 172     -30.278 -43.332 -23.175  1.00  0.67           H  
ATOM   2861 1HG2 VAL A 172     -29.794 -42.623 -19.539  1.00  0.67           H  
ATOM   2862 2HG2 VAL A 172     -29.904 -40.989 -20.167  1.00  0.67           H  
ATOM   2863 3HG2 VAL A 172     -31.260 -41.690 -19.283  1.00  0.67           H  
ATOM   2864  N   ASP A 173     -32.538 -39.401 -21.070  1.00  0.59           N  
ATOM   2865  CA  ASP A 173     -32.236 -37.993 -20.842  1.00  0.59           C  
ATOM   2866  C   ASP A 173     -30.894 -37.923 -20.102  1.00  0.59           C  
ATOM   2867  O   ASP A 173     -30.753 -38.431 -18.987  1.00  0.59           O  
ATOM   2868  CB  ASP A 173     -33.370 -37.241 -20.108  1.00  0.59           C  
ATOM   2869  CG  ASP A 173     -33.329 -35.714 -20.300  1.00  0.59           C  
ATOM   2870  OD1 ASP A 173     -32.220 -35.153 -20.453  1.00  0.59           O  
ATOM   2871  OD2 ASP A 173     -34.423 -35.116 -20.221  1.00  0.59           O1-
ATOM   2872  H   ASP A 173     -33.212 -39.821 -20.447  1.00  0.59           H  
ATOM   2873  HA  ASP A 173     -32.127 -37.529 -21.826  1.00  0.59           H  
ATOM   2874  HB1 ASP A 173     -33.356 -37.471 -19.044  1.00  0.59           H  
ATOM   2875  HB2 ASP A 173     -34.327 -37.598 -20.487  1.00  0.59           H  
ATOM   2876  N   ILE A 174     -29.935 -37.316 -20.804  1.00  1.03           N  
ATOM   2877  CA  ILE A 174     -28.535 -37.233 -20.438  1.00  1.03           C  
ATOM   2878  C   ILE A 174     -28.290 -36.266 -19.261  1.00  1.03           C  
ATOM   2879  O   ILE A 174     -27.368 -36.517 -18.484  1.00  1.03           O  
ATOM   2880  CB  ILE A 174     -27.713 -36.814 -21.692  1.00  1.03           C  
ATOM   2881  CG1 ILE A 174     -27.898 -37.791 -22.879  1.00  1.03           C  
ATOM   2882  CG2 ILE A 174     -26.219 -36.612 -21.424  1.00  1.03           C  
ATOM   2883  CD1 ILE A 174     -27.534 -39.241 -22.568  1.00  1.03           C  
ATOM   2884  H   ILE A 174     -30.172 -36.921 -21.706  1.00  1.03           H  
ATOM   2885  HA  ILE A 174     -28.207 -38.219 -20.108  1.00  1.03           H  
ATOM   2886  HB  ILE A 174     -28.100 -35.852 -22.031  1.00  1.03           H  
ATOM   2887 1HG1 ILE A 174     -27.315 -37.451 -23.734  1.00  1.03           H  
ATOM   2888 2HG1 ILE A 174     -28.930 -37.786 -23.222  1.00  1.03           H  
ATOM   2889 1HG2 ILE A 174     -25.675 -36.388 -22.342  1.00  1.03           H  
ATOM   2890 2HG2 ILE A 174     -26.079 -35.773 -20.753  1.00  1.03           H  
ATOM   2891 3HG2 ILE A 174     -25.769 -37.494 -20.971  1.00  1.03           H  
ATOM   2892  HD1 ILE A 174     -27.569 -39.853 -23.465  1.00  1.03           H  
ATOM   2893  HD2 ILE A 174     -26.528 -39.318 -22.157  1.00  1.03           H  
ATOM   2894  HD3 ILE A 174     -28.238 -39.683 -21.864  1.00  1.03           H  
ATOM   2895  N   PHE A 175     -29.152 -35.239 -19.108  1.00  0.99           N  
ATOM   2896  CA  PHE A 175     -29.138 -34.324 -17.966  1.00  0.99           C  
ATOM   2897  C   PHE A 175     -29.346 -35.034 -16.609  1.00  0.99           C  
ATOM   2898  O   PHE A 175     -28.381 -35.028 -15.852  1.00  0.99           O  
ATOM   2899  CB  PHE A 175     -29.995 -33.060 -18.234  1.00  0.99           C  
ATOM   2900  CG  PHE A 175     -30.303 -32.171 -17.033  1.00  0.99           C  
ATOM   2901  CD1 PHE A 175     -29.262 -31.692 -16.205  1.00  0.99           C  
ATOM   2902  CD2 PHE A 175     -31.628 -31.759 -16.769  1.00  0.99           C  
ATOM   2903  CE1 PHE A 175     -29.553 -30.863 -15.129  1.00  0.99           C  
ATOM   2904  CE2 PHE A 175     -31.896 -30.924 -15.691  1.00  0.99           C  
ATOM   2905  CZ  PHE A 175     -30.864 -30.482 -14.873  1.00  0.99           C  
ATOM   2906  H   PHE A 175     -29.915 -35.126 -19.763  1.00  0.99           H  
ATOM   2907  HA  PHE A 175     -28.114 -33.947 -17.922  1.00  0.99           H  
ATOM   2908  HB1 PHE A 175     -30.923 -33.334 -18.734  1.00  0.99           H  
ATOM   2909  HB2 PHE A 175     -29.467 -32.435 -18.955  1.00  0.99           H  
ATOM   2910  HD1 PHE A 175     -28.238 -31.975 -16.398  1.00  0.99           H  
ATOM   2911  HD2 PHE A 175     -32.439 -32.092 -17.400  1.00  0.99           H  
ATOM   2912  HE1 PHE A 175     -28.757 -30.509 -14.489  1.00  0.99           H  
ATOM   2913  HE2 PHE A 175     -32.911 -30.616 -15.488  1.00  0.99           H  
ATOM   2914  HZ  PHE A 175     -31.077 -29.835 -14.035  1.00  0.99           H  
ATOM   2915  N   PRO A 176     -30.503 -35.698 -16.354  1.00  0.88           N  
ATOM   2916  CA  PRO A 176     -30.730 -36.543 -15.164  1.00  0.88           C  
ATOM   2917  C   PRO A 176     -29.594 -37.476 -14.719  1.00  0.88           C  
ATOM   2918  O   PRO A 176     -29.173 -37.361 -13.573  1.00  0.88           O  
ATOM   2919  CB  PRO A 176     -32.015 -37.313 -15.493  1.00  0.88           C  
ATOM   2920  CG  PRO A 176     -32.810 -36.309 -16.300  1.00  0.88           C  
ATOM   2921  CD  PRO A 176     -31.737 -35.614 -17.133  1.00  0.88           C  
ATOM   2922  HA  PRO A 176     -30.944 -35.853 -14.349  1.00  0.88           H  
ATOM   2923  HB1 PRO A 176     -31.805 -38.190 -16.108  1.00  0.88           H  
ATOM   2924  HB2 PRO A 176     -32.549 -37.644 -14.602  1.00  0.88           H  
ATOM   2925  HG1 PRO A 176     -33.609 -36.754 -16.892  1.00  0.88           H  
ATOM   2926  HG2 PRO A 176     -33.265 -35.584 -15.623  1.00  0.88           H  
ATOM   2927  HD1 PRO A 176     -31.581 -36.135 -18.070  1.00  0.88           H  
ATOM   2928  HD2 PRO A 176     -32.046 -34.594 -17.349  1.00  0.88           H  
ATOM   2929  N   THR A 177     -29.094 -38.362 -15.595  1.00  0.92           N  
ATOM   2930  CA  THR A 177     -28.112 -39.366 -15.177  1.00  0.92           C  
ATOM   2931  C   THR A 177     -26.675 -38.817 -14.955  1.00  0.92           C  
ATOM   2932  O   THR A 177     -25.963 -39.371 -14.115  1.00  0.92           O  
ATOM   2933  CB  THR A 177     -28.136 -40.608 -16.099  1.00  0.92           C  
ATOM   2934  CG2 THR A 177     -27.657 -40.355 -17.535  1.00  0.92           C  
ATOM   2935  OG1 THR A 177     -27.355 -41.645 -15.543  1.00  0.92           O  
ATOM   2936  H   THR A 177     -29.446 -38.415 -16.541  1.00  0.92           H  
ATOM   2937  HA  THR A 177     -28.436 -39.730 -14.199  1.00  0.92           H  
ATOM   2938  HB  THR A 177     -29.160 -40.982 -16.146  1.00  0.92           H  
ATOM   2939  HG1 THR A 177     -27.739 -41.898 -14.700  1.00  0.92           H  
ATOM   2940 1HG2 THR A 177     -28.276 -39.608 -18.031  1.00  0.92           H  
ATOM   2941 2HG2 THR A 177     -26.624 -40.010 -17.576  1.00  0.92           H  
ATOM   2942 3HG2 THR A 177     -27.732 -41.276 -18.112  1.00  0.92           H  
ATOM   2943  N   PHE A 178     -26.306 -37.702 -15.619  1.00  0.86           N  
ATOM   2944  CA  PHE A 178     -25.105 -36.925 -15.280  1.00  0.86           C  
ATOM   2945  C   PHE A 178     -25.291 -35.971 -14.086  1.00  0.86           C  
ATOM   2946  O   PHE A 178     -24.294 -35.671 -13.434  1.00  0.86           O  
ATOM   2947  CB  PHE A 178     -24.548 -36.159 -16.500  1.00  0.86           C  
ATOM   2948  CG  PHE A 178     -23.708 -36.959 -17.484  1.00  0.86           C  
ATOM   2949  CD1 PHE A 178     -23.902 -36.782 -18.864  1.00  0.86           C  
ATOM   2950  CD2 PHE A 178     -22.615 -37.743 -17.055  1.00  0.86           C  
ATOM   2951  CE1 PHE A 178     -23.068 -37.410 -19.777  1.00  0.86           C  
ATOM   2952  CE2 PHE A 178     -21.768 -38.342 -17.979  1.00  0.86           C  
ATOM   2953  CZ  PHE A 178     -21.993 -38.174 -19.339  1.00  0.86           C  
ATOM   2954  H   PHE A 178     -26.930 -37.289 -16.300  1.00  0.86           H  
ATOM   2955  HA  PHE A 178     -24.338 -37.626 -14.952  1.00  0.86           H  
ATOM   2956  HB1 PHE A 178     -23.919 -35.327 -16.180  1.00  0.86           H  
ATOM   2957  HB2 PHE A 178     -25.381 -35.695 -17.030  1.00  0.86           H  
ATOM   2958  HD1 PHE A 178     -24.691 -36.135 -19.205  1.00  0.86           H  
ATOM   2959  HD2 PHE A 178     -22.423 -37.860 -16.005  1.00  0.86           H  
ATOM   2960  HE1 PHE A 178     -23.247 -37.274 -20.832  1.00  0.86           H  
ATOM   2961  HE2 PHE A 178     -20.932 -38.936 -17.640  1.00  0.86           H  
ATOM   2962  HZ  PHE A 178     -21.336 -38.643 -20.057  1.00  0.86           H  
ATOM   2963  N   ASP A 179     -26.528 -35.529 -13.787  1.00  0.91           N  
ATOM   2964  CA  ASP A 179     -26.852 -34.753 -12.581  1.00  0.91           C  
ATOM   2965  C   ASP A 179     -26.694 -35.649 -11.341  1.00  0.91           C  
ATOM   2966  O   ASP A 179     -26.077 -35.211 -10.373  1.00  0.91           O  
ATOM   2967  CB  ASP A 179     -28.218 -33.992 -12.656  1.00  0.91           C  
ATOM   2968  CG  ASP A 179     -29.306 -34.347 -11.628  1.00  0.91           C  
ATOM   2969  OD1 ASP A 179     -29.109 -34.009 -10.440  1.00  0.91           O  
ATOM   2970  OD2 ASP A 179     -30.325 -34.942 -12.040  1.00  0.91           O1-
ATOM   2971  H   ASP A 179     -27.309 -35.769 -14.385  1.00  0.91           H  
ATOM   2972  HA  ASP A 179     -26.088 -33.978 -12.498  1.00  0.91           H  
ATOM   2973  HB1 ASP A 179     -28.667 -34.094 -13.639  1.00  0.91           H  
ATOM   2974  HB2 ASP A 179     -28.044 -32.918 -12.576  1.00  0.91           H  
ATOM   2975  N   VAL A 180     -27.233 -36.881 -11.409  1.00  0.85           N  
ATOM   2976  CA  VAL A 180     -27.118 -37.878 -10.348  1.00  0.85           C  
ATOM   2977  C   VAL A 180     -25.651 -38.263 -10.106  1.00  0.85           C  
ATOM   2978  O   VAL A 180     -25.284 -38.373  -8.942  1.00  0.85           O  
ATOM   2979  CB  VAL A 180     -27.973 -39.152 -10.609  1.00  0.85           C  
ATOM   2980  CG1 VAL A 180     -27.768 -40.282  -9.573  1.00  0.85           C  
ATOM   2981  CG2 VAL A 180     -29.468 -38.799 -10.617  1.00  0.85           C  
ATOM   2982  H   VAL A 180     -27.759 -37.152 -12.230  1.00  0.85           H  
ATOM   2983  HA  VAL A 180     -27.487 -37.412  -9.432  1.00  0.85           H  
ATOM   2984  HB  VAL A 180     -27.715 -39.543 -11.594  1.00  0.85           H  
ATOM   2985 1HG1 VAL A 180     -28.411 -41.135  -9.791  1.00  0.85           H  
ATOM   2986 2HG1 VAL A 180     -26.745 -40.651  -9.549  1.00  0.85           H  
ATOM   2987 3HG1 VAL A 180     -28.009 -39.939  -8.566  1.00  0.85           H  
ATOM   2988 1HG2 VAL A 180     -30.082 -39.663 -10.872  1.00  0.85           H  
ATOM   2989 2HG2 VAL A 180     -29.772 -38.449  -9.633  1.00  0.85           H  
ATOM   2990 3HG2 VAL A 180     -29.716 -38.003 -11.311  1.00  0.85           H  
ATOM   2991  N   LEU A 181     -24.823 -38.348 -11.168  1.00  0.79           N  
ATOM   2992  CA  LEU A 181     -23.373 -38.497 -11.036  1.00  0.79           C  
ATOM   2993  C   LEU A 181     -22.731 -37.366 -10.230  1.00  0.79           C  
ATOM   2994  O   LEU A 181     -22.085 -37.653  -9.227  1.00  0.79           O  
ATOM   2995  CB  LEU A 181     -22.667 -38.611 -12.408  1.00  0.79           C  
ATOM   2996  CG  LEU A 181     -21.116 -38.695 -12.321  1.00  0.79           C  
ATOM   2997  CD1 LEU A 181     -20.687 -40.027 -11.683  1.00  0.79           C  
ATOM   2998  CD2 LEU A 181     -20.414 -38.344 -13.647  1.00  0.79           C  
ATOM   2999  H   LEU A 181     -25.187 -38.232 -12.103  1.00  0.79           H  
ATOM   3000  HA  LEU A 181     -23.229 -39.422 -10.479  1.00  0.79           H  
ATOM   3001  HB1 LEU A 181     -22.932 -37.746 -13.010  1.00  0.79           H  
ATOM   3002  HB2 LEU A 181     -23.060 -39.473 -12.946  1.00  0.79           H  
ATOM   3003  HG  LEU A 181     -20.736 -37.923 -11.656  1.00  0.79           H  
ATOM   3004 1HD1 LEU A 181     -20.533 -40.796 -12.433  1.00  0.79           H  
ATOM   3005 2HD1 LEU A 181     -19.781 -39.914 -11.091  1.00  0.79           H  
ATOM   3006 3HD1 LEU A 181     -21.432 -40.435 -11.005  1.00  0.79           H  
ATOM   3007 1HD2 LEU A 181     -21.123 -38.039 -14.408  1.00  0.79           H  
ATOM   3008 2HD2 LEU A 181     -19.834 -39.166 -14.056  1.00  0.79           H  
ATOM   3009 3HD2 LEU A 181     -19.730 -37.503 -13.519  1.00  0.79           H  
ATOM   3010  N   THR A 182     -22.864 -36.122 -10.717  1.00  0.75           N  
ATOM   3011  CA  THR A 182     -22.206 -34.959 -10.125  1.00  0.75           C  
ATOM   3012  C   THR A 182     -22.721 -34.636  -8.710  1.00  0.75           C  
ATOM   3013  O   THR A 182     -21.952 -34.081  -7.933  1.00  0.75           O  
ATOM   3014  CB  THR A 182     -22.327 -33.701 -11.015  1.00  0.75           C  
ATOM   3015  CG2 THR A 182     -21.643 -33.877 -12.378  1.00  0.75           C  
ATOM   3016  OG1 THR A 182     -23.673 -33.306 -11.199  1.00  0.75           O  
ATOM   3017  H   THR A 182     -23.415 -35.951 -11.550  1.00  0.75           H  
ATOM   3018  HA  THR A 182     -21.146 -35.199 -10.038  1.00  0.75           H  
ATOM   3019  HB  THR A 182     -21.831 -32.867 -10.514  1.00  0.75           H  
ATOM   3020  HG1 THR A 182     -23.689 -32.482 -11.696  1.00  0.75           H  
ATOM   3021 1HG2 THR A 182     -21.756 -32.980 -12.978  1.00  0.75           H  
ATOM   3022 2HG2 THR A 182     -20.575 -34.058 -12.261  1.00  0.75           H  
ATOM   3023 3HG2 THR A 182     -22.048 -34.710 -12.948  1.00  0.75           H  
ATOM   3024  N   SER A 183     -23.950 -35.067  -8.378  1.00  0.81           N  
ATOM   3025  CA  SER A 183     -24.517 -35.011  -7.036  1.00  0.81           C  
ATOM   3026  C   SER A 183     -23.963 -36.120  -6.111  1.00  0.81           C  
ATOM   3027  O   SER A 183     -23.669 -35.808  -4.957  1.00  0.81           O  
ATOM   3028  CB  SER A 183     -26.051 -35.055  -7.124  1.00  0.81           C  
ATOM   3029  OG  SER A 183     -26.571 -33.906  -7.758  1.00  0.81           O  
ATOM   3030  H   SER A 183     -24.529 -35.496  -9.089  1.00  0.81           H  
ATOM   3031  HA  SER A 183     -24.243 -34.052  -6.589  1.00  0.81           H  
ATOM   3032  HB1 SER A 183     -26.473 -35.075  -6.120  1.00  0.81           H  
ATOM   3033  HB2 SER A 183     -26.392 -35.943  -7.656  1.00  0.81           H  
ATOM   3034  HG  SER A 183     -26.472 -34.014  -8.710  1.00  0.81           H  
ATOM   3035  N   ASP A 184     -23.775 -37.361  -6.621  1.00  0.87           N  
ATOM   3036  CA  ASP A 184     -23.054 -38.451  -5.928  1.00  0.87           C  
ATOM   3037  C   ASP A 184     -21.603 -38.059  -5.611  1.00  0.87           C  
ATOM   3038  O   ASP A 184     -21.179 -38.200  -4.466  1.00  0.87           O  
ATOM   3039  CB  ASP A 184     -23.011 -39.830  -6.652  1.00  0.87           C  
ATOM   3040  CG  ASP A 184     -24.337 -40.506  -7.009  1.00  0.87           C  
ATOM   3041  OD1 ASP A 184     -25.392 -40.079  -6.494  1.00  0.87           O  
ATOM   3042  OD2 ASP A 184     -24.260 -41.496  -7.770  1.00  0.87           O1-
ATOM   3043  H   ASP A 184     -24.077 -37.567  -7.565  1.00  0.87           H  
ATOM   3044  HA  ASP A 184     -23.564 -38.601  -4.974  1.00  0.87           H  
ATOM   3045  HB1 ASP A 184     -22.460 -40.537  -6.031  1.00  0.87           H  
ATOM   3046  HB2 ASP A 184     -22.457 -39.716  -7.585  1.00  0.87           H  
ATOM   3047  N   VAL A 185     -20.889 -37.562  -6.636  1.00  0.88           N  
ATOM   3048  CA  VAL A 185     -19.502 -37.109  -6.570  1.00  0.88           C  
ATOM   3049  C   VAL A 185     -19.304 -35.930  -5.601  1.00  0.88           C  
ATOM   3050  O   VAL A 185     -18.306 -35.932  -4.887  1.00  0.88           O  
ATOM   3051  CB  VAL A 185     -18.957 -36.727  -7.980  1.00  0.88           C  
ATOM   3052  CG1 VAL A 185     -17.639 -35.926  -7.974  1.00  0.88           C  
ATOM   3053  CG2 VAL A 185     -18.770 -37.972  -8.863  1.00  0.88           C  
ATOM   3054  H   VAL A 185     -21.329 -37.502  -7.547  1.00  0.88           H  
ATOM   3055  HA  VAL A 185     -18.910 -37.945  -6.190  1.00  0.88           H  
ATOM   3056  HB  VAL A 185     -19.707 -36.105  -8.469  1.00  0.88           H  
ATOM   3057 1HG1 VAL A 185     -17.173 -35.902  -8.957  1.00  0.88           H  
ATOM   3058 2HG1 VAL A 185     -17.787 -34.892  -7.660  1.00  0.88           H  
ATOM   3059 3HG1 VAL A 185     -16.929 -36.383  -7.292  1.00  0.88           H  
ATOM   3060 1HG2 VAL A 185     -18.533 -37.692  -9.889  1.00  0.88           H  
ATOM   3061 2HG2 VAL A 185     -17.954 -38.593  -8.494  1.00  0.88           H  
ATOM   3062 3HG2 VAL A 185     -19.669 -38.586  -8.897  1.00  0.88           H  
ATOM   3063  N   ILE A 186     -20.251 -34.976  -5.565  1.00  0.87           N  
ATOM   3064  CA  ILE A 186     -20.236 -33.842  -4.639  1.00  0.87           C  
ATOM   3065  C   ILE A 186     -20.449 -34.249  -3.174  1.00  0.87           C  
ATOM   3066  O   ILE A 186     -19.693 -33.792  -2.319  1.00  0.87           O  
ATOM   3067  CB  ILE A 186     -21.234 -32.727  -5.067  1.00  0.87           C  
ATOM   3068  CG1 ILE A 186     -20.566 -31.873  -6.164  1.00  0.87           C  
ATOM   3069  CG2 ILE A 186     -21.771 -31.807  -3.949  1.00  0.87           C  
ATOM   3070  CD1 ILE A 186     -21.551 -31.052  -6.993  1.00  0.87           C  
ATOM   3071  H   ILE A 186     -21.039 -35.028  -6.197  1.00  0.87           H  
ATOM   3072  HA  ILE A 186     -19.238 -33.408  -4.697  1.00  0.87           H  
ATOM   3073  HB  ILE A 186     -22.106 -33.219  -5.499  1.00  0.87           H  
ATOM   3074 1HG1 ILE A 186     -20.004 -32.513  -6.845  1.00  0.87           H  
ATOM   3075 2HG1 ILE A 186     -19.828 -31.208  -5.713  1.00  0.87           H  
ATOM   3076 1HG2 ILE A 186     -22.380 -30.998  -4.351  1.00  0.87           H  
ATOM   3077 2HG2 ILE A 186     -22.401 -32.343  -3.238  1.00  0.87           H  
ATOM   3078 3HG2 ILE A 186     -20.943 -31.364  -3.401  1.00  0.87           H  
ATOM   3079  HD1 ILE A 186     -21.327 -31.184  -8.050  1.00  0.87           H  
ATOM   3080  HD2 ILE A 186     -22.585 -31.361  -6.837  1.00  0.87           H  
ATOM   3081  HD3 ILE A 186     -21.473 -29.991  -6.758  1.00  0.87           H  
ATOM   3082  N   SER A 187     -21.444 -35.114  -2.918  1.00  0.81           N  
ATOM   3083  CA  SER A 187     -21.757 -35.628  -1.584  1.00  0.81           C  
ATOM   3084  C   SER A 187     -20.632 -36.522  -1.022  1.00  0.81           C  
ATOM   3085  O   SER A 187     -20.313 -36.404   0.162  1.00  0.81           O  
ATOM   3086  CB  SER A 187     -23.125 -36.337  -1.638  1.00  0.81           C  
ATOM   3087  OG  SER A 187     -23.562 -36.741  -0.357  1.00  0.81           O  
ATOM   3088  H   SER A 187     -22.026 -35.447  -3.676  1.00  0.81           H  
ATOM   3089  HA  SER A 187     -21.855 -34.767  -0.920  1.00  0.81           H  
ATOM   3090  HB1 SER A 187     -23.082 -37.213  -2.287  1.00  0.81           H  
ATOM   3091  HB2 SER A 187     -23.882 -35.673  -2.058  1.00  0.81           H  
ATOM   3092  HG  SER A 187     -23.189 -37.610  -0.171  1.00  0.81           H  
ATOM   3093  N   LYS A 188     -20.023 -37.341  -1.899  1.00  0.78           N  
ATOM   3094  CA  LYS A 188     -18.907 -38.240  -1.595  1.00  0.78           C  
ATOM   3095  C   LYS A 188     -17.534 -37.612  -1.931  1.00  0.78           C  
ATOM   3096  O   LYS A 188     -16.543 -38.332  -2.028  1.00  0.78           O  
ATOM   3097  CB  LYS A 188     -19.156 -39.609  -2.269  1.00  0.78           C  
ATOM   3098  CG  LYS A 188     -18.774 -40.840  -1.419  1.00  0.78           C  
ATOM   3099  CD  LYS A 188     -17.303 -41.295  -1.465  1.00  0.78           C  
ATOM   3100  CE  LYS A 188     -16.546 -41.265  -0.122  1.00  0.78           C  
ATOM   3101  NZ  LYS A 188     -16.343 -39.912   0.426  1.00  0.78           N1+
ATOM   3102  H   LYS A 188     -20.354 -37.371  -2.856  1.00  0.78           H  
ATOM   3103  HA  LYS A 188     -18.900 -38.415  -0.524  1.00  0.78           H  
ATOM   3104  HB1 LYS A 188     -18.736 -39.655  -3.275  1.00  0.78           H  
ATOM   3105  HB2 LYS A 188     -20.233 -39.709  -2.415  1.00  0.78           H  
ATOM   3106  HG1 LYS A 188     -19.375 -41.666  -1.796  1.00  0.78           H  
ATOM   3107  HG2 LYS A 188     -19.101 -40.698  -0.388  1.00  0.78           H  
ATOM   3108  HD1 LYS A 188     -16.759 -40.749  -2.228  1.00  0.78           H  
ATOM   3109  HD2 LYS A 188     -17.286 -42.325  -1.823  1.00  0.78           H  
ATOM   3110  HE1 LYS A 188     -15.563 -41.711  -0.271  1.00  0.78           H  
ATOM   3111  HE2 LYS A 188     -17.061 -41.874   0.621  1.00  0.78           H  
ATOM   3112  HZ1 LYS A 188     -17.230 -39.474   0.630  1.00  0.78           H  
ATOM   3113  HZ2 LYS A 188     -15.808 -39.975   1.284  1.00  0.78           H  
ATOM   3114  HZ3 LYS A 188     -15.832 -39.336  -0.232  1.00  0.78           H  
ATOM   3115  N   VAL A 189     -17.470 -36.277  -2.037  1.00  0.95           N  
ATOM   3116  CA  VAL A 189     -16.228 -35.509  -1.920  1.00  0.95           C  
ATOM   3117  C   VAL A 189     -16.414 -34.327  -0.947  1.00  0.95           C  
ATOM   3118  O   VAL A 189     -15.523 -33.491  -0.839  1.00  0.95           O  
ATOM   3119  CB  VAL A 189     -15.647 -35.052  -3.291  1.00  0.95           C  
ATOM   3120  CG1 VAL A 189     -16.235 -33.742  -3.855  1.00  0.95           C  
ATOM   3121  CG2 VAL A 189     -14.112 -34.969  -3.248  1.00  0.95           C  
ATOM   3122  H   VAL A 189     -18.325 -35.738  -2.040  1.00  0.95           H  
ATOM   3123  HA  VAL A 189     -15.479 -36.134  -1.436  1.00  0.95           H  
ATOM   3124  HB  VAL A 189     -15.889 -35.839  -4.005  1.00  0.95           H  
ATOM   3125 1HG1 VAL A 189     -17.315 -33.726  -3.745  1.00  0.95           H  
ATOM   3126 2HG1 VAL A 189     -15.843 -32.864  -3.345  1.00  0.95           H  
ATOM   3127 3HG1 VAL A 189     -16.007 -33.626  -4.914  1.00  0.95           H  
ATOM   3128 1HG2 VAL A 189     -13.699 -34.628  -4.196  1.00  0.95           H  
ATOM   3129 2HG2 VAL A 189     -13.755 -34.282  -2.482  1.00  0.95           H  
ATOM   3130 3HG2 VAL A 189     -13.683 -35.949  -3.037  1.00  0.95           H  
ATOM   3131  N   ALA A 190     -17.533 -34.322  -0.202  1.00  1.00           N  
ATOM   3132  CA  ALA A 190     -17.786 -33.443   0.933  1.00  1.00           C  
ATOM   3133  C   ALA A 190     -17.540 -34.213   2.233  1.00  1.00           C  
ATOM   3134  O   ALA A 190     -16.765 -33.749   3.059  1.00  1.00           O  
ATOM   3135  CB  ALA A 190     -19.230 -32.934   0.870  1.00  1.00           C  
ATOM   3136  H   ALA A 190     -18.219 -35.047  -0.351  1.00  1.00           H  
ATOM   3137  HA  ALA A 190     -17.119 -32.580   0.905  1.00  1.00           H  
ATOM   3138  HB1 ALA A 190     -19.422 -32.205   1.657  1.00  1.00           H  
ATOM   3139  HB2 ALA A 190     -19.420 -32.453  -0.086  1.00  1.00           H  
ATOM   3140  HB3 ALA A 190     -19.957 -33.741   0.974  1.00  1.00           H  
ATOM   3141  N   PHE A 191     -18.143 -35.404   2.354  1.00  1.04           N  
ATOM   3142  CA  PHE A 191     -18.041 -36.302   3.505  1.00  1.04           C  
ATOM   3143  C   PHE A 191     -18.159 -37.750   2.988  1.00  1.04           C  
ATOM   3144  O   PHE A 191     -18.259 -37.963   1.779  1.00  1.04           O  
ATOM   3145  CB  PHE A 191     -19.150 -35.884   4.506  1.00  1.04           C  
ATOM   3146  CG  PHE A 191     -19.187 -36.554   5.873  1.00  1.04           C  
ATOM   3147  CD1 PHE A 191     -18.292 -36.153   6.887  1.00  1.04           C  
ATOM   3148  CD2 PHE A 191     -20.056 -37.639   6.116  1.00  1.04           C  
ATOM   3149  CE1 PHE A 191     -18.321 -36.782   8.126  1.00  1.04           C  
ATOM   3150  CE2 PHE A 191     -20.062 -38.262   7.357  1.00  1.04           C  
ATOM   3151  CZ  PHE A 191     -19.205 -37.828   8.360  1.00  1.04           C  
ATOM   3152  H   PHE A 191     -18.721 -35.745   1.598  1.00  1.04           H  
ATOM   3153  HA  PHE A 191     -17.060 -36.195   3.971  1.00  1.04           H  
ATOM   3154  HB1 PHE A 191     -20.124 -36.023   4.035  1.00  1.04           H  
ATOM   3155  HB2 PHE A 191     -19.070 -34.812   4.693  1.00  1.04           H  
ATOM   3156  HD1 PHE A 191     -17.597 -35.345   6.711  1.00  1.04           H  
ATOM   3157  HD2 PHE A 191     -20.725 -37.986   5.343  1.00  1.04           H  
ATOM   3158  HE1 PHE A 191     -17.650 -36.460   8.909  1.00  1.04           H  
ATOM   3159  HE2 PHE A 191     -20.736 -39.086   7.543  1.00  1.04           H  
ATOM   3160  HZ  PHE A 191     -19.217 -38.313   9.326  1.00  1.04           H  
ATOM   3161  N   GLY A 192     -18.166 -38.736   3.897  1.00  1.18           N  
ATOM   3162  CA  GLY A 192     -18.402 -40.155   3.602  1.00  1.18           C  
ATOM   3163  C   GLY A 192     -19.875 -40.481   3.284  1.00  1.18           C  
ATOM   3164  O   GLY A 192     -20.288 -41.627   3.449  1.00  1.18           O  
ATOM   3165  H   GLY A 192     -18.055 -38.496   4.872  1.00  1.18           H  
ATOM   3166  HA1 GLY A 192     -18.074 -40.751   4.453  1.00  1.18           H  
ATOM   3167  HA2 GLY A 192     -17.805 -40.460   2.745  1.00  1.18           H  
ATOM   3168  N   SER A 193     -20.661 -39.483   2.846  1.00  1.13           N  
ATOM   3169  CA  SER A 193     -22.070 -39.554   2.474  1.00  1.13           C  
ATOM   3170  C   SER A 193     -22.264 -40.155   1.066  1.00  1.13           C  
ATOM   3171  O   SER A 193     -22.723 -39.467   0.153  1.00  1.13           O  
ATOM   3172  CB  SER A 193     -22.655 -38.133   2.615  1.00  1.13           C  
ATOM   3173  OG  SER A 193     -23.035 -37.872   3.951  1.00  1.13           O  
ATOM   3174  H   SER A 193     -20.236 -38.577   2.718  1.00  1.13           H  
ATOM   3175  HA  SER A 193     -22.595 -40.217   3.165  1.00  1.13           H  
ATOM   3176  HB1 SER A 193     -23.551 -38.005   2.015  1.00  1.13           H  
ATOM   3177  HB2 SER A 193     -21.946 -37.378   2.271  1.00  1.13           H  
ATOM   3178  HG  SER A 193     -23.812 -38.404   4.153  1.00  1.13           H  
ATOM   3179  N   THR A 194     -21.906 -41.441   0.923  1.00  1.10           N  
ATOM   3180  CA  THR A 194     -22.116 -42.239  -0.281  1.00  1.10           C  
ATOM   3181  C   THR A 194     -23.605 -42.621  -0.405  1.00  1.10           C  
ATOM   3182  O   THR A 194     -24.087 -43.413   0.405  1.00  1.10           O  
ATOM   3183  CB  THR A 194     -21.293 -43.560  -0.249  1.00  1.10           C  
ATOM   3184  CG2 THR A 194     -21.289 -44.320  -1.589  1.00  1.10           C  
ATOM   3185  OG1 THR A 194     -19.949 -43.312   0.115  1.00  1.10           O  
ATOM   3186  H   THR A 194     -21.491 -41.929   1.706  1.00  1.10           H  
ATOM   3187  HA  THR A 194     -21.815 -41.654  -1.153  1.00  1.10           H  
ATOM   3188  HB  THR A 194     -21.680 -44.227   0.523  1.00  1.10           H  
ATOM   3189  HG1 THR A 194     -19.455 -44.132   0.037  1.00  1.10           H  
ATOM   3190 1HG2 THR A 194     -20.660 -45.209  -1.536  1.00  1.10           H  
ATOM   3191 2HG2 THR A 194     -22.289 -44.651  -1.869  1.00  1.10           H  
ATOM   3192 3HG2 THR A 194     -20.909 -43.695  -2.398  1.00  1.10           H  
ATOM   3193  N   TYR A 195     -24.305 -42.036  -1.389  1.00  1.07           N  
ATOM   3194  CA  TYR A 195     -25.720 -42.306  -1.656  1.00  1.07           C  
ATOM   3195  C   TYR A 195     -25.920 -42.425  -3.172  1.00  1.07           C  
ATOM   3196  O   TYR A 195     -25.457 -41.540  -3.891  1.00  1.07           O  
ATOM   3197  CB  TYR A 195     -26.615 -41.147  -1.133  1.00  1.07           C  
ATOM   3198  CG  TYR A 195     -26.419 -40.668   0.299  1.00  1.07           C  
ATOM   3199  CD1 TYR A 195     -26.219 -39.293   0.553  1.00  1.07           C  
ATOM   3200  CD2 TYR A 195     -26.463 -41.570   1.383  1.00  1.07           C  
ATOM   3201  CE1 TYR A 195     -26.059 -38.828   1.871  1.00  1.07           C  
ATOM   3202  CE2 TYR A 195     -26.271 -41.109   2.701  1.00  1.07           C  
ATOM   3203  CZ  TYR A 195     -26.062 -39.737   2.946  1.00  1.07           C  
ATOM   3204  OH  TYR A 195     -25.860 -39.286   4.218  1.00  1.07           O  
ATOM   3205  H   TYR A 195     -23.855 -41.384  -2.016  1.00  1.07           H  
ATOM   3206  HA  TYR A 195     -26.034 -43.243  -1.192  1.00  1.07           H  
ATOM   3207  HB1 TYR A 195     -27.665 -41.422  -1.249  1.00  1.07           H  
ATOM   3208  HB2 TYR A 195     -26.476 -40.277  -1.777  1.00  1.07           H  
ATOM   3209  HD1 TYR A 195     -26.188 -38.584  -0.261  1.00  1.07           H  
ATOM   3210  HD2 TYR A 195     -26.626 -42.623   1.205  1.00  1.07           H  
ATOM   3211  HE1 TYR A 195     -25.913 -37.772   2.053  1.00  1.07           H  
ATOM   3212  HE2 TYR A 195     -26.284 -41.813   3.520  1.00  1.07           H  
ATOM   3213  HH  TYR A 195     -25.932 -39.983   4.875  1.00  1.07           H  
ATOM   3214  N   GLU A 196     -26.700 -43.429  -3.616  1.00  1.09           N  
ATOM   3215  CA  GLU A 196     -27.389 -43.392  -4.912  1.00  1.09           C  
ATOM   3216  C   GLU A 196     -28.768 -42.747  -4.682  1.00  1.09           C  
ATOM   3217  O   GLU A 196     -29.767 -43.450  -4.531  1.00  1.09           O  
ATOM   3218  CB  GLU A 196     -27.418 -44.788  -5.586  1.00  1.09           C  
ATOM   3219  CG  GLU A 196     -28.230 -44.819  -6.907  1.00  1.09           C  
ATOM   3220  CD  GLU A 196     -27.986 -46.064  -7.762  1.00  1.09           C  
ATOM   3221  OE1 GLU A 196     -28.981 -46.749  -8.084  1.00  1.09           O  
ATOM   3222  OE2 GLU A 196     -26.814 -46.274  -8.145  1.00  1.09           O1-
ATOM   3223  H   GLU A 196     -27.036 -44.123  -2.965  1.00  1.09           H  
ATOM   3224  HA  GLU A 196     -26.844 -42.742  -5.600  1.00  1.09           H  
ATOM   3225  HB1 GLU A 196     -27.827 -45.526  -4.895  1.00  1.09           H  
ATOM   3226  HB2 GLU A 196     -26.389 -45.097  -5.778  1.00  1.09           H  
ATOM   3227  HG1 GLU A 196     -27.987 -43.946  -7.511  1.00  1.09           H  
ATOM   3228  HG2 GLU A 196     -29.298 -44.750  -6.701  1.00  1.09           H  
ATOM   3229  N   GLU A 197     -28.737 -41.407  -4.592  1.00  1.21           N  
ATOM   3230  CA  GLU A 197     -29.808 -40.455  -4.285  1.00  1.21           C  
ATOM   3231  C   GLU A 197     -30.908 -40.886  -3.288  1.00  1.21           C  
ATOM   3232  O   GLU A 197     -30.598 -41.532  -2.286  1.00  1.21           O  
ATOM   3233  CB  GLU A 197     -30.277 -39.730  -5.568  1.00  1.21           C  
ATOM   3234  CG  GLU A 197     -31.076 -40.531  -6.614  1.00  1.21           C  
ATOM   3235  CD  GLU A 197     -31.537 -39.657  -7.792  1.00  1.21           C  
ATOM   3236  OE1 GLU A 197     -31.931 -40.258  -8.813  1.00  1.21           O  
ATOM   3237  OE2 GLU A 197     -31.496 -38.410  -7.671  1.00  1.21           O1-
ATOM   3238  H   GLU A 197     -27.838 -40.968  -4.732  1.00  1.21           H  
ATOM   3239  HA  GLU A 197     -29.278 -39.708  -3.707  1.00  1.21           H  
ATOM   3240  HB1 GLU A 197     -29.394 -39.342  -6.073  1.00  1.21           H  
ATOM   3241  HB2 GLU A 197     -30.853 -38.854  -5.268  1.00  1.21           H  
ATOM   3242  HG1 GLU A 197     -31.959 -40.989  -6.170  1.00  1.21           H  
ATOM   3243  HG2 GLU A 197     -30.464 -41.345  -7.002  1.00  1.21           H  
ATOM   3244  N   GLY A 198     -32.156 -40.461  -3.546  1.00  1.56           N  
ATOM   3245  CA  GLY A 198     -33.363 -40.853  -2.820  1.00  1.56           C  
ATOM   3246  C   GLY A 198     -33.666 -39.942  -1.621  1.00  1.56           C  
ATOM   3247  O   GLY A 198     -34.783 -39.436  -1.522  1.00  1.56           O  
ATOM   3248  H   GLY A 198     -32.302 -39.895  -4.370  1.00  1.56           H  
ATOM   3249  HA1 GLY A 198     -33.283 -41.885  -2.476  1.00  1.56           H  
ATOM   3250  HA2 GLY A 198     -34.202 -40.824  -3.516  1.00  1.56           H  
ATOM   3251  N   GLY A 199     -32.704 -39.772  -0.695  1.00  1.31           N  
ATOM   3252  CA  GLY A 199     -32.919 -39.188   0.635  1.00  1.31           C  
ATOM   3253  C   GLY A 199     -33.141 -37.666   0.625  1.00  1.31           C  
ATOM   3254  O   GLY A 199     -32.876 -36.993  -0.372  1.00  1.31           O  
ATOM   3255  H   GLY A 199     -31.803 -40.200  -0.861  1.00  1.31           H  
ATOM   3256  HA1 GLY A 199     -32.044 -39.406   1.248  1.00  1.31           H  
ATOM   3257  HA2 GLY A 199     -33.769 -39.677   1.113  1.00  1.31           H  
ATOM   3258  N   LYS A 200     -33.596 -37.134   1.779  1.00  1.20           N  
ATOM   3259  CA  LYS A 200     -33.812 -35.703   2.039  1.00  1.20           C  
ATOM   3260  C   LYS A 200     -32.576 -34.827   1.798  1.00  1.20           C  
ATOM   3261  O   LYS A 200     -32.713 -33.790   1.153  1.00  1.20           O  
ATOM   3262  CB  LYS A 200     -34.344 -35.466   3.474  1.00  1.20           C  
ATOM   3263  CG  LYS A 200     -35.876 -35.422   3.587  1.00  1.20           C  
ATOM   3264  CD  LYS A 200     -36.335 -34.870   4.948  1.00  1.20           C  
ATOM   3265  CE  LYS A 200     -37.853 -34.656   5.029  1.00  1.20           C  
ATOM   3266  NZ  LYS A 200     -38.240 -34.051   6.316  1.00  1.20           N1+
ATOM   3267  H   LYS A 200     -33.796 -37.751   2.553  1.00  1.20           H  
ATOM   3268  HA  LYS A 200     -34.572 -35.377   1.326  1.00  1.20           H  
ATOM   3269  HB1 LYS A 200     -34.000 -34.488   3.817  1.00  1.20           H  
ATOM   3270  HB2 LYS A 200     -33.913 -36.179   4.178  1.00  1.20           H  
ATOM   3271  HG1 LYS A 200     -36.288 -36.419   3.427  1.00  1.20           H  
ATOM   3272  HG2 LYS A 200     -36.280 -34.791   2.794  1.00  1.20           H  
ATOM   3273  HD1 LYS A 200     -35.829 -33.924   5.147  1.00  1.20           H  
ATOM   3274  HD2 LYS A 200     -36.021 -35.555   5.737  1.00  1.20           H  
ATOM   3275  HE1 LYS A 200     -38.378 -35.604   4.908  1.00  1.20           H  
ATOM   3276  HE2 LYS A 200     -38.185 -33.997   4.226  1.00  1.20           H  
ATOM   3277  HZ1 LYS A 200     -39.241 -33.918   6.339  1.00  1.20           H  
ATOM   3278  HZ2 LYS A 200     -37.966 -34.661   7.073  1.00  1.20           H  
ATOM   3279  HZ3 LYS A 200     -37.782 -33.157   6.423  1.00  1.20           H  
ATOM   3280  N   ILE A 201     -31.404 -35.266   2.294  1.00  1.14           N  
ATOM   3281  CA  ILE A 201     -30.111 -34.595   2.109  1.00  1.14           C  
ATOM   3282  C   ILE A 201     -29.768 -34.396   0.619  1.00  1.14           C  
ATOM   3283  O   ILE A 201     -29.252 -33.340   0.256  1.00  1.14           O  
ATOM   3284  CB  ILE A 201     -28.950 -35.382   2.800  1.00  1.14           C  
ATOM   3285  CG1 ILE A 201     -29.152 -35.436   4.333  1.00  1.14           C  
ATOM   3286  CG2 ILE A 201     -27.530 -34.856   2.478  1.00  1.14           C  
ATOM   3287  CD1 ILE A 201     -28.230 -36.439   5.046  1.00  1.14           C  
ATOM   3288  H   ILE A 201     -31.382 -36.134   2.810  1.00  1.14           H  
ATOM   3289  HA  ILE A 201     -30.185 -33.607   2.567  1.00  1.14           H  
ATOM   3290  HB  ILE A 201     -28.997 -36.410   2.436  1.00  1.14           H  
ATOM   3291 1HG1 ILE A 201     -30.182 -35.699   4.574  1.00  1.14           H  
ATOM   3292 2HG1 ILE A 201     -28.995 -34.442   4.754  1.00  1.14           H  
ATOM   3293 1HG2 ILE A 201     -26.762 -35.387   3.041  1.00  1.14           H  
ATOM   3294 2HG2 ILE A 201     -27.273 -34.996   1.429  1.00  1.14           H  
ATOM   3295 3HG2 ILE A 201     -27.436 -33.795   2.714  1.00  1.14           H  
ATOM   3296  HD1 ILE A 201     -28.681 -36.787   5.975  1.00  1.14           H  
ATOM   3297  HD2 ILE A 201     -28.032 -37.315   4.429  1.00  1.14           H  
ATOM   3298  HD3 ILE A 201     -27.272 -35.984   5.298  1.00  1.14           H  
ATOM   3299  N   PHE A 202     -30.121 -35.394  -0.209  1.00  1.06           N  
ATOM   3300  CA  PHE A 202     -29.920 -35.376  -1.650  1.00  1.06           C  
ATOM   3301  C   PHE A 202     -30.914 -34.440  -2.361  1.00  1.06           C  
ATOM   3302  O   PHE A 202     -30.481 -33.793  -3.307  1.00  1.06           O  
ATOM   3303  CB  PHE A 202     -29.996 -36.814  -2.194  1.00  1.06           C  
ATOM   3304  CG  PHE A 202     -29.034 -37.084  -3.333  1.00  1.06           C  
ATOM   3305  CD1 PHE A 202     -27.776 -37.668  -3.068  1.00  1.06           C  
ATOM   3306  CD2 PHE A 202     -29.330 -36.654  -4.644  1.00  1.06           C  
ATOM   3307  CE1 PHE A 202     -26.904 -37.939  -4.114  1.00  1.06           C  
ATOM   3308  CE2 PHE A 202     -28.439 -36.921  -5.673  1.00  1.06           C  
ATOM   3309  CZ  PHE A 202     -27.248 -37.588  -5.411  1.00  1.06           C  
ATOM   3310  H   PHE A 202     -30.583 -36.211   0.166  1.00  1.06           H  
ATOM   3311  HA  PHE A 202     -28.909 -34.999  -1.823  1.00  1.06           H  
ATOM   3312  HB1 PHE A 202     -31.008 -37.048  -2.531  1.00  1.06           H  
ATOM   3313  HB2 PHE A 202     -29.786 -37.535  -1.402  1.00  1.06           H  
ATOM   3314  HD1 PHE A 202     -27.508 -37.950  -2.062  1.00  1.06           H  
ATOM   3315  HD2 PHE A 202     -30.263 -36.154  -4.860  1.00  1.06           H  
ATOM   3316  HE1 PHE A 202     -25.961 -38.431  -3.923  1.00  1.06           H  
ATOM   3317  HE2 PHE A 202     -28.683 -36.630  -6.684  1.00  1.06           H  
ATOM   3318  HZ  PHE A 202     -26.575 -37.816  -6.224  1.00  1.06           H  
ATOM   3319  N   ARG A 203     -32.179 -34.324  -1.896  1.00  1.01           N  
ATOM   3320  CA  ARG A 203     -33.136 -33.320  -2.397  1.00  1.01           C  
ATOM   3321  C   ARG A 203     -32.631 -31.888  -2.163  1.00  1.01           C  
ATOM   3322  O   ARG A 203     -32.654 -31.089  -3.095  1.00  1.01           O  
ATOM   3323  CB  ARG A 203     -34.558 -33.505  -1.797  1.00  1.01           C  
ATOM   3324  CG  ARG A 203     -35.568 -32.402  -2.221  1.00  1.01           C  
ATOM   3325  CD  ARG A 203     -36.927 -32.428  -1.510  1.00  1.01           C  
ATOM   3326  NE  ARG A 203     -36.830 -32.068  -0.087  1.00  1.01           N  
ATOM   3327  CZ  ARG A 203     -36.722 -30.836   0.445  1.00  1.01           C  
ATOM   3328  NH1 ARG A 203     -36.690 -30.727   1.777  1.00  1.01           N  
ATOM   3329  NH2 ARG A 203     -36.655 -29.721  -0.295  1.00  1.01           N1+
ATOM   3330  H   ARG A 203     -32.482 -34.890  -1.115  1.00  1.01           H  
ATOM   3331  HA  ARG A 203     -33.216 -33.468  -3.476  1.00  1.01           H  
ATOM   3332  HB1 ARG A 203     -34.492 -33.516  -0.710  1.00  1.01           H  
ATOM   3333  HB2 ARG A 203     -34.944 -34.483  -2.084  1.00  1.01           H  
ATOM   3334  HG1 ARG A 203     -35.696 -32.349  -3.303  1.00  1.01           H  
ATOM   3335  HG2 ARG A 203     -35.147 -31.440  -1.935  1.00  1.01           H  
ATOM   3336  HD1 ARG A 203     -37.251 -33.468  -1.484  1.00  1.01           H  
ATOM   3337  HD2 ARG A 203     -37.703 -31.884  -2.049  1.00  1.01           H  
ATOM   3338  HE  ARG A 203     -36.823 -32.852   0.547  1.00  1.01           H  
ATOM   3339 1HH1 ARG A 203     -36.730 -31.545   2.364  1.00  1.01           H  
ATOM   3340 2HH1 ARG A 203     -36.667 -29.809   2.221  1.00  1.01           H  
ATOM   3341 1HH2 ARG A 203     -36.638 -29.752  -1.311  1.00  1.01           H  
ATOM   3342 2HH2 ARG A 203     -36.575 -28.818   0.163  1.00  1.01           H  
ATOM   3343  N   LEU A 204     -32.207 -31.606  -0.920  1.00  1.00           N  
ATOM   3344  CA  LEU A 204     -31.726 -30.301  -0.466  1.00  1.00           C  
ATOM   3345  C   LEU A 204     -30.496 -29.835  -1.258  1.00  1.00           C  
ATOM   3346  O   LEU A 204     -30.493 -28.704  -1.739  1.00  1.00           O  
ATOM   3347  CB  LEU A 204     -31.433 -30.371   1.046  1.00  1.00           C  
ATOM   3348  CG  LEU A 204     -32.687 -30.598   1.918  1.00  1.00           C  
ATOM   3349  CD1 LEU A 204     -32.327 -31.266   3.254  1.00  1.00           C  
ATOM   3350  CD2 LEU A 204     -33.466 -29.292   2.145  1.00  1.00           C  
ATOM   3351  H   LEU A 204     -32.235 -32.333  -0.218  1.00  1.00           H  
ATOM   3352  HA  LEU A 204     -32.523 -29.577  -0.643  1.00  1.00           H  
ATOM   3353  HB1 LEU A 204     -30.921 -29.468   1.382  1.00  1.00           H  
ATOM   3354  HB2 LEU A 204     -30.727 -31.187   1.213  1.00  1.00           H  
ATOM   3355  HG  LEU A 204     -33.367 -31.276   1.404  1.00  1.00           H  
ATOM   3356 1HD1 LEU A 204     -32.932 -30.877   4.065  1.00  1.00           H  
ATOM   3357 2HD1 LEU A 204     -32.514 -32.336   3.233  1.00  1.00           H  
ATOM   3358 3HD1 LEU A 204     -31.278 -31.125   3.515  1.00  1.00           H  
ATOM   3359 1HD2 LEU A 204     -34.398 -29.488   2.671  1.00  1.00           H  
ATOM   3360 2HD2 LEU A 204     -32.898 -28.590   2.753  1.00  1.00           H  
ATOM   3361 3HD2 LEU A 204     -33.718 -28.797   1.207  1.00  1.00           H  
ATOM   3362  N   LEU A 205     -29.519 -30.739  -1.454  1.00  0.97           N  
ATOM   3363  CA  LEU A 205     -28.374 -30.550  -2.348  1.00  0.97           C  
ATOM   3364  C   LEU A 205     -28.793 -30.275  -3.802  1.00  0.97           C  
ATOM   3365  O   LEU A 205     -28.265 -29.347  -4.407  1.00  0.97           O  
ATOM   3366  CB  LEU A 205     -27.467 -31.802  -2.301  1.00  0.97           C  
ATOM   3367  CG  LEU A 205     -26.558 -31.913  -1.060  1.00  0.97           C  
ATOM   3368  CD1 LEU A 205     -26.015 -33.341  -0.869  1.00  0.97           C  
ATOM   3369  CD2 LEU A 205     -25.400 -30.907  -1.102  1.00  0.97           C  
ATOM   3370  H   LEU A 205     -29.598 -31.652  -1.025  1.00  0.97           H  
ATOM   3371  HA  LEU A 205     -27.826 -29.675  -2.001  1.00  0.97           H  
ATOM   3372  HB1 LEU A 205     -26.826 -31.840  -3.185  1.00  0.97           H  
ATOM   3373  HB2 LEU A 205     -28.103 -32.685  -2.374  1.00  0.97           H  
ATOM   3374  HG  LEU A 205     -27.169 -31.681  -0.188  1.00  0.97           H  
ATOM   3375 1HD1 LEU A 205     -25.959 -33.587   0.190  1.00  0.97           H  
ATOM   3376 2HD1 LEU A 205     -26.645 -34.093  -1.345  1.00  0.97           H  
ATOM   3377 3HD1 LEU A 205     -25.011 -33.457  -1.279  1.00  0.97           H  
ATOM   3378 1HD2 LEU A 205     -24.932 -30.838  -0.121  1.00  0.97           H  
ATOM   3379 2HD2 LEU A 205     -24.630 -31.209  -1.813  1.00  0.97           H  
ATOM   3380 3HD2 LEU A 205     -25.726 -29.908  -1.385  1.00  0.97           H  
ATOM   3381  N   LYS A 206     -29.748 -31.064  -4.317  1.00  1.03           N  
ATOM   3382  CA  LYS A 206     -30.239 -31.033  -5.697  1.00  1.03           C  
ATOM   3383  C   LYS A 206     -31.127 -29.816  -6.043  1.00  1.03           C  
ATOM   3384  O   LYS A 206     -31.433 -29.618  -7.218  1.00  1.03           O  
ATOM   3385  CB  LYS A 206     -30.879 -32.408  -5.972  1.00  1.03           C  
ATOM   3386  CG  LYS A 206     -31.285 -32.738  -7.415  1.00  1.03           C  
ATOM   3387  CD  LYS A 206     -31.166 -34.251  -7.670  1.00  1.03           C  
ATOM   3388  CE  LYS A 206     -31.841 -34.720  -8.962  1.00  1.03           C  
ATOM   3389  NZ  LYS A 206     -31.318 -36.031  -9.386  1.00  1.03           N1+
ATOM   3390  H   LYS A 206     -30.137 -31.798  -3.740  1.00  1.03           H  
ATOM   3391  HA  LYS A 206     -29.366 -30.960  -6.344  1.00  1.03           H  
ATOM   3392  HB1 LYS A 206     -31.727 -32.580  -5.309  1.00  1.03           H  
ATOM   3393  HB2 LYS A 206     -30.121 -33.143  -5.697  1.00  1.03           H  
ATOM   3394  HG1 LYS A 206     -30.648 -32.205  -8.122  1.00  1.03           H  
ATOM   3395  HG2 LYS A 206     -32.306 -32.399  -7.596  1.00  1.03           H  
ATOM   3396  HD1 LYS A 206     -31.581 -34.806  -6.827  1.00  1.03           H  
ATOM   3397  HD2 LYS A 206     -30.106 -34.510  -7.705  1.00  1.03           H  
ATOM   3398  HE1 LYS A 206     -31.663 -34.004  -9.765  1.00  1.03           H  
ATOM   3399  HE2 LYS A 206     -32.921 -34.779  -8.828  1.00  1.03           H  
ATOM   3400  HZ1 LYS A 206     -31.773 -36.311 -10.243  1.00  1.03           H  
ATOM   3401  HZ2 LYS A 206     -30.329 -35.934  -9.569  1.00  1.03           H  
ATOM   3402  HZ3 LYS A 206     -31.469 -36.737  -8.673  1.00  1.03           H  
ATOM   3403  N   GLU A 207     -31.467 -28.993  -5.035  1.00  1.06           N  
ATOM   3404  CA  GLU A 207     -32.112 -27.689  -5.187  1.00  1.06           C  
ATOM   3405  C   GLU A 207     -31.102 -26.515  -5.174  1.00  1.06           C  
ATOM   3406  O   GLU A 207     -31.536 -25.376  -5.348  1.00  1.06           O  
ATOM   3407  CB  GLU A 207     -33.207 -27.541  -4.110  1.00  1.06           C  
ATOM   3408  CG  GLU A 207     -34.440 -28.438  -4.341  1.00  1.06           C  
ATOM   3409  CD  GLU A 207     -35.459 -28.384  -3.197  1.00  1.06           C  
ATOM   3410  OE1 GLU A 207     -35.400 -27.432  -2.387  1.00  1.06           O  
ATOM   3411  OE2 GLU A 207     -36.293 -29.315  -3.144  1.00  1.06           O1-
ATOM   3412  H   GLU A 207     -31.201 -29.243  -4.093  1.00  1.06           H  
ATOM   3413  HA  GLU A 207     -32.606 -27.635  -6.159  1.00  1.06           H  
ATOM   3414  HB1 GLU A 207     -33.543 -26.505  -4.067  1.00  1.06           H  
ATOM   3415  HB2 GLU A 207     -32.785 -27.778  -3.132  1.00  1.06           H  
ATOM   3416  HG1 GLU A 207     -34.136 -29.475  -4.479  1.00  1.06           H  
ATOM   3417  HG2 GLU A 207     -34.945 -28.142  -5.261  1.00  1.06           H  
ATOM   3418  N   LEU A 208     -29.784 -26.785  -5.031  1.00  1.08           N  
ATOM   3419  CA  LEU A 208     -28.689 -25.812  -5.218  1.00  1.08           C  
ATOM   3420  C   LEU A 208     -28.343 -25.625  -6.708  1.00  1.08           C  
ATOM   3421  O   LEU A 208     -27.166 -25.563  -7.070  1.00  1.08           O  
ATOM   3422  CB  LEU A 208     -27.428 -26.213  -4.409  1.00  1.08           C  
ATOM   3423  CG  LEU A 208     -27.612 -26.194  -2.884  1.00  1.08           C  
ATOM   3424  CD1 LEU A 208     -26.435 -26.886  -2.175  1.00  1.08           C  
ATOM   3425  CD2 LEU A 208     -27.835 -24.764  -2.346  1.00  1.08           C  
ATOM   3426  H   LEU A 208     -29.491 -27.743  -4.889  1.00  1.08           H  
ATOM   3427  HA  LEU A 208     -29.024 -24.837  -4.860  1.00  1.08           H  
ATOM   3428  HB1 LEU A 208     -26.600 -25.540  -4.637  1.00  1.08           H  
ATOM   3429  HB2 LEU A 208     -27.092 -27.193  -4.743  1.00  1.08           H  
ATOM   3430  HG  LEU A 208     -28.493 -26.798  -2.674  1.00  1.08           H  
ATOM   3431 1HD1 LEU A 208     -26.786 -27.457  -1.316  1.00  1.08           H  
ATOM   3432 2HD1 LEU A 208     -25.918 -27.585  -2.831  1.00  1.08           H  
ATOM   3433 3HD1 LEU A 208     -25.693 -26.170  -1.821  1.00  1.08           H  
ATOM   3434 1HD2 LEU A 208     -27.300 -24.584  -1.413  1.00  1.08           H  
ATOM   3435 2HD2 LEU A 208     -27.507 -24.005  -3.057  1.00  1.08           H  
ATOM   3436 3HD2 LEU A 208     -28.890 -24.581  -2.149  1.00  1.08           H  
ATOM   3437  N   MET A 209     -29.381 -25.510  -7.550  1.00  1.15           N  
ATOM   3438  CA  MET A 209     -29.278 -25.172  -8.962  1.00  1.15           C  
ATOM   3439  C   MET A 209     -28.710 -23.754  -9.134  1.00  1.15           C  
ATOM   3440  O   MET A 209     -29.023 -22.871  -8.332  1.00  1.15           O  
ATOM   3441  CB  MET A 209     -30.680 -25.291  -9.598  1.00  1.15           C  
ATOM   3442  CG  MET A 209     -30.691 -25.273 -11.138  1.00  1.15           C  
ATOM   3443  SD  MET A 209     -32.330 -25.041 -11.874  1.00  1.15           S  
ATOM   3444  CE  MET A 209     -32.451 -23.233 -11.801  1.00  1.15           C  
ATOM   3445  H   MET A 209     -30.318 -25.559  -7.176  1.00  1.15           H  
ATOM   3446  HA  MET A 209     -28.608 -25.898  -9.422  1.00  1.15           H  
ATOM   3447  HB1 MET A 209     -31.330 -24.505  -9.213  1.00  1.15           H  
ATOM   3448  HB2 MET A 209     -31.135 -26.229  -9.276  1.00  1.15           H  
ATOM   3449  HG1 MET A 209     -30.301 -26.221 -11.504  1.00  1.15           H  
ATOM   3450  HG2 MET A 209     -30.040 -24.498 -11.539  1.00  1.15           H  
ATOM   3451  HE1 MET A 209     -33.433 -22.908 -12.141  1.00  1.15           H  
ATOM   3452  HE2 MET A 209     -32.300 -22.875 -10.783  1.00  1.15           H  
ATOM   3453  HE3 MET A 209     -31.699 -22.780 -12.446  1.00  1.15           H  
ATOM   3454  N   ASP A 210     -27.922 -23.574 -10.204  1.00  1.24           N  
ATOM   3455  CA  ASP A 210     -27.418 -22.298 -10.711  1.00  1.24           C  
ATOM   3456  C   ASP A 210     -28.530 -21.225 -10.821  1.00  1.24           C  
ATOM   3457  O   ASP A 210     -29.630 -21.534 -11.283  1.00  1.24           O  
ATOM   3458  CB  ASP A 210     -26.629 -22.554 -12.020  1.00  1.24           C  
ATOM   3459  CG  ASP A 210     -26.550 -21.378 -12.989  1.00  1.24           C  
ATOM   3460  OD1 ASP A 210     -27.334 -21.427 -13.957  1.00  1.24           O  
ATOM   3461  OD2 ASP A 210     -25.752 -20.453 -12.727  1.00  1.24           O1-
ATOM   3462  H   ASP A 210     -27.718 -24.371 -10.789  1.00  1.24           H  
ATOM   3463  HA  ASP A 210     -26.695 -21.947  -9.977  1.00  1.24           H  
ATOM   3464  HB1 ASP A 210     -27.049 -23.404 -12.560  1.00  1.24           H  
ATOM   3465  HB2 ASP A 210     -25.610 -22.867 -11.792  1.00  1.24           H  
ATOM   3466  N   LEU A 211     -28.213 -19.995 -10.384  1.00  1.11           N  
ATOM   3467  CA  LEU A 211     -29.156 -18.882 -10.371  1.00  1.11           C  
ATOM   3468  C   LEU A 211     -29.176 -18.169 -11.725  1.00  1.11           C  
ATOM   3469  O   LEU A 211     -28.287 -17.372 -12.026  1.00  1.11           O  
ATOM   3470  CB  LEU A 211     -28.840 -17.905  -9.217  1.00  1.11           C  
ATOM   3471  CG  LEU A 211     -29.003 -18.504  -7.802  1.00  1.11           C  
ATOM   3472  CD1 LEU A 211     -28.732 -17.440  -6.721  1.00  1.11           C  
ATOM   3473  CD2 LEU A 211     -30.353 -19.217  -7.582  1.00  1.11           C  
ATOM   3474  H   LEU A 211     -27.278 -19.802 -10.056  1.00  1.11           H  
ATOM   3475  HA  LEU A 211     -30.159 -19.277 -10.205  1.00  1.11           H  
ATOM   3476  HB1 LEU A 211     -29.500 -17.040  -9.303  1.00  1.11           H  
ATOM   3477  HB2 LEU A 211     -27.825 -17.519  -9.329  1.00  1.11           H  
ATOM   3478  HG  LEU A 211     -28.227 -19.255  -7.685  1.00  1.11           H  
ATOM   3479 1HD1 LEU A 211     -28.039 -17.816  -5.968  1.00  1.11           H  
ATOM   3480 2HD1 LEU A 211     -28.290 -16.535  -7.140  1.00  1.11           H  
ATOM   3481 3HD1 LEU A 211     -29.641 -17.133  -6.205  1.00  1.11           H  
ATOM   3482 1HD2 LEU A 211     -30.706 -19.123  -6.557  1.00  1.11           H  
ATOM   3483 2HD2 LEU A 211     -31.137 -18.827  -8.231  1.00  1.11           H  
ATOM   3484 3HD2 LEU A 211     -30.259 -20.285  -7.783  1.00  1.11           H  
ATOM   3485  N   THR A 212     -30.239 -18.465 -12.483  1.00  1.17           N  
ATOM   3486  CA  THR A 212     -30.648 -17.799 -13.711  1.00  1.17           C  
ATOM   3487  C   THR A 212     -30.945 -16.306 -13.444  1.00  1.17           C  
ATOM   3488  O   THR A 212     -32.003 -15.960 -12.918  1.00  1.17           O  
ATOM   3489  CB  THR A 212     -31.903 -18.512 -14.281  1.00  1.17           C  
ATOM   3490  CG2 THR A 212     -31.606 -19.945 -14.746  1.00  1.17           C  
ATOM   3491  OG1 THR A 212     -32.943 -18.596 -13.324  1.00  1.17           O  
ATOM   3492  H   THR A 212     -30.892 -19.159 -12.148  1.00  1.17           H  
ATOM   3493  HA  THR A 212     -29.836 -17.872 -14.431  1.00  1.17           H  
ATOM   3494  HB  THR A 212     -32.283 -17.941 -15.125  1.00  1.17           H  
ATOM   3495  HG1 THR A 212     -33.114 -17.708 -12.996  1.00  1.17           H  
ATOM   3496 1HG2 THR A 212     -30.797 -19.951 -15.474  1.00  1.17           H  
ATOM   3497 2HG2 THR A 212     -31.302 -20.586 -13.917  1.00  1.17           H  
ATOM   3498 3HG2 THR A 212     -32.479 -20.400 -15.215  1.00  1.17           H  
ATOM   3499  N   ILE A 213     -29.967 -15.453 -13.804  1.00  1.24           N  
ATOM   3500  CA  ILE A 213     -29.943 -13.994 -13.586  1.00  1.24           C  
ATOM   3501  C   ILE A 213     -30.967 -13.241 -14.480  1.00  1.24           C  
ATOM   3502  O   ILE A 213     -31.135 -12.028 -14.363  1.00  1.24           O  
ATOM   3503  CB  ILE A 213     -28.526 -13.383 -13.864  1.00  1.24           C  
ATOM   3504  CG1 ILE A 213     -27.355 -14.352 -13.548  1.00  1.24           C  
ATOM   3505  CG2 ILE A 213     -28.318 -12.058 -13.090  1.00  1.24           C  
ATOM   3506  CD1 ILE A 213     -25.969 -13.813 -13.936  1.00  1.24           C  
ATOM   3507  H   ILE A 213     -29.124 -15.835 -14.210  1.00  1.24           H  
ATOM   3508  HA  ILE A 213     -30.212 -13.814 -12.544  1.00  1.24           H  
ATOM   3509  HB  ILE A 213     -28.454 -13.151 -14.929  1.00  1.24           H  
ATOM   3510 1HG1 ILE A 213     -27.477 -15.297 -14.077  1.00  1.24           H  
ATOM   3511 2HG1 ILE A 213     -27.363 -14.597 -12.485  1.00  1.24           H  
ATOM   3512 1HG2 ILE A 213     -27.355 -11.604 -13.320  1.00  1.24           H  
ATOM   3513 2HG2 ILE A 213     -29.064 -11.301 -13.320  1.00  1.24           H  
ATOM   3514 3HG2 ILE A 213     -28.350 -12.227 -12.013  1.00  1.24           H  
ATOM   3515  HD1 ILE A 213     -25.537 -13.220 -13.130  1.00  1.24           H  
ATOM   3516  HD2 ILE A 213     -25.280 -14.631 -14.146  1.00  1.24           H  
ATOM   3517  HD3 ILE A 213     -26.014 -13.187 -14.828  1.00  1.24           H  
ATOM   3518  N   ASP A 214     -31.650 -13.998 -15.344  1.00  1.39           N  
ATOM   3519  CA  ASP A 214     -32.689 -13.578 -16.267  1.00  1.39           C  
ATOM   3520  C   ASP A 214     -34.086 -14.125 -15.911  1.00  1.39           C  
ATOM   3521  O   ASP A 214     -35.018 -13.954 -16.699  1.00  1.39           O  
ATOM   3522  CB  ASP A 214     -32.249 -13.922 -17.694  1.00  1.39           C  
ATOM   3523  CG  ASP A 214     -31.349 -12.848 -18.324  1.00  1.39           C  
ATOM   3524  OD1 ASP A 214     -31.804 -11.682 -18.360  1.00  1.39           O  
ATOM   3525  OD2 ASP A 214     -30.298 -13.227 -18.885  1.00  1.39           O1-
ATOM   3526  H   ASP A 214     -31.434 -14.983 -15.369  1.00  1.39           H  
ATOM   3527  HA  ASP A 214     -32.802 -12.499 -16.188  1.00  1.39           H  
ATOM   3528  HB1 ASP A 214     -33.101 -14.166 -18.314  1.00  1.39           H  
ATOM   3529  HB2 ASP A 214     -31.670 -14.847 -17.667  1.00  1.39           H  
ATOM   3530  N   CYS A 215     -34.234 -14.705 -14.707  1.00  1.51           N  
ATOM   3531  CA  CYS A 215     -35.522 -14.994 -14.070  1.00  1.51           C  
ATOM   3532  C   CYS A 215     -36.165 -13.686 -13.552  1.00  1.51           C  
ATOM   3533  O   CYS A 215     -35.453 -12.701 -13.355  1.00  1.51           O  
ATOM   3534  CB  CYS A 215     -35.327 -16.053 -12.963  1.00  1.51           C  
ATOM   3535  SG  CYS A 215     -36.861 -16.613 -12.164  1.00  1.51           S  
ATOM   3536  H   CYS A 215     -33.423 -14.804 -14.111  1.00  1.51           H  
ATOM   3537  HA  CYS A 215     -36.188 -15.416 -14.826  1.00  1.51           H  
ATOM   3538  HB1 CYS A 215     -34.650 -15.689 -12.193  1.00  1.51           H  
ATOM   3539  HB2 CYS A 215     -34.865 -16.934 -13.402  1.00  1.51           H  
ATOM   3540  HG  CYS A 215     -36.278 -17.499 -11.352  1.00  1.51           H  
ATOM   3541  N   MET A 216     -37.495 -13.704 -13.351  1.00  1.41           N  
ATOM   3542  CA  MET A 216     -38.347 -12.588 -12.912  1.00  1.41           C  
ATOM   3543  C   MET A 216     -37.825 -11.792 -11.700  1.00  1.41           C  
ATOM   3544  O   MET A 216     -37.858 -10.564 -11.740  1.00  1.41           O  
ATOM   3545  CB  MET A 216     -39.775 -13.103 -12.631  1.00  1.41           C  
ATOM   3546  CG  MET A 216     -40.476 -13.748 -13.840  1.00  1.41           C  
ATOM   3547  SD  MET A 216     -40.681 -12.690 -15.302  1.00  1.41           S  
ATOM   3548  CE  MET A 216     -41.864 -11.471 -14.668  1.00  1.41           C  
ATOM   3549  H   MET A 216     -37.988 -14.566 -13.534  1.00  1.41           H  
ATOM   3550  HA  MET A 216     -38.410 -11.891 -13.746  1.00  1.41           H  
ATOM   3551  HB1 MET A 216     -40.395 -12.288 -12.258  1.00  1.41           H  
ATOM   3552  HB2 MET A 216     -39.742 -13.834 -11.821  1.00  1.41           H  
ATOM   3553  HG1 MET A 216     -41.464 -14.096 -13.538  1.00  1.41           H  
ATOM   3554  HG2 MET A 216     -39.932 -14.641 -14.151  1.00  1.41           H  
ATOM   3555  HE1 MET A 216     -42.161 -10.790 -15.465  1.00  1.41           H  
ATOM   3556  HE2 MET A 216     -42.757 -11.966 -14.286  1.00  1.41           H  
ATOM   3557  HE3 MET A 216     -41.419 -10.883 -13.865  1.00  1.41           H  
ATOM   3558  N   ARG A 217     -37.322 -12.505 -10.678  1.00  1.39           N  
ATOM   3559  CA  ARG A 217     -36.690 -11.966  -9.464  1.00  1.39           C  
ATOM   3560  C   ARG A 217     -35.460 -11.079  -9.745  1.00  1.39           C  
ATOM   3561  O   ARG A 217     -35.233 -10.112  -9.019  1.00  1.39           O  
ATOM   3562  CB  ARG A 217     -36.308 -13.112  -8.473  1.00  1.39           C  
ATOM   3563  CG  ARG A 217     -36.420 -14.559  -9.010  1.00  1.39           C  
ATOM   3564  CD  ARG A 217     -35.689 -15.621  -8.168  1.00  1.39           C  
ATOM   3565  NE  ARG A 217     -34.235 -15.521  -8.349  1.00  1.39           N  
ATOM   3566  CZ  ARG A 217     -33.289 -16.362  -7.907  1.00  1.39           C  
ATOM   3567  NH1 ARG A 217     -32.008 -16.060  -8.150  1.00  1.39           N  
ATOM   3568  NH2 ARG A 217     -33.599 -17.488  -7.247  1.00  1.39           N1+
ATOM   3569  H   ARG A 217     -37.328 -13.511 -10.751  1.00  1.39           H  
ATOM   3570  HA  ARG A 217     -37.436 -11.333  -8.979  1.00  1.39           H  
ATOM   3571  HB1 ARG A 217     -36.942 -13.034  -7.590  1.00  1.39           H  
ATOM   3572  HB2 ARG A 217     -35.296 -12.957  -8.094  1.00  1.39           H  
ATOM   3573  HG1 ARG A 217     -35.911 -14.563  -9.974  1.00  1.39           H  
ATOM   3574  HG2 ARG A 217     -37.449 -14.855  -9.220  1.00  1.39           H  
ATOM   3575  HD1 ARG A 217     -36.079 -16.619  -8.367  1.00  1.39           H  
ATOM   3576  HD2 ARG A 217     -35.853 -15.421  -7.110  1.00  1.39           H  
ATOM   3577  HE  ARG A 217     -33.922 -14.762  -8.949  1.00  1.39           H  
ATOM   3578 1HH1 ARG A 217     -31.785 -15.198  -8.641  1.00  1.39           H  
ATOM   3579 2HH1 ARG A 217     -31.261 -16.661  -7.836  1.00  1.39           H  
ATOM   3580 1HH2 ARG A 217     -34.566 -17.710  -7.061  1.00  1.39           H  
ATOM   3581 2HH2 ARG A 217     -32.873 -18.100  -6.904  1.00  1.39           H  
ATOM   3582  N   ASP A 218     -34.692 -11.454 -10.778  1.00  1.96           N  
ATOM   3583  CA  ASP A 218     -33.355 -10.950 -11.088  1.00  1.96           C  
ATOM   3584  C   ASP A 218     -33.346  -9.948 -12.261  1.00  1.96           C  
ATOM   3585  O   ASP A 218     -32.338  -9.265 -12.428  1.00  1.96           O  
ATOM   3586  CB  ASP A 218     -32.358 -12.102 -11.343  1.00  1.96           C  
ATOM   3587  CG  ASP A 218     -32.458 -13.271 -10.358  1.00  1.96           C  
ATOM   3588  OD1 ASP A 218     -31.687 -13.289  -9.375  1.00  1.96           O  
ATOM   3589  OD2 ASP A 218     -33.314 -14.145 -10.610  1.00  1.96           O1-
ATOM   3590  H   ASP A 218     -34.980 -12.252 -11.329  1.00  1.96           H  
ATOM   3591  HA  ASP A 218     -32.984 -10.404 -10.221  1.00  1.96           H  
ATOM   3592  HB1 ASP A 218     -31.329 -11.742 -11.373  1.00  1.96           H  
ATOM   3593  HB2 ASP A 218     -32.543 -12.524 -12.328  1.00  1.96           H  
ATOM   3594  N   VAL A 219     -34.462  -9.833 -13.007  1.00  2.19           N  
ATOM   3595  CA  VAL A 219     -34.743  -8.716 -13.924  1.00  2.19           C  
ATOM   3596  C   VAL A 219     -35.638  -7.642 -13.259  1.00  2.19           C  
ATOM   3597  O   VAL A 219     -35.812  -6.568 -13.840  1.00  2.19           O  
ATOM   3598  CB  VAL A 219     -35.407  -9.166 -15.252  1.00  2.19           C  
ATOM   3599  CG1 VAL A 219     -34.478 -10.098 -16.040  1.00  2.19           C  
ATOM   3600  CG2 VAL A 219     -36.804  -9.790 -15.096  1.00  2.19           C  
ATOM   3601  H   VAL A 219     -35.223 -10.480 -12.852  1.00  2.19           H  
ATOM   3602  HA  VAL A 219     -33.806  -8.227 -14.195  1.00  2.19           H  
ATOM   3603  HB  VAL A 219     -35.530  -8.279 -15.874  1.00  2.19           H  
ATOM   3604 1HG1 VAL A 219     -33.499  -9.647 -16.201  1.00  2.19           H  
ATOM   3605 2HG1 VAL A 219     -34.333 -11.035 -15.504  1.00  2.19           H  
ATOM   3606 3HG1 VAL A 219     -34.897 -10.335 -17.016  1.00  2.19           H  
ATOM   3607 1HG2 VAL A 219     -37.209 -10.096 -16.061  1.00  2.19           H  
ATOM   3608 2HG2 VAL A 219     -36.748 -10.675 -14.469  1.00  2.19           H  
ATOM   3609 3HG2 VAL A 219     -37.523  -9.104 -14.647  1.00  2.19           H  
ATOM   3610  N   TYR A 220     -36.113  -7.917 -12.031  1.00  2.26           N  
ATOM   3611  CA  TYR A 220     -36.750  -6.946 -11.144  1.00  2.26           C  
ATOM   3612  C   TYR A 220     -35.779  -6.470 -10.044  1.00  2.26           C  
ATOM   3613  O   TYR A 220     -36.075  -5.453  -9.426  1.00  2.26           O  
ATOM   3614  CB  TYR A 220     -38.035  -7.571 -10.557  1.00  2.26           C  
ATOM   3615  CG  TYR A 220     -39.046  -6.593  -9.976  1.00  2.26           C  
ATOM   3616  CD1 TYR A 220     -40.044  -6.044 -10.810  1.00  2.26           C  
ATOM   3617  CD2 TYR A 220     -39.014  -6.243  -8.610  1.00  2.26           C  
ATOM   3618  CE1 TYR A 220     -40.996  -5.149 -10.286  1.00  2.26           C  
ATOM   3619  CE2 TYR A 220     -39.964  -5.344  -8.086  1.00  2.26           C  
ATOM   3620  CZ  TYR A 220     -40.956  -4.796  -8.924  1.00  2.26           C  
ATOM   3621  OH  TYR A 220     -41.873  -3.920  -8.421  1.00  2.26           O  
ATOM   3622  H   TYR A 220     -35.950  -8.831 -11.635  1.00  2.26           H  
ATOM   3623  HA  TYR A 220     -37.039  -6.062 -11.713  1.00  2.26           H  
ATOM   3624  HB1 TYR A 220     -37.789  -8.335  -9.817  1.00  2.26           H  
ATOM   3625  HB2 TYR A 220     -38.560  -8.096 -11.355  1.00  2.26           H  
ATOM   3626  HD1 TYR A 220     -40.083  -6.309 -11.856  1.00  2.26           H  
ATOM   3627  HD2 TYR A 220     -38.258  -6.657  -7.960  1.00  2.26           H  
ATOM   3628  HE1 TYR A 220     -41.755  -4.732 -10.932  1.00  2.26           H  
ATOM   3629  HE2 TYR A 220     -39.926  -5.075  -7.041  1.00  2.26           H  
ATOM   3630  HH  TYR A 220     -41.738  -3.726  -7.490  1.00  2.26           H  
ATOM   3631  N   ILE A 221     -34.644  -7.166  -9.820  1.00  2.13           N  
ATOM   3632  CA  ILE A 221     -33.586  -6.782  -8.873  1.00  2.13           C  
ATOM   3633  C   ILE A 221     -32.215  -7.324  -9.397  1.00  2.13           C  
ATOM   3634  O   ILE A 221     -31.820  -8.415  -8.981  1.00  2.13           O  
ATOM   3635  CB  ILE A 221     -33.843  -7.334  -7.416  1.00  2.13           C  
ATOM   3636  CG1 ILE A 221     -35.264  -7.062  -6.861  1.00  2.13           C  
ATOM   3637  CG2 ILE A 221     -32.797  -6.813  -6.407  1.00  2.13           C  
ATOM   3638  CD1 ILE A 221     -35.562  -7.710  -5.502  1.00  2.13           C  
ATOM   3639  H   ILE A 221     -34.466  -8.004 -10.355  1.00  2.13           H  
ATOM   3640  HA  ILE A 221     -33.528  -5.695  -8.813  1.00  2.13           H  
ATOM   3641  HB  ILE A 221     -33.748  -8.421  -7.444  1.00  2.13           H  
ATOM   3642 1HG1 ILE A 221     -36.014  -7.453  -7.546  1.00  2.13           H  
ATOM   3643 2HG1 ILE A 221     -35.435  -5.988  -6.794  1.00  2.13           H  
ATOM   3644 1HG2 ILE A 221     -32.940  -5.757  -6.201  1.00  2.13           H  
ATOM   3645 2HG2 ILE A 221     -32.850  -7.344  -5.457  1.00  2.13           H  
ATOM   3646 3HG2 ILE A 221     -31.781  -6.925  -6.768  1.00  2.13           H  
ATOM   3647  HD1 ILE A 221     -36.626  -7.651  -5.275  1.00  2.13           H  
ATOM   3648  HD2 ILE A 221     -35.291  -8.765  -5.500  1.00  2.13           H  
ATOM   3649  HD3 ILE A 221     -35.031  -7.214  -4.689  1.00  2.13           H  
ATOM   3650  N   PRO A 222     -31.483  -6.609 -10.295  1.00  2.09           N  
ATOM   3651  CA  PRO A 222     -31.796  -5.298 -10.902  1.00  2.09           C  
ATOM   3652  C   PRO A 222     -32.972  -5.398 -11.891  1.00  2.09           C  
ATOM   3653  O   PRO A 222     -33.043  -6.397 -12.590  1.00  2.09           O  
ATOM   3654  CB  PRO A 222     -30.498  -4.938 -11.654  1.00  2.09           C  
ATOM   3655  CG  PRO A 222     -29.892  -6.275 -12.048  1.00  2.09           C  
ATOM   3656  CD  PRO A 222     -30.232  -7.149 -10.850  1.00  2.09           C  
ATOM   3657  HA  PRO A 222     -31.997  -4.577 -10.110  1.00  2.09           H  
ATOM   3658  HB1 PRO A 222     -30.649  -4.282 -12.513  1.00  2.09           H  
ATOM   3659  HB2 PRO A 222     -29.827  -4.419 -10.971  1.00  2.09           H  
ATOM   3660  HG1 PRO A 222     -30.384  -6.661 -12.942  1.00  2.09           H  
ATOM   3661  HG2 PRO A 222     -28.822  -6.223 -12.250  1.00  2.09           H  
ATOM   3662  HD1 PRO A 222     -30.304  -8.199 -11.134  1.00  2.09           H  
ATOM   3663  HD2 PRO A 222     -29.442  -7.063 -10.108  1.00  2.09           H  
ATOM   3664  N   GLY A 223     -33.895  -4.429 -11.969  1.00  2.15           N  
ATOM   3665  CA  GLY A 223     -33.680  -3.042 -11.601  1.00  2.15           C  
ATOM   3666  C   GLY A 223     -34.668  -2.533 -10.553  1.00  2.15           C  
ATOM   3667  O   GLY A 223     -35.487  -1.660 -10.825  1.00  2.15           O  
ATOM   3668  H   GLY A 223     -34.713  -4.614 -12.531  1.00  2.15           H  
ATOM   3669  HA1 GLY A 223     -33.775  -2.475 -12.516  1.00  2.15           H  
ATOM   3670  HA2 GLY A 223     -32.668  -2.862 -11.244  1.00  2.15           H  
ATOM   3671  N   TRP A 224     -34.506  -3.017  -9.326  1.00  2.05           N  
ATOM   3672  CA  TRP A 224     -34.809  -2.283  -8.109  1.00  2.05           C  
ATOM   3673  C   TRP A 224     -33.604  -2.587  -7.224  1.00  2.05           C  
ATOM   3674  O   TRP A 224     -33.712  -3.405  -6.319  1.00  2.05           O  
ATOM   3675  CB  TRP A 224     -36.147  -2.713  -7.461  1.00  2.05           C  
ATOM   3676  CG  TRP A 224     -37.433  -2.206  -8.046  1.00  2.05           C  
ATOM   3677  CD1 TRP A 224     -38.022  -2.650  -9.180  1.00  2.05           C  
ATOM   3678  CD2 TRP A 224     -38.314  -1.161  -7.524  1.00  2.05           C  
ATOM   3679  CE2 TRP A 224     -39.438  -1.039  -8.397  1.00  2.05           C  
ATOM   3680  CE3 TRP A 224     -38.288  -0.308  -6.394  1.00  2.05           C  
ATOM   3681  NE1 TRP A 224     -39.200  -1.965  -9.389  1.00  2.05           N  
ATOM   3682  CZ2 TRP A 224     -40.482  -0.126  -8.161  1.00  2.05           C  
ATOM   3683  CZ3 TRP A 224     -39.327   0.614  -6.147  1.00  2.05           C  
ATOM   3684  CH2 TRP A 224     -40.423   0.705  -7.027  1.00  2.05           C  
ATOM   3685  H   TRP A 224     -33.882  -3.800  -9.196  1.00  2.05           H  
ATOM   3686  HA  TRP A 224     -34.822  -1.205  -8.283  1.00  2.05           H  
ATOM   3687  HB1 TRP A 224     -36.151  -2.336  -6.441  1.00  2.05           H  
ATOM   3688  HB2 TRP A 224     -36.205  -3.797  -7.375  1.00  2.05           H  
ATOM   3689  HD1 TRP A 224     -37.623  -3.427  -9.813  1.00  2.05           H  
ATOM   3690  HE1 TRP A 224     -39.804  -2.151 -10.177  1.00  2.05           H  
ATOM   3691  HE3 TRP A 224     -37.459  -0.367  -5.704  1.00  2.05           H  
ATOM   3692  HZ2 TRP A 224     -41.317  -0.062  -8.842  1.00  2.05           H  
ATOM   3693  HZ3 TRP A 224     -39.283   1.252  -5.277  1.00  2.05           H  
ATOM   3694  HH2 TRP A 224     -41.217   1.412  -6.833  1.00  2.05           H  
ATOM   3695  N   SER A 225     -32.452  -1.969  -7.536  1.00  1.99           N  
ATOM   3696  CA  SER A 225     -31.182  -2.166  -6.829  1.00  1.99           C  
ATOM   3697  C   SER A 225     -31.133  -1.534  -5.419  1.00  1.99           C  
ATOM   3698  O   SER A 225     -30.126  -1.708  -4.733  1.00  1.99           O  
ATOM   3699  CB  SER A 225     -30.010  -1.746  -7.741  1.00  1.99           C  
ATOM   3700  OG  SER A 225     -29.896  -0.344  -7.863  1.00  1.99           O  
ATOM   3701  H   SER A 225     -32.434  -1.298  -8.298  1.00  1.99           H  
ATOM   3702  HA  SER A 225     -31.076  -3.242  -6.675  1.00  1.99           H  
ATOM   3703  HB1 SER A 225     -30.118  -2.182  -8.735  1.00  1.99           H  
ATOM   3704  HB2 SER A 225     -29.070  -2.124  -7.337  1.00  1.99           H  
ATOM   3705  HG  SER A 225     -30.639  -0.028  -8.393  1.00  1.99           H  
ATOM   3706  N   TYR A 226     -32.232  -0.885  -4.990  1.00  2.05           N  
ATOM   3707  CA  TYR A 226     -32.500  -0.501  -3.603  1.00  2.05           C  
ATOM   3708  C   TYR A 226     -33.321  -1.576  -2.850  1.00  2.05           C  
ATOM   3709  O   TYR A 226     -33.283  -1.603  -1.622  1.00  2.05           O  
ATOM   3710  CB  TYR A 226     -33.219   0.864  -3.598  1.00  2.05           C  
ATOM   3711  CG  TYR A 226     -33.292   1.525  -2.233  1.00  2.05           C  
ATOM   3712  CD1 TYR A 226     -32.179   2.242  -1.747  1.00  2.05           C  
ATOM   3713  CD2 TYR A 226     -34.450   1.406  -1.436  1.00  2.05           C  
ATOM   3714  CE1 TYR A 226     -32.219   2.829  -0.468  1.00  2.05           C  
ATOM   3715  CE2 TYR A 226     -34.488   1.989  -0.154  1.00  2.05           C  
ATOM   3716  CZ  TYR A 226     -33.372   2.700   0.330  1.00  2.05           C  
ATOM   3717  OH  TYR A 226     -33.403   3.264   1.572  1.00  2.05           O  
ATOM   3718  H   TYR A 226     -32.999  -0.761  -5.634  1.00  2.05           H  
ATOM   3719  HA  TYR A 226     -31.553  -0.386  -3.072  1.00  2.05           H  
ATOM   3720  HB1 TYR A 226     -34.222   0.770  -4.017  1.00  2.05           H  
ATOM   3721  HB2 TYR A 226     -32.688   1.553  -4.257  1.00  2.05           H  
ATOM   3722  HD1 TYR A 226     -31.287   2.335  -2.349  1.00  2.05           H  
ATOM   3723  HD2 TYR A 226     -35.305   0.854  -1.797  1.00  2.05           H  
ATOM   3724  HE1 TYR A 226     -31.362   3.374  -0.099  1.00  2.05           H  
ATOM   3725  HE2 TYR A 226     -35.374   1.886   0.454  1.00  2.05           H  
ATOM   3726  HH  TYR A 226     -34.236   3.128   2.029  1.00  2.05           H  
ATOM   3727  N   LEU A 227     -34.003  -2.477  -3.582  1.00  2.14           N  
ATOM   3728  CA  LEU A 227     -34.785  -3.598  -3.051  1.00  2.14           C  
ATOM   3729  C   LEU A 227     -34.008  -4.846  -2.541  1.00  2.14           C  
ATOM   3730  O   LEU A 227     -34.670  -5.698  -1.950  1.00  2.14           O  
ATOM   3731  CB  LEU A 227     -35.937  -3.928  -4.037  1.00  2.14           C  
ATOM   3732  CG  LEU A 227     -37.110  -4.808  -3.538  1.00  2.14           C  
ATOM   3733  CD1 LEU A 227     -37.773  -4.258  -2.259  1.00  2.14           C  
ATOM   3734  CD2 LEU A 227     -38.138  -5.017  -4.669  1.00  2.14           C  
ATOM   3735  H   LEU A 227     -33.948  -2.433  -4.591  1.00  2.14           H  
ATOM   3736  HA  LEU A 227     -35.263  -3.203  -2.156  1.00  2.14           H  
ATOM   3737  HB1 LEU A 227     -35.517  -4.396  -4.924  1.00  2.14           H  
ATOM   3738  HB2 LEU A 227     -36.373  -2.984  -4.360  1.00  2.14           H  
ATOM   3739  HG  LEU A 227     -36.725  -5.801  -3.312  1.00  2.14           H  
ATOM   3740 1HD1 LEU A 227     -37.407  -4.785  -1.377  1.00  2.14           H  
ATOM   3741 2HD1 LEU A 227     -37.569  -3.197  -2.115  1.00  2.14           H  
ATOM   3742 3HD1 LEU A 227     -38.857  -4.376  -2.271  1.00  2.14           H  
ATOM   3743 1HD2 LEU A 227     -39.041  -4.423  -4.524  1.00  2.14           H  
ATOM   3744 2HD2 LEU A 227     -37.736  -4.744  -5.646  1.00  2.14           H  
ATOM   3745 3HD2 LEU A 227     -38.442  -6.062  -4.732  1.00  2.14           H  
ATOM   3746  N   PRO A 228     -32.648  -4.915  -2.576  1.00  2.21           N  
ATOM   3747  CA  PRO A 228     -31.883  -5.809  -1.682  1.00  2.21           C  
ATOM   3748  C   PRO A 228     -32.045  -5.578  -0.169  1.00  2.21           C  
ATOM   3749  O   PRO A 228     -31.533  -6.408   0.571  1.00  2.21           O  
ATOM   3750  CB  PRO A 228     -30.422  -5.673  -2.134  1.00  2.21           C  
ATOM   3751  CG  PRO A 228     -30.537  -5.267  -3.587  1.00  2.21           C  
ATOM   3752  CD  PRO A 228     -31.736  -4.340  -3.559  1.00  2.21           C  
ATOM   3753  HA  PRO A 228     -32.212  -6.828  -1.900  1.00  2.21           H  
ATOM   3754  HB1 PRO A 228     -29.913  -4.886  -1.573  1.00  2.21           H  
ATOM   3755  HB2 PRO A 228     -29.852  -6.594  -2.008  1.00  2.21           H  
ATOM   3756  HG1 PRO A 228     -29.637  -4.796  -3.982  1.00  2.21           H  
ATOM   3757  HG2 PRO A 228     -30.769  -6.140  -4.196  1.00  2.21           H  
ATOM   3758  HD1 PRO A 228     -31.400  -3.373  -3.196  1.00  2.21           H  
ATOM   3759  HD2 PRO A 228     -32.173  -4.232  -4.547  1.00  2.21           H  
ATOM   3760  N   THR A 229     -32.845  -4.579   0.264  1.00  2.07           N  
ATOM   3761  CA  THR A 229     -33.494  -4.483   1.587  1.00  2.07           C  
ATOM   3762  C   THR A 229     -34.355  -5.719   1.969  1.00  2.07           C  
ATOM   3763  O   THR A 229     -34.717  -5.852   3.138  1.00  2.07           O  
ATOM   3764  CB  THR A 229     -34.418  -3.236   1.677  1.00  2.07           C  
ATOM   3765  CG2 THR A 229     -33.637  -1.914   1.684  1.00  2.07           C  
ATOM   3766  OG1 THR A 229     -35.356  -3.208   0.614  1.00  2.07           O  
ATOM   3767  H   THR A 229     -33.199  -3.926  -0.420  1.00  2.07           H  
ATOM   3768  HA  THR A 229     -32.705  -4.393   2.336  1.00  2.07           H  
ATOM   3769  HB  THR A 229     -34.999  -3.268   2.601  1.00  2.07           H  
ATOM   3770  HG1 THR A 229     -34.956  -2.752  -0.131  1.00  2.07           H  
ATOM   3771 1HG2 THR A 229     -34.305  -1.054   1.634  1.00  2.07           H  
ATOM   3772 2HG2 THR A 229     -33.052  -1.820   2.600  1.00  2.07           H  
ATOM   3773 3HG2 THR A 229     -32.937  -1.846   0.854  1.00  2.07           H  
ATOM   3774  N   LYS A 230     -34.569  -6.649   1.021  1.00  1.33           N  
ATOM   3775  CA  LYS A 230     -34.934  -8.051   1.234  1.00  1.33           C  
ATOM   3776  C   LYS A 230     -33.997  -8.777   2.236  1.00  1.33           C  
ATOM   3777  O   LYS A 230     -34.473  -9.655   2.951  1.00  1.33           O  
ATOM   3778  CB  LYS A 230     -34.916  -8.776  -0.139  1.00  1.33           C  
ATOM   3779  CG  LYS A 230     -36.152  -9.650  -0.416  1.00  1.33           C  
ATOM   3780  CD  LYS A 230     -35.902 -10.658  -1.552  1.00  1.33           C  
ATOM   3781  CE  LYS A 230     -37.100 -11.556  -1.880  1.00  1.33           C  
ATOM   3782  NZ  LYS A 230     -36.742 -12.569  -2.888  1.00  1.33           N1+
ATOM   3783  H   LYS A 230     -34.289  -6.427   0.075  1.00  1.33           H  
ATOM   3784  HA  LYS A 230     -35.944  -8.064   1.646  1.00  1.33           H  
ATOM   3785  HB1 LYS A 230     -34.008  -9.374  -0.231  1.00  1.33           H  
ATOM   3786  HB2 LYS A 230     -34.849  -8.058  -0.956  1.00  1.33           H  
ATOM   3787  HG1 LYS A 230     -36.994  -9.007  -0.677  1.00  1.33           H  
ATOM   3788  HG2 LYS A 230     -36.446 -10.168   0.493  1.00  1.33           H  
ATOM   3789  HD1 LYS A 230     -35.056 -11.291  -1.281  1.00  1.33           H  
ATOM   3790  HD2 LYS A 230     -35.612 -10.115  -2.453  1.00  1.33           H  
ATOM   3791  HE1 LYS A 230     -37.936 -10.961  -2.250  1.00  1.33           H  
ATOM   3792  HE2 LYS A 230     -37.444 -12.078  -0.989  1.00  1.33           H  
ATOM   3793  HZ1 LYS A 230     -37.528 -13.177  -3.065  1.00  1.33           H  
ATOM   3794  HZ2 LYS A 230     -36.473 -12.121  -3.753  1.00  1.33           H  
ATOM   3795  HZ3 LYS A 230     -35.958 -13.129  -2.572  1.00  1.33           H  
ATOM   3796  N   ARG A 231     -32.705  -8.384   2.294  1.00  1.39           N  
ATOM   3797  CA  ARG A 231     -31.699  -8.891   3.236  1.00  1.39           C  
ATOM   3798  C   ARG A 231     -31.912  -8.430   4.690  1.00  1.39           C  
ATOM   3799  O   ARG A 231     -31.559  -9.185   5.596  1.00  1.39           O  
ATOM   3800  CB  ARG A 231     -30.259  -8.633   2.705  1.00  1.39           C  
ATOM   3801  CG  ARG A 231     -29.398  -7.515   3.350  1.00  1.39           C  
ATOM   3802  CD  ARG A 231     -29.757  -6.087   2.913  1.00  1.39           C  
ATOM   3803  NE  ARG A 231     -29.035  -5.071   3.691  1.00  1.39           N  
ATOM   3804  CZ  ARG A 231     -27.894  -4.437   3.366  1.00  1.39           C  
ATOM   3805  NH1 ARG A 231     -27.385  -3.544   4.224  1.00  1.39           N  
ATOM   3806  NH2 ARG A 231     -27.256  -4.667   2.210  1.00  1.39           N1+
ATOM   3807  H   ARG A 231     -32.385  -7.661   1.662  1.00  1.39           H  
ATOM   3808  HA  ARG A 231     -31.826  -9.976   3.254  1.00  1.39           H  
ATOM   3809  HB1 ARG A 231     -30.268  -8.535   1.620  1.00  1.39           H  
ATOM   3810  HB2 ARG A 231     -29.707  -9.555   2.893  1.00  1.39           H  
ATOM   3811  HG1 ARG A 231     -28.386  -7.689   2.984  1.00  1.39           H  
ATOM   3812  HG2 ARG A 231     -29.313  -7.601   4.433  1.00  1.39           H  
ATOM   3813  HD1 ARG A 231     -30.832  -5.925   2.967  1.00  1.39           H  
ATOM   3814  HD2 ARG A 231     -29.461  -5.939   1.877  1.00  1.39           H  
ATOM   3815  HE  ARG A 231     -29.457  -4.864   4.590  1.00  1.39           H  
ATOM   3816 1HH1 ARG A 231     -27.853  -3.355   5.099  1.00  1.39           H  
ATOM   3817 2HH1 ARG A 231     -26.531  -3.051   4.006  1.00  1.39           H  
ATOM   3818 1HH2 ARG A 231     -27.633  -5.332   1.550  1.00  1.39           H  
ATOM   3819 2HH2 ARG A 231     -26.402  -4.177   1.985  1.00  1.39           H  
ATOM   3820  N   ASN A 232     -32.511  -7.240   4.899  1.00  1.61           N  
ATOM   3821  CA  ASN A 232     -32.952  -6.772   6.223  1.00  1.61           C  
ATOM   3822  C   ASN A 232     -34.192  -7.549   6.698  1.00  1.61           C  
ATOM   3823  O   ASN A 232     -34.308  -7.797   7.897  1.00  1.61           O  
ATOM   3824  CB  ASN A 232     -33.234  -5.249   6.218  1.00  1.61           C  
ATOM   3825  CG  ASN A 232     -31.993  -4.351   6.141  1.00  1.61           C  
ATOM   3826  ND2 ASN A 232     -32.177  -3.056   6.402  1.00  1.61           N  
ATOM   3827  OD1 ASN A 232     -30.886  -4.802   5.859  1.00  1.61           O  
ATOM   3828  H   ASN A 232     -32.787  -6.673   4.110  1.00  1.61           H  
ATOM   3829  HA  ASN A 232     -32.126  -6.967   6.911  1.00  1.61           H  
ATOM   3830  HB1 ASN A 232     -33.739  -4.985   7.149  1.00  1.61           H  
ATOM   3831  HB2 ASN A 232     -33.924  -4.980   5.418  1.00  1.61           H  
ATOM   3832 1HD2 ASN A 232     -33.094  -2.704   6.637  1.00  1.61           H  
ATOM   3833 2HD2 ASN A 232     -31.396  -2.416   6.373  1.00  1.61           H  
ATOM   3834  N   LYS A 233     -35.054  -7.973   5.753  1.00  1.50           N  
ATOM   3835  CA  LYS A 233     -36.153  -8.917   5.985  1.00  1.50           C  
ATOM   3836  C   LYS A 233     -35.685 -10.387   6.089  1.00  1.50           C  
ATOM   3837  O   LYS A 233     -36.508 -11.254   6.379  1.00  1.50           O  
ATOM   3838  CB  LYS A 233     -37.227  -8.740   4.891  1.00  1.50           C  
ATOM   3839  CG  LYS A 233     -37.900  -7.357   4.925  1.00  1.50           C  
ATOM   3840  CD  LYS A 233     -39.124  -7.268   4.002  1.00  1.50           C  
ATOM   3841  CE  LYS A 233     -39.828  -5.907   4.097  1.00  1.50           C  
ATOM   3842  NZ  LYS A 233     -41.049  -5.874   3.274  1.00  1.50           N1+
ATOM   3843  H   LYS A 233     -34.893  -7.714   4.790  1.00  1.50           H  
ATOM   3844  HA  LYS A 233     -36.613  -8.675   6.945  1.00  1.50           H  
ATOM   3845  HB1 LYS A 233     -38.001  -9.496   5.030  1.00  1.50           H  
ATOM   3846  HB2 LYS A 233     -36.805  -8.921   3.902  1.00  1.50           H  
ATOM   3847  HG1 LYS A 233     -37.177  -6.590   4.642  1.00  1.50           H  
ATOM   3848  HG2 LYS A 233     -38.204  -7.129   5.947  1.00  1.50           H  
ATOM   3849  HD1 LYS A 233     -39.827  -8.062   4.257  1.00  1.50           H  
ATOM   3850  HD2 LYS A 233     -38.814  -7.450   2.972  1.00  1.50           H  
ATOM   3851  HE1 LYS A 233     -39.158  -5.110   3.773  1.00  1.50           H  
ATOM   3852  HE2 LYS A 233     -40.105  -5.696   5.131  1.00  1.50           H  
ATOM   3853  HZ1 LYS A 233     -41.488  -4.968   3.358  1.00  1.50           H  
ATOM   3854  HZ2 LYS A 233     -40.810  -6.041   2.307  1.00  1.50           H  
ATOM   3855  HZ3 LYS A 233     -41.691  -6.587   3.590  1.00  1.50           H  
ATOM   3856  N   ARG A 234     -34.377 -10.633   5.883  1.00  1.42           N  
ATOM   3857  CA  ARG A 234     -33.668 -11.908   6.032  1.00  1.42           C  
ATOM   3858  C   ARG A 234     -34.091 -12.969   5.004  1.00  1.42           C  
ATOM   3859  O   ARG A 234     -34.111 -14.158   5.321  1.00  1.42           O  
ATOM   3860  CB  ARG A 234     -33.693 -12.412   7.494  1.00  1.42           C  
ATOM   3861  CG  ARG A 234     -33.149 -11.380   8.501  1.00  1.42           C  
ATOM   3862  CD  ARG A 234     -33.341 -11.788   9.969  1.00  1.42           C  
ATOM   3863  NE  ARG A 234     -34.757 -11.789  10.369  1.00  1.42           N  
ATOM   3864  CZ  ARG A 234     -35.534 -10.709  10.570  1.00  1.42           C  
ATOM   3865  NH1 ARG A 234     -36.810 -10.885  10.934  1.00  1.42           N  
ATOM   3866  NH2 ARG A 234     -35.067  -9.463  10.417  1.00  1.42           N1+
ATOM   3867  H   ARG A 234     -33.785  -9.850   5.642  1.00  1.42           H  
ATOM   3868  HA  ARG A 234     -32.628 -11.688   5.790  1.00  1.42           H  
ATOM   3869  HB1 ARG A 234     -33.093 -13.319   7.580  1.00  1.42           H  
ATOM   3870  HB2 ARG A 234     -34.710 -12.696   7.765  1.00  1.42           H  
ATOM   3871  HG1 ARG A 234     -33.720 -10.466   8.357  1.00  1.42           H  
ATOM   3872  HG2 ARG A 234     -32.113 -11.107   8.301  1.00  1.42           H  
ATOM   3873  HD1 ARG A 234     -32.697 -11.230  10.649  1.00  1.42           H  
ATOM   3874  HD2 ARG A 234     -33.046 -12.833  10.062  1.00  1.42           H  
ATOM   3875  HE  ARG A 234     -35.176 -12.701  10.476  1.00  1.42           H  
ATOM   3876 1HH1 ARG A 234     -37.185 -11.814  11.058  1.00  1.42           H  
ATOM   3877 2HH1 ARG A 234     -37.410 -10.089  11.095  1.00  1.42           H  
ATOM   3878 1HH2 ARG A 234     -34.113  -9.311  10.120  1.00  1.42           H  
ATOM   3879 2HH2 ARG A 234     -35.666  -8.663  10.562  1.00  1.42           H  
ATOM   3880  N   MET A 235     -34.368 -12.515   3.773  1.00  1.18           N  
ATOM   3881  CA  MET A 235     -34.433 -13.362   2.590  1.00  1.18           C  
ATOM   3882  C   MET A 235     -33.016 -13.586   2.042  1.00  1.18           C  
ATOM   3883  O   MET A 235     -32.210 -12.655   2.010  1.00  1.18           O  
ATOM   3884  CB  MET A 235     -35.338 -12.707   1.531  1.00  1.18           C  
ATOM   3885  CG  MET A 235     -36.827 -12.712   1.915  1.00  1.18           C  
ATOM   3886  SD  MET A 235     -37.604 -14.346   1.802  1.00  1.18           S  
ATOM   3887  CE  MET A 235     -39.335 -13.880   2.063  1.00  1.18           C  
ATOM   3888  H   MET A 235     -34.348 -11.518   3.597  1.00  1.18           H  
ATOM   3889  HA  MET A 235     -34.864 -14.328   2.854  1.00  1.18           H  
ATOM   3890  HB1 MET A 235     -35.230 -13.234   0.581  1.00  1.18           H  
ATOM   3891  HB2 MET A 235     -35.000 -11.690   1.337  1.00  1.18           H  
ATOM   3892  HG1 MET A 235     -37.382 -12.041   1.264  1.00  1.18           H  
ATOM   3893  HG2 MET A 235     -36.964 -12.326   2.926  1.00  1.18           H  
ATOM   3894  HE1 MET A 235     -39.969 -14.766   2.046  1.00  1.18           H  
ATOM   3895  HE2 MET A 235     -39.454 -13.387   3.028  1.00  1.18           H  
ATOM   3896  HE3 MET A 235     -39.669 -13.200   1.280  1.00  1.18           H  
ATOM   3897  N   LYS A 236     -32.775 -14.824   1.593  1.00  1.11           N  
ATOM   3898  CA  LYS A 236     -31.634 -15.222   0.777  1.00  1.11           C  
ATOM   3899  C   LYS A 236     -32.183 -15.789  -0.536  1.00  1.11           C  
ATOM   3900  O   LYS A 236     -33.193 -16.496  -0.502  1.00  1.11           O  
ATOM   3901  CB  LYS A 236     -30.847 -16.352   1.467  1.00  1.11           C  
ATOM   3902  CG  LYS A 236     -29.957 -15.960   2.656  1.00  1.11           C  
ATOM   3903  CD  LYS A 236     -29.043 -17.125   3.098  1.00  1.11           C  
ATOM   3904  CE  LYS A 236     -27.919 -17.474   2.096  1.00  1.11           C  
ATOM   3905  NZ  LYS A 236     -27.298 -18.775   2.392  1.00  1.11           N1+
ATOM   3906  H   LYS A 236     -33.503 -15.520   1.665  1.00  1.11           H  
ATOM   3907  HA  LYS A 236     -30.977 -14.376   0.563  1.00  1.11           H  
ATOM   3908  HB1 LYS A 236     -30.197 -16.773   0.704  1.00  1.11           H  
ATOM   3909  HB2 LYS A 236     -31.520 -17.159   1.761  1.00  1.11           H  
ATOM   3910  HG1 LYS A 236     -30.591 -15.661   3.492  1.00  1.11           H  
ATOM   3911  HG2 LYS A 236     -29.357 -15.088   2.408  1.00  1.11           H  
ATOM   3912  HD1 LYS A 236     -29.661 -18.008   3.270  1.00  1.11           H  
ATOM   3913  HD2 LYS A 236     -28.598 -16.881   4.063  1.00  1.11           H  
ATOM   3914  HE1 LYS A 236     -27.151 -16.701   2.097  1.00  1.11           H  
ATOM   3915  HE2 LYS A 236     -28.289 -17.547   1.077  1.00  1.11           H  
ATOM   3916  HZ1 LYS A 236     -26.619 -18.999   1.679  1.00  1.11           H  
ATOM   3917  HZ2 LYS A 236     -26.812 -18.749   3.280  1.00  1.11           H  
ATOM   3918  HZ3 LYS A 236     -28.001 -19.503   2.415  1.00  1.11           H  
ATOM   3919  N   GLU A 237     -31.461 -15.550  -1.643  1.00  1.17           N  
ATOM   3920  CA  GLU A 237     -31.792 -16.131  -2.946  1.00  1.17           C  
ATOM   3921  C   GLU A 237     -31.046 -17.445  -3.258  1.00  1.17           C  
ATOM   3922  O   GLU A 237     -31.315 -18.034  -4.303  1.00  1.17           O  
ATOM   3923  CB  GLU A 237     -31.682 -15.061  -4.053  1.00  1.17           C  
ATOM   3924  CG  GLU A 237     -32.974 -14.971  -4.897  1.00  1.17           C  
ATOM   3925  CD  GLU A 237     -34.198 -14.372  -4.185  1.00  1.17           C  
ATOM   3926  OE1 GLU A 237     -34.149 -14.148  -2.955  1.00  1.17           O  
ATOM   3927  OE2 GLU A 237     -35.193 -14.131  -4.901  1.00  1.17           O1-
ATOM   3928  H   GLU A 237     -30.654 -14.944  -1.608  1.00  1.17           H  
ATOM   3929  HA  GLU A 237     -32.834 -16.454  -2.912  1.00  1.17           H  
ATOM   3930  HB1 GLU A 237     -30.845 -15.281  -4.717  1.00  1.17           H  
ATOM   3931  HB2 GLU A 237     -31.454 -14.082  -3.628  1.00  1.17           H  
ATOM   3932  HG1 GLU A 237     -33.251 -15.971  -5.216  1.00  1.17           H  
ATOM   3933  HG2 GLU A 237     -32.794 -14.409  -5.812  1.00  1.17           H  
ATOM   3934  N   ILE A 238     -30.223 -17.937  -2.316  1.00  1.12           N  
ATOM   3935  CA  ILE A 238     -29.981 -19.369  -2.127  1.00  1.12           C  
ATOM   3936  C   ILE A 238     -30.943 -19.800  -1.006  1.00  1.12           C  
ATOM   3937  O   ILE A 238     -30.875 -19.218   0.078  1.00  1.12           O  
ATOM   3938  CB  ILE A 238     -28.513 -19.676  -1.693  1.00  1.12           C  
ATOM   3939  CG1 ILE A 238     -27.487 -19.289  -2.786  1.00  1.12           C  
ATOM   3940  CG2 ILE A 238     -28.281 -21.131  -1.220  1.00  1.12           C  
ATOM   3941  CD1 ILE A 238     -27.543 -20.131  -4.072  1.00  1.12           C  
ATOM   3942  H   ILE A 238     -30.049 -17.371  -1.499  1.00  1.12           H  
ATOM   3943  HA  ILE A 238     -30.215 -19.932  -3.032  1.00  1.12           H  
ATOM   3944  HB  ILE A 238     -28.286 -19.039  -0.838  1.00  1.12           H  
ATOM   3945 1HG1 ILE A 238     -26.481 -19.356  -2.370  1.00  1.12           H  
ATOM   3946 2HG1 ILE A 238     -27.616 -18.240  -3.054  1.00  1.12           H  
ATOM   3947 1HG2 ILE A 238     -27.226 -21.312  -1.012  1.00  1.12           H  
ATOM   3948 2HG2 ILE A 238     -28.823 -21.360  -0.303  1.00  1.12           H  
ATOM   3949 3HG2 ILE A 238     -28.598 -21.850  -1.975  1.00  1.12           H  
ATOM   3950  HD1 ILE A 238     -27.343 -21.185  -3.878  1.00  1.12           H  
ATOM   3951  HD2 ILE A 238     -28.510 -20.054  -4.568  1.00  1.12           H  
ATOM   3952  HD3 ILE A 238     -26.790 -19.788  -4.782  1.00  1.12           H  
ATOM   3953  N   ASN A 239     -31.834 -20.766  -1.308  1.00  1.05           N  
ATOM   3954  CA  ASN A 239     -32.971 -21.196  -0.476  1.00  1.05           C  
ATOM   3955  C   ASN A 239     -32.585 -21.423   0.997  1.00  1.05           C  
ATOM   3956  O   ASN A 239     -31.646 -22.167   1.283  1.00  1.05           O  
ATOM   3957  CB  ASN A 239     -33.613 -22.455  -1.114  1.00  1.05           C  
ATOM   3958  CG  ASN A 239     -34.862 -23.024  -0.414  1.00  1.05           C  
ATOM   3959  ND2 ASN A 239     -35.238 -24.258  -0.757  1.00  1.05           N  
ATOM   3960  OD1 ASN A 239     -35.490 -22.369   0.417  1.00  1.05           O  
ATOM   3961  H   ASN A 239     -31.793 -21.185  -2.225  1.00  1.05           H  
ATOM   3962  HA  ASN A 239     -33.696 -20.382  -0.533  1.00  1.05           H  
ATOM   3963  HB1 ASN A 239     -32.864 -23.239  -1.154  1.00  1.05           H  
ATOM   3964  HB2 ASN A 239     -33.890 -22.239  -2.146  1.00  1.05           H  
ATOM   3965 1HD2 ASN A 239     -34.726 -24.789  -1.449  1.00  1.05           H  
ATOM   3966 2HD2 ASN A 239     -36.049 -24.680  -0.328  1.00  1.05           H  
ATOM   3967  N   LYS A 240     -33.338 -20.755   1.883  1.00  1.07           N  
ATOM   3968  CA  LYS A 240     -33.180 -20.782   3.333  1.00  1.07           C  
ATOM   3969  C   LYS A 240     -33.369 -22.176   3.948  1.00  1.07           C  
ATOM   3970  O   LYS A 240     -32.679 -22.478   4.919  1.00  1.07           O  
ATOM   3971  CB  LYS A 240     -34.156 -19.778   3.969  1.00  1.07           C  
ATOM   3972  CG  LYS A 240     -33.822 -18.312   3.639  1.00  1.07           C  
ATOM   3973  CD  LYS A 240     -34.890 -17.317   4.114  1.00  1.07           C  
ATOM   3974  CE  LYS A 240     -35.141 -17.333   5.630  1.00  1.07           C  
ATOM   3975  NZ  LYS A 240     -36.085 -16.273   6.020  1.00  1.07           N1+
ATOM   3976  H   LYS A 240     -34.092 -20.177   1.539  1.00  1.07           H  
ATOM   3977  HA  LYS A 240     -32.163 -20.456   3.553  1.00  1.07           H  
ATOM   3978  HB1 LYS A 240     -34.136 -19.902   5.053  1.00  1.07           H  
ATOM   3979  HB2 LYS A 240     -35.175 -20.008   3.653  1.00  1.07           H  
ATOM   3980  HG1 LYS A 240     -33.700 -18.191   2.562  1.00  1.07           H  
ATOM   3981  HG2 LYS A 240     -32.858 -18.051   4.078  1.00  1.07           H  
ATOM   3982  HD1 LYS A 240     -35.823 -17.509   3.584  1.00  1.07           H  
ATOM   3983  HD2 LYS A 240     -34.575 -16.321   3.812  1.00  1.07           H  
ATOM   3984  HE1 LYS A 240     -34.206 -17.180   6.170  1.00  1.07           H  
ATOM   3985  HE2 LYS A 240     -35.550 -18.292   5.948  1.00  1.07           H  
ATOM   3986  HZ1 LYS A 240     -36.244 -16.310   7.017  1.00  1.07           H  
ATOM   3987  HZ2 LYS A 240     -35.687 -15.375   5.776  1.00  1.07           H  
ATOM   3988  HZ3 LYS A 240     -36.961 -16.399   5.532  1.00  1.07           H  
ATOM   3989  N   GLU A 241     -34.254 -23.010   3.366  1.00  0.97           N  
ATOM   3990  CA  GLU A 241     -34.462 -24.388   3.816  1.00  0.97           C  
ATOM   3991  C   GLU A 241     -33.199 -25.244   3.615  1.00  0.97           C  
ATOM   3992  O   GLU A 241     -32.798 -25.937   4.547  1.00  0.97           O  
ATOM   3993  CB  GLU A 241     -35.666 -25.037   3.102  1.00  0.97           C  
ATOM   3994  CG  GLU A 241     -36.138 -26.323   3.831  1.00  0.97           C  
ATOM   3995  CD  GLU A 241     -36.552 -27.503   2.949  1.00  0.97           C  
ATOM   3996  OE1 GLU A 241     -36.928 -28.529   3.555  1.00  0.97           O  
ATOM   3997  OE2 GLU A 241     -36.452 -27.415   1.705  1.00  0.97           O1-
ATOM   3998  H   GLU A 241     -34.781 -22.709   2.558  1.00  0.97           H  
ATOM   3999  HA  GLU A 241     -34.684 -24.344   4.884  1.00  0.97           H  
ATOM   4000  HB1 GLU A 241     -35.400 -25.228   2.062  1.00  0.97           H  
ATOM   4001  HB2 GLU A 241     -36.496 -24.331   3.062  1.00  0.97           H  
ATOM   4002  HG1 GLU A 241     -36.977 -26.074   4.481  1.00  0.97           H  
ATOM   4003  HG2 GLU A 241     -35.366 -26.705   4.498  1.00  0.97           H  
ATOM   4004  N   ILE A 242     -32.581 -25.141   2.425  1.00  0.98           N  
ATOM   4005  CA  ILE A 242     -31.333 -25.825   2.086  1.00  0.98           C  
ATOM   4006  C   ILE A 242     -30.154 -25.305   2.926  1.00  0.98           C  
ATOM   4007  O   ILE A 242     -29.362 -26.120   3.398  1.00  0.98           O  
ATOM   4008  CB  ILE A 242     -30.924 -25.645   0.600  1.00  0.98           C  
ATOM   4009  CG1 ILE A 242     -32.043 -26.042  -0.382  1.00  0.98           C  
ATOM   4010  CG2 ILE A 242     -29.627 -26.411   0.263  1.00  0.98           C  
ATOM   4011  CD1 ILE A 242     -31.772 -25.537  -1.806  1.00  0.98           C  
ATOM   4012  H   ILE A 242     -32.968 -24.538   1.713  1.00  0.98           H  
ATOM   4013  HA  ILE A 242     -31.457 -26.889   2.289  1.00  0.98           H  
ATOM   4014  HB  ILE A 242     -30.726 -24.585   0.431  1.00  0.98           H  
ATOM   4015 1HG1 ILE A 242     -33.002 -25.640  -0.060  1.00  0.98           H  
ATOM   4016 2HG1 ILE A 242     -32.169 -27.124  -0.385  1.00  0.98           H  
ATOM   4017 1HG2 ILE A 242     -29.687 -27.448   0.593  1.00  0.98           H  
ATOM   4018 2HG2 ILE A 242     -29.447 -26.426  -0.803  1.00  0.98           H  
ATOM   4019 3HG2 ILE A 242     -28.743 -25.962   0.716  1.00  0.98           H  
ATOM   4020  HD1 ILE A 242     -32.705 -25.340  -2.331  1.00  0.98           H  
ATOM   4021  HD2 ILE A 242     -31.196 -24.613  -1.815  1.00  0.98           H  
ATOM   4022  HD3 ILE A 242     -31.205 -26.269  -2.377  1.00  0.98           H  
ATOM   4023  N   THR A 243     -30.075 -23.971   3.093  1.00  0.92           N  
ATOM   4024  CA  THR A 243     -29.036 -23.288   3.864  1.00  0.92           C  
ATOM   4025  C   THR A 243     -29.002 -23.766   5.326  1.00  0.92           C  
ATOM   4026  O   THR A 243     -27.936 -24.122   5.821  1.00  0.92           O  
ATOM   4027  CB  THR A 243     -29.207 -21.743   3.866  1.00  0.92           C  
ATOM   4028  CG2 THR A 243     -28.194 -20.964   4.732  1.00  0.92           C  
ATOM   4029  OG1 THR A 243     -29.105 -21.252   2.543  1.00  0.92           O  
ATOM   4030  H   THR A 243     -30.775 -23.381   2.664  1.00  0.92           H  
ATOM   4031  HA  THR A 243     -28.090 -23.525   3.385  1.00  0.92           H  
ATOM   4032  HB  THR A 243     -30.208 -21.498   4.220  1.00  0.92           H  
ATOM   4033  HG1 THR A 243     -29.850 -21.588   2.033  1.00  0.92           H  
ATOM   4034 1HG2 THR A 243     -27.167 -21.175   4.432  1.00  0.92           H  
ATOM   4035 2HG2 THR A 243     -28.356 -19.890   4.647  1.00  0.92           H  
ATOM   4036 3HG2 THR A 243     -28.289 -21.197   5.792  1.00  0.92           H  
ATOM   4037  N   ASP A 244     -30.176 -23.797   5.971  1.00  0.89           N  
ATOM   4038  CA  ASP A 244     -30.333 -24.210   7.362  1.00  0.89           C  
ATOM   4039  C   ASP A 244     -30.148 -25.721   7.563  1.00  0.89           C  
ATOM   4040  O   ASP A 244     -29.511 -26.105   8.543  1.00  0.89           O  
ATOM   4041  CB  ASP A 244     -31.633 -23.690   8.015  1.00  0.89           C  
ATOM   4042  CG  ASP A 244     -31.732 -22.158   8.119  1.00  0.89           C  
ATOM   4043  OD1 ASP A 244     -31.091 -21.439   7.319  1.00  0.89           O  
ATOM   4044  OD2 ASP A 244     -32.445 -21.719   9.045  1.00  0.89           O1-
ATOM   4045  H   ASP A 244     -31.015 -23.468   5.510  1.00  0.89           H  
ATOM   4046  HA  ASP A 244     -29.515 -23.740   7.914  1.00  0.89           H  
ATOM   4047  HB1 ASP A 244     -31.704 -24.103   9.022  1.00  0.89           H  
ATOM   4048  HB2 ASP A 244     -32.498 -24.052   7.456  1.00  0.89           H  
ATOM   4049  N   MET A 245     -30.641 -26.545   6.622  1.00  0.96           N  
ATOM   4050  CA  MET A 245     -30.458 -27.997   6.639  1.00  0.96           C  
ATOM   4051  C   MET A 245     -28.993 -28.426   6.490  1.00  0.96           C  
ATOM   4052  O   MET A 245     -28.531 -29.210   7.314  1.00  0.96           O  
ATOM   4053  CB  MET A 245     -31.352 -28.670   5.580  1.00  0.96           C  
ATOM   4054  CG  MET A 245     -32.802 -28.859   6.058  1.00  0.96           C  
ATOM   4055  SD  MET A 245     -33.054 -30.008   7.450  1.00  0.96           S  
ATOM   4056  CE  MET A 245     -32.070 -31.465   6.988  1.00  0.96           C  
ATOM   4057  H   MET A 245     -31.159 -26.164   5.841  1.00  0.96           H  
ATOM   4058  HA  MET A 245     -30.769 -28.346   7.626  1.00  0.96           H  
ATOM   4059  HB1 MET A 245     -30.943 -29.641   5.306  1.00  0.96           H  
ATOM   4060  HB2 MET A 245     -31.334 -28.096   4.653  1.00  0.96           H  
ATOM   4061  HG1 MET A 245     -33.438 -29.169   5.232  1.00  0.96           H  
ATOM   4062  HG2 MET A 245     -33.204 -27.894   6.368  1.00  0.96           H  
ATOM   4063  HE1 MET A 245     -32.194 -32.244   7.740  1.00  0.96           H  
ATOM   4064  HE2 MET A 245     -32.391 -31.869   6.031  1.00  0.96           H  
ATOM   4065  HE3 MET A 245     -31.009 -31.220   6.936  1.00  0.96           H  
ATOM   4066  N   LEU A 246     -28.281 -27.892   5.485  1.00  0.86           N  
ATOM   4067  CA  LEU A 246     -26.869 -28.202   5.250  1.00  0.86           C  
ATOM   4068  C   LEU A 246     -25.912 -27.538   6.257  1.00  0.86           C  
ATOM   4069  O   LEU A 246     -24.820 -28.068   6.444  1.00  0.86           O  
ATOM   4070  CB  LEU A 246     -26.493 -27.912   3.784  1.00  0.86           C  
ATOM   4071  CG  LEU A 246     -27.022 -28.974   2.793  1.00  0.86           C  
ATOM   4072  CD1 LEU A 246     -26.883 -28.498   1.337  1.00  0.86           C  
ATOM   4073  CD2 LEU A 246     -26.370 -30.359   3.005  1.00  0.86           C  
ATOM   4074  H   LEU A 246     -28.718 -27.246   4.839  1.00  0.86           H  
ATOM   4075  HA  LEU A 246     -26.746 -29.271   5.407  1.00  0.86           H  
ATOM   4076  HB1 LEU A 246     -25.409 -27.851   3.671  1.00  0.86           H  
ATOM   4077  HB2 LEU A 246     -26.879 -26.930   3.517  1.00  0.86           H  
ATOM   4078  HG  LEU A 246     -28.092 -29.081   2.975  1.00  0.86           H  
ATOM   4079 1HD1 LEU A 246     -27.731 -28.830   0.737  1.00  0.86           H  
ATOM   4080 2HD1 LEU A 246     -26.839 -27.413   1.263  1.00  0.86           H  
ATOM   4081 3HD1 LEU A 246     -25.981 -28.882   0.867  1.00  0.86           H  
ATOM   4082 1HD2 LEU A 246     -26.034 -30.809   2.071  1.00  0.86           H  
ATOM   4083 2HD2 LEU A 246     -25.503 -30.310   3.665  1.00  0.86           H  
ATOM   4084 3HD2 LEU A 246     -27.081 -31.054   3.453  1.00  0.86           H  
ATOM   4085  N   ARG A 247     -26.339 -26.460   6.942  1.00  0.90           N  
ATOM   4086  CA  ARG A 247     -25.657 -25.918   8.122  1.00  0.90           C  
ATOM   4087  C   ARG A 247     -25.679 -26.925   9.284  1.00  0.90           C  
ATOM   4088  O   ARG A 247     -24.617 -27.237   9.819  1.00  0.90           O  
ATOM   4089  CB  ARG A 247     -26.272 -24.551   8.501  1.00  0.90           C  
ATOM   4090  CG  ARG A 247     -25.740 -23.886   9.792  1.00  0.90           C  
ATOM   4091  CD  ARG A 247     -26.528 -22.627  10.176  1.00  0.90           C  
ATOM   4092  NE  ARG A 247     -27.875 -22.965  10.664  1.00  0.90           N  
ATOM   4093  CZ  ARG A 247     -29.009 -22.286  10.421  1.00  0.90           C  
ATOM   4094  NH1 ARG A 247     -30.157 -22.732  10.942  1.00  0.90           N  
ATOM   4095  NH2 ARG A 247     -29.022 -21.182   9.661  1.00  0.90           N1+
ATOM   4096  H   ARG A 247     -27.241 -26.057   6.723  1.00  0.90           H  
ATOM   4097  HA  ARG A 247     -24.614 -25.752   7.849  1.00  0.90           H  
ATOM   4098  HB1 ARG A 247     -27.350 -24.671   8.595  1.00  0.90           H  
ATOM   4099  HB2 ARG A 247     -26.120 -23.860   7.672  1.00  0.90           H  
ATOM   4100  HG1 ARG A 247     -24.676 -23.668   9.750  1.00  0.90           H  
ATOM   4101  HG2 ARG A 247     -25.872 -24.594  10.610  1.00  0.90           H  
ATOM   4102  HD1 ARG A 247     -26.685 -22.088   9.243  1.00  0.90           H  
ATOM   4103  HD2 ARG A 247     -25.979 -21.944  10.824  1.00  0.90           H  
ATOM   4104  HE  ARG A 247     -27.930 -23.770  11.272  1.00  0.90           H  
ATOM   4105 1HH1 ARG A 247     -30.178 -23.569  11.506  1.00  0.90           H  
ATOM   4106 2HH1 ARG A 247     -31.028 -22.264  10.717  1.00  0.90           H  
ATOM   4107 1HH2 ARG A 247     -28.166 -20.826   9.264  1.00  0.90           H  
ATOM   4108 2HH2 ARG A 247     -29.903 -20.746   9.415  1.00  0.90           H  
ATOM   4109  N   PHE A 248     -26.875 -27.434   9.627  1.00  1.00           N  
ATOM   4110  CA  PHE A 248     -27.070 -28.423  10.690  1.00  1.00           C  
ATOM   4111  C   PHE A 248     -26.451 -29.798  10.394  1.00  1.00           C  
ATOM   4112  O   PHE A 248     -25.895 -30.399  11.311  1.00  1.00           O  
ATOM   4113  CB  PHE A 248     -28.566 -28.550  11.042  1.00  1.00           C  
ATOM   4114  CG  PHE A 248     -29.191 -27.341  11.724  1.00  1.00           C  
ATOM   4115  CD1 PHE A 248     -30.475 -26.900  11.335  1.00  1.00           C  
ATOM   4116  CD2 PHE A 248     -28.574 -26.732  12.840  1.00  1.00           C  
ATOM   4117  CE1 PHE A 248     -31.081 -25.842  11.998  1.00  1.00           C  
ATOM   4118  CE2 PHE A 248     -29.198 -25.677  13.492  1.00  1.00           C  
ATOM   4119  CZ  PHE A 248     -30.444 -25.232  13.071  1.00  1.00           C  
ATOM   4120  H   PHE A 248     -27.709 -27.131   9.141  1.00  1.00           H  
ATOM   4121  HA  PHE A 248     -26.538 -28.054  11.567  1.00  1.00           H  
ATOM   4122  HB1 PHE A 248     -28.735 -29.412  11.688  1.00  1.00           H  
ATOM   4123  HB2 PHE A 248     -29.121 -28.753  10.124  1.00  1.00           H  
ATOM   4124  HD1 PHE A 248     -30.989 -27.375  10.512  1.00  1.00           H  
ATOM   4125  HD2 PHE A 248     -27.618 -27.079  13.203  1.00  1.00           H  
ATOM   4126  HE1 PHE A 248     -32.057 -25.501  11.685  1.00  1.00           H  
ATOM   4127  HE2 PHE A 248     -28.718 -25.209  14.339  1.00  1.00           H  
ATOM   4128  HZ  PHE A 248     -30.926 -24.416  13.590  1.00  1.00           H  
ATOM   4129  N   ILE A 249     -26.518 -30.256   9.131  1.00  0.91           N  
ATOM   4130  CA  ILE A 249     -25.890 -31.497   8.672  1.00  0.91           C  
ATOM   4131  C   ILE A 249     -24.351 -31.434   8.732  1.00  0.91           C  
ATOM   4132  O   ILE A 249     -23.750 -32.406   9.182  1.00  0.91           O  
ATOM   4133  CB  ILE A 249     -26.380 -31.918   7.250  1.00  0.91           C  
ATOM   4134  CG1 ILE A 249     -27.853 -32.398   7.269  1.00  0.91           C  
ATOM   4135  CG2 ILE A 249     -25.491 -32.919   6.474  1.00  0.91           C  
ATOM   4136  CD1 ILE A 249     -28.090 -33.788   7.882  1.00  0.91           C  
ATOM   4137  H   ILE A 249     -27.019 -29.722   8.432  1.00  0.91           H  
ATOM   4138  HA  ILE A 249     -26.188 -32.277   9.375  1.00  0.91           H  
ATOM   4139  HB  ILE A 249     -26.376 -31.011   6.650  1.00  0.91           H  
ATOM   4140 1HG1 ILE A 249     -28.242 -32.395   6.250  1.00  0.91           H  
ATOM   4141 2HG1 ILE A 249     -28.471 -31.687   7.815  1.00  0.91           H  
ATOM   4142 1HG2 ILE A 249     -25.962 -33.212   5.534  1.00  0.91           H  
ATOM   4143 2HG2 ILE A 249     -24.523 -32.490   6.214  1.00  0.91           H  
ATOM   4144 3HG2 ILE A 249     -25.309 -33.827   7.049  1.00  0.91           H  
ATOM   4145  HD1 ILE A 249     -29.149 -34.043   7.845  1.00  0.91           H  
ATOM   4146  HD2 ILE A 249     -27.553 -34.566   7.340  1.00  0.91           H  
ATOM   4147  HD3 ILE A 249     -27.781 -33.830   8.926  1.00  0.91           H  
ATOM   4148  N   ILE A 250     -23.747 -30.293   8.351  1.00  0.90           N  
ATOM   4149  CA  ILE A 250     -22.304 -30.059   8.482  1.00  0.90           C  
ATOM   4150  C   ILE A 250     -21.831 -29.962   9.948  1.00  0.90           C  
ATOM   4151  O   ILE A 250     -20.775 -30.514  10.252  1.00  0.90           O  
ATOM   4152  CB  ILE A 250     -21.826 -28.823   7.662  1.00  0.90           C  
ATOM   4153  CG1 ILE A 250     -21.847 -29.152   6.150  1.00  0.90           C  
ATOM   4154  CG2 ILE A 250     -20.441 -28.259   8.067  1.00  0.90           C  
ATOM   4155  CD1 ILE A 250     -21.774 -27.919   5.238  1.00  0.90           C  
ATOM   4156  H   ILE A 250     -24.295 -29.525   7.990  1.00  0.90           H  
ATOM   4157  HA  ILE A 250     -21.804 -30.931   8.056  1.00  0.90           H  
ATOM   4158  HB  ILE A 250     -22.555 -28.030   7.832  1.00  0.90           H  
ATOM   4159 1HG1 ILE A 250     -22.750 -29.708   5.896  1.00  0.90           H  
ATOM   4160 2HG1 ILE A 250     -21.019 -29.820   5.913  1.00  0.90           H  
ATOM   4161 1HG2 ILE A 250     -20.084 -27.506   7.366  1.00  0.90           H  
ATOM   4162 2HG2 ILE A 250     -20.469 -27.779   9.045  1.00  0.90           H  
ATOM   4163 3HG2 ILE A 250     -19.690 -29.045   8.109  1.00  0.90           H  
ATOM   4164  HD1 ILE A 250     -22.150 -28.148   4.241  1.00  0.90           H  
ATOM   4165  HD2 ILE A 250     -22.362 -27.088   5.628  1.00  0.90           H  
ATOM   4166  HD3 ILE A 250     -20.744 -27.580   5.133  1.00  0.90           H  
ATOM   4167  N   ASN A 251     -22.620 -29.320  10.831  1.00  0.87           N  
ATOM   4168  CA  ASN A 251     -22.351 -29.257  12.275  1.00  0.87           C  
ATOM   4169  C   ASN A 251     -22.400 -30.641  12.948  1.00  0.87           C  
ATOM   4170  O   ASN A 251     -21.544 -30.914  13.788  1.00  0.87           O  
ATOM   4171  CB  ASN A 251     -23.329 -28.270  12.956  1.00  0.87           C  
ATOM   4172  CG  ASN A 251     -22.839 -26.820  12.939  1.00  0.87           C  
ATOM   4173  ND2 ASN A 251     -23.528 -25.938  12.217  1.00  0.87           N  
ATOM   4174  OD1 ASN A 251     -21.860 -26.493  13.605  1.00  0.87           O  
ATOM   4175  H   ASN A 251     -23.468 -28.871  10.509  1.00  0.87           H  
ATOM   4176  HA  ASN A 251     -21.337 -28.858  12.331  1.00  0.87           H  
ATOM   4177  HB1 ASN A 251     -23.419 -28.519  14.015  1.00  0.87           H  
ATOM   4178  HB2 ASN A 251     -24.336 -28.362  12.548  1.00  0.87           H  
ATOM   4179 1HD2 ASN A 251     -24.307 -26.241  11.649  1.00  0.87           H  
ATOM   4180 2HD2 ASN A 251     -23.244 -24.969  12.201  1.00  0.87           H  
ATOM   4181  N   LYS A 252     -23.366 -31.490  12.553  1.00  0.98           N  
ATOM   4182  CA  LYS A 252     -23.502 -32.865  13.038  1.00  0.98           C  
ATOM   4183  C   LYS A 252     -22.406 -33.807  12.509  1.00  0.98           C  
ATOM   4184  O   LYS A 252     -21.899 -34.602  13.298  1.00  0.98           O  
ATOM   4185  CB  LYS A 252     -24.912 -33.398  12.724  1.00  0.98           C  
ATOM   4186  CG  LYS A 252     -26.000 -32.789  13.624  1.00  0.98           C  
ATOM   4187  CD  LYS A 252     -27.404 -33.298  13.270  1.00  0.98           C  
ATOM   4188  CE  LYS A 252     -28.496 -32.689  14.160  1.00  0.98           C  
ATOM   4189  NZ  LYS A 252     -29.821 -33.242  13.835  1.00  0.98           N1+
ATOM   4190  H   LYS A 252     -24.047 -31.187  11.869  1.00  0.98           H  
ATOM   4191  HA  LYS A 252     -23.394 -32.837  14.125  1.00  0.98           H  
ATOM   4192  HB1 LYS A 252     -24.931 -34.480  12.871  1.00  0.98           H  
ATOM   4193  HB2 LYS A 252     -25.147 -33.233  11.671  1.00  0.98           H  
ATOM   4194  HG1 LYS A 252     -25.977 -31.701  13.559  1.00  0.98           H  
ATOM   4195  HG2 LYS A 252     -25.782 -33.031  14.665  1.00  0.98           H  
ATOM   4196  HD1 LYS A 252     -27.425 -34.386  13.357  1.00  0.98           H  
ATOM   4197  HD2 LYS A 252     -27.616 -33.070  12.224  1.00  0.98           H  
ATOM   4198  HE1 LYS A 252     -28.524 -31.606  14.035  1.00  0.98           H  
ATOM   4199  HE2 LYS A 252     -28.283 -32.888  15.211  1.00  0.98           H  
ATOM   4200  HZ1 LYS A 252     -30.519 -32.822  14.432  1.00  0.98           H  
ATOM   4201  HZ2 LYS A 252     -30.044 -33.045  12.870  1.00  0.98           H  
ATOM   4202  HZ3 LYS A 252     -29.815 -34.242  13.980  1.00  0.98           H  
ATOM   4203  N   ARG A 253     -22.030 -33.676  11.220  1.00  0.98           N  
ATOM   4204  CA  ARG A 253     -20.892 -34.370  10.597  1.00  0.98           C  
ATOM   4205  C   ARG A 253     -19.572 -34.058  11.319  1.00  0.98           C  
ATOM   4206  O   ARG A 253     -18.864 -34.993  11.684  1.00  0.98           O  
ATOM   4207  CB  ARG A 253     -20.746 -33.959   9.116  1.00  0.98           C  
ATOM   4208  CG  ARG A 253     -21.674 -34.649   8.103  1.00  0.98           C  
ATOM   4209  CD  ARG A 253     -21.532 -33.947   6.743  1.00  0.98           C  
ATOM   4210  NE  ARG A 253     -22.157 -34.664   5.626  1.00  0.98           N  
ATOM   4211  CZ  ARG A 253     -22.161 -34.214   4.357  1.00  0.98           C  
ATOM   4212  NH1 ARG A 253     -22.726 -34.951   3.396  1.00  0.98           N  
ATOM   4213  NH2 ARG A 253     -21.601 -33.039   4.028  1.00  0.98           N1+
ATOM   4214  H   ARG A 253     -22.518 -33.014  10.630  1.00  0.98           H  
ATOM   4215  HA  ARG A 253     -21.078 -35.444  10.655  1.00  0.98           H  
ATOM   4216  HB1 ARG A 253     -19.728 -34.173   8.783  1.00  0.98           H  
ATOM   4217  HB2 ARG A 253     -20.851 -32.878   9.036  1.00  0.98           H  
ATOM   4218  HG1 ARG A 253     -22.698 -34.528   8.450  1.00  0.98           H  
ATOM   4219  HG2 ARG A 253     -21.504 -35.724   8.035  1.00  0.98           H  
ATOM   4220  HD1 ARG A 253     -20.497 -33.688   6.528  1.00  0.98           H  
ATOM   4221  HD2 ARG A 253     -22.086 -33.009   6.796  1.00  0.98           H  
ATOM   4222  HE  ARG A 253     -22.567 -35.565   5.831  1.00  0.98           H  
ATOM   4223 1HH1 ARG A 253     -23.097 -35.869   3.614  1.00  0.98           H  
ATOM   4224 2HH1 ARG A 253     -22.743 -34.630   2.438  1.00  0.98           H  
ATOM   4225 1HH2 ARG A 253     -21.160 -32.475   4.740  1.00  0.98           H  
ATOM   4226 2HH2 ARG A 253     -21.598 -32.718   3.070  1.00  0.98           H  
ATOM   4227  N   MET A 254     -19.290 -32.757  11.518  1.00  0.95           N  
ATOM   4228  CA  MET A 254     -18.119 -32.214  12.212  1.00  0.95           C  
ATOM   4229  C   MET A 254     -17.949 -32.781  13.628  1.00  0.95           C  
ATOM   4230  O   MET A 254     -16.879 -33.295  13.953  1.00  0.95           O  
ATOM   4231  CB  MET A 254     -18.219 -30.668  12.224  1.00  0.95           C  
ATOM   4232  CG  MET A 254     -17.216 -29.924  13.131  1.00  0.95           C  
ATOM   4233  SD  MET A 254     -17.306 -28.118  13.010  1.00  0.95           S  
ATOM   4234  CE  MET A 254     -18.753 -27.811  14.055  1.00  0.95           C  
ATOM   4235  H   MET A 254     -19.938 -32.063  11.167  1.00  0.95           H  
ATOM   4236  HA  MET A 254     -17.234 -32.495  11.638  1.00  0.95           H  
ATOM   4237  HB1 MET A 254     -19.223 -30.385  12.540  1.00  0.95           H  
ATOM   4238  HB2 MET A 254     -18.129 -30.296  11.204  1.00  0.95           H  
ATOM   4239  HG1 MET A 254     -16.197 -30.230  12.896  1.00  0.95           H  
ATOM   4240  HG2 MET A 254     -17.372 -30.180  14.179  1.00  0.95           H  
ATOM   4241  HE1 MET A 254     -19.011 -26.754  14.037  1.00  0.95           H  
ATOM   4242  HE2 MET A 254     -19.614 -28.378  13.709  1.00  0.95           H  
ATOM   4243  HE3 MET A 254     -18.545 -28.097  15.086  1.00  0.95           H  
ATOM   4244  N   LYS A 255     -19.014 -32.651  14.436  1.00  1.17           N  
ATOM   4245  CA  LYS A 255     -19.020 -33.006  15.850  1.00  1.17           C  
ATOM   4246  C   LYS A 255     -18.996 -34.524  16.100  1.00  1.17           C  
ATOM   4247  O   LYS A 255     -18.369 -34.950  17.068  1.00  1.17           O  
ATOM   4248  CB  LYS A 255     -20.206 -32.299  16.533  1.00  1.17           C  
ATOM   4249  CG  LYS A 255     -20.217 -32.441  18.064  1.00  1.17           C  
ATOM   4250  CD  LYS A 255     -21.240 -31.518  18.737  1.00  1.17           C  
ATOM   4251  CE  LYS A 255     -21.188 -31.619  20.267  1.00  1.17           C  
ATOM   4252  NZ  LYS A 255     -22.143 -30.695  20.901  1.00  1.17           N1+
ATOM   4253  H   LYS A 255     -19.858 -32.220  14.081  1.00  1.17           H  
ATOM   4254  HA  LYS A 255     -18.104 -32.599  16.285  1.00  1.17           H  
ATOM   4255  HB1 LYS A 255     -21.151 -32.654  16.117  1.00  1.17           H  
ATOM   4256  HB2 LYS A 255     -20.150 -31.236  16.293  1.00  1.17           H  
ATOM   4257  HG1 LYS A 255     -19.222 -32.221  18.454  1.00  1.17           H  
ATOM   4258  HG2 LYS A 255     -20.433 -33.474  18.340  1.00  1.17           H  
ATOM   4259  HD1 LYS A 255     -22.242 -31.770  18.384  1.00  1.17           H  
ATOM   4260  HD2 LYS A 255     -21.056 -30.487  18.431  1.00  1.17           H  
ATOM   4261  HE1 LYS A 255     -20.186 -31.381  20.627  1.00  1.17           H  
ATOM   4262  HE2 LYS A 255     -21.413 -32.636  20.589  1.00  1.17           H  
ATOM   4263  HZ1 LYS A 255     -22.082 -30.785  21.906  1.00  1.17           H  
ATOM   4264  HZ2 LYS A 255     -21.924 -29.746  20.636  1.00  1.17           H  
ATOM   4265  HZ3 LYS A 255     -23.082 -30.920  20.602  1.00  1.17           H  
ATOM   4266  N   ALA A 256     -19.629 -35.315  15.216  1.00  1.53           N  
ATOM   4267  CA  ALA A 256     -19.558 -36.778  15.241  1.00  1.53           C  
ATOM   4268  C   ALA A 256     -18.171 -37.311  14.839  1.00  1.53           C  
ATOM   4269  O   ALA A 256     -17.717 -38.294  15.423  1.00  1.53           O  
ATOM   4270  CB  ALA A 256     -20.649 -37.361  14.331  1.00  1.53           C  
ATOM   4271  H   ALA A 256     -20.142 -34.904  14.447  1.00  1.53           H  
ATOM   4272  HA  ALA A 256     -19.760 -37.112  16.261  1.00  1.53           H  
ATOM   4273  HB1 ALA A 256     -20.630 -38.451  14.340  1.00  1.53           H  
ATOM   4274  HB2 ALA A 256     -21.641 -37.049  14.661  1.00  1.53           H  
ATOM   4275  HB3 ALA A 256     -20.523 -37.035  13.297  1.00  1.53           H  
ATOM   4276  N   LEU A 257     -17.514 -36.632  13.880  1.00  1.70           N  
ATOM   4277  CA  LEU A 257     -16.179 -36.960  13.374  1.00  1.70           C  
ATOM   4278  C   LEU A 257     -15.033 -36.617  14.355  1.00  1.70           C  
ATOM   4279  O   LEU A 257     -13.914 -37.077  14.130  1.00  1.70           O  
ATOM   4280  CB  LEU A 257     -16.019 -36.322  11.970  1.00  1.70           C  
ATOM   4281  CG  LEU A 257     -14.759 -36.699  11.154  1.00  1.70           C  
ATOM   4282  CD1 LEU A 257     -14.591 -38.224  10.984  1.00  1.70           C  
ATOM   4283  CD2 LEU A 257     -14.753 -35.965   9.795  1.00  1.70           C  
ATOM   4284  H   LEU A 257     -17.962 -35.835  13.447  1.00  1.70           H  
ATOM   4285  HA  LEU A 257     -16.152 -38.044  13.254  1.00  1.70           H  
ATOM   4286  HB1 LEU A 257     -16.069 -35.237  12.070  1.00  1.70           H  
ATOM   4287  HB2 LEU A 257     -16.884 -36.609  11.370  1.00  1.70           H  
ATOM   4288  HG  LEU A 257     -13.885 -36.330  11.691  1.00  1.70           H  
ATOM   4289 1HD1 LEU A 257     -14.224 -38.497   9.994  1.00  1.70           H  
ATOM   4290 2HD1 LEU A 257     -13.871 -38.615  11.704  1.00  1.70           H  
ATOM   4291 3HD1 LEU A 257     -15.529 -38.759  11.135  1.00  1.70           H  
ATOM   4292 1HD2 LEU A 257     -13.805 -35.449   9.637  1.00  1.70           H  
ATOM   4293 2HD2 LEU A 257     -14.898 -36.641   8.952  1.00  1.70           H  
ATOM   4294 3HD2 LEU A 257     -15.540 -35.213   9.732  1.00  1.70           H  
ATOM   4295  N   LYS A 258     -15.321 -35.899  15.460  1.00  1.63           N  
ATOM   4296  CA  LYS A 258     -14.401 -35.744  16.598  1.00  1.63           C  
ATOM   4297  C   LYS A 258     -14.090 -37.056  17.349  1.00  1.63           C  
ATOM   4298  O   LYS A 258     -13.048 -37.122  18.000  1.00  1.63           O  
ATOM   4299  CB  LYS A 258     -14.896 -34.637  17.555  1.00  1.63           C  
ATOM   4300  CG  LYS A 258     -14.490 -33.214  17.131  1.00  1.63           C  
ATOM   4301  CD  LYS A 258     -13.002 -32.919  17.397  1.00  1.63           C  
ATOM   4302  CE  LYS A 258     -12.590 -31.490  17.029  1.00  1.63           C  
ATOM   4303  NZ  LYS A 258     -11.169 -31.258  17.334  1.00  1.63           N1+
ATOM   4304  H   LYS A 258     -16.256 -35.538  15.587  1.00  1.63           H  
ATOM   4305  HA  LYS A 258     -13.449 -35.428  16.169  1.00  1.63           H  
ATOM   4306  HB1 LYS A 258     -14.495 -34.798  18.558  1.00  1.63           H  
ATOM   4307  HB2 LYS A 258     -15.974 -34.706  17.673  1.00  1.63           H  
ATOM   4308  HG1 LYS A 258     -15.103 -32.495  17.677  1.00  1.63           H  
ATOM   4309  HG2 LYS A 258     -14.719 -33.065  16.075  1.00  1.63           H  
ATOM   4310  HD1 LYS A 258     -12.376 -33.617  16.841  1.00  1.63           H  
ATOM   4311  HD2 LYS A 258     -12.785 -33.096  18.451  1.00  1.63           H  
ATOM   4312  HE1 LYS A 258     -13.189 -30.766  17.583  1.00  1.63           H  
ATOM   4313  HE2 LYS A 258     -12.761 -31.306  15.968  1.00  1.63           H  
ATOM   4314  HZ1 LYS A 258     -10.918 -30.312  17.084  1.00  1.63           H  
ATOM   4315  HZ2 LYS A 258     -11.010 -31.380  18.325  1.00  1.63           H  
ATOM   4316  HZ3 LYS A 258     -10.595 -31.908  16.817  1.00  1.63           H  
ATOM   4317  N   ALA A 259     -14.937 -38.088  17.185  1.00  1.77           N  
ATOM   4318  CA  ALA A 259     -14.603 -39.481  17.478  1.00  1.77           C  
ATOM   4319  C   ALA A 259     -13.967 -40.091  16.215  1.00  1.77           C  
ATOM   4320  O   ALA A 259     -14.658 -40.768  15.452  1.00  1.77           O  
ATOM   4321  CB  ALA A 259     -15.884 -40.215  17.914  1.00  1.77           C  
ATOM   4322  H   ALA A 259     -15.779 -37.952  16.643  1.00  1.77           H  
ATOM   4323  HA  ALA A 259     -13.882 -39.541  18.295  1.00  1.77           H  
ATOM   4324  HB1 ALA A 259     -15.682 -41.266  18.127  1.00  1.77           H  
ATOM   4325  HB2 ALA A 259     -16.295 -39.773  18.822  1.00  1.77           H  
ATOM   4326  HB3 ALA A 259     -16.660 -40.174  17.149  1.00  1.77           H  
ATOM   4327  N   GLY A 260     -12.684 -39.765  15.981  1.00  1.62           N  
ATOM   4328  CA  GLY A 260     -12.007 -40.039  14.716  1.00  1.62           C  
ATOM   4329  C   GLY A 260     -10.669 -40.742  14.955  1.00  1.62           C  
ATOM   4330  O   GLY A 260      -9.889 -40.347  15.823  1.00  1.62           O  
ATOM   4331  H   GLY A 260     -12.181 -39.205  16.654  1.00  1.62           H  
ATOM   4332  HA1 GLY A 260     -11.811 -39.088  14.219  1.00  1.62           H  
ATOM   4333  HA2 GLY A 260     -12.622 -40.623  14.029  1.00  1.62           H  
ATOM   4334  N   GLU A 261     -10.395 -41.731  14.092  1.00  1.65           N  
ATOM   4335  CA  GLU A 261      -9.108 -42.396  13.901  1.00  1.65           C  
ATOM   4336  C   GLU A 261      -8.901 -42.621  12.386  1.00  1.65           C  
ATOM   4337  O   GLU A 261      -7.926 -42.084  11.858  1.00  1.65           O  
ATOM   4338  CB  GLU A 261      -9.004 -43.681  14.757  1.00  1.65           C  
ATOM   4339  CG  GLU A 261      -8.525 -43.449  16.199  1.00  1.65           C  
ATOM   4340  CD  GLU A 261      -8.431 -44.766  16.970  1.00  1.65           C  
ATOM   4341  OE1 GLU A 261      -7.295 -45.126  17.348  1.00  1.65           O  
ATOM   4342  OE2 GLU A 261      -9.495 -45.395  17.158  1.00  1.65           O1-
ATOM   4343  H   GLU A 261     -11.099 -41.974  13.410  1.00  1.65           H  
ATOM   4344  HA  GLU A 261      -8.310 -41.718  14.213  1.00  1.65           H  
ATOM   4345  HB1 GLU A 261      -8.349 -44.406  14.270  1.00  1.65           H  
ATOM   4346  HB2 GLU A 261      -9.986 -44.147  14.828  1.00  1.65           H  
ATOM   4347  HG1 GLU A 261      -9.213 -42.792  16.730  1.00  1.65           H  
ATOM   4348  HG2 GLU A 261      -7.552 -42.956  16.199  1.00  1.65           H  
ATOM   4349  N   PRO A 262      -9.864 -43.266  11.676  1.00  1.35           N  
ATOM   4350  CA  PRO A 262     -10.055 -43.050  10.229  1.00  1.35           C  
ATOM   4351  C   PRO A 262     -10.481 -41.615   9.876  1.00  1.35           C  
ATOM   4352  O   PRO A 262     -11.113 -40.932  10.685  1.00  1.35           O  
ATOM   4353  CB  PRO A 262     -11.178 -44.032   9.838  1.00  1.35           C  
ATOM   4354  CG  PRO A 262     -11.212 -45.062  10.946  1.00  1.35           C  
ATOM   4355  CD  PRO A 262     -10.818 -44.258  12.174  1.00  1.35           C  
ATOM   4356  HA  PRO A 262      -9.129 -43.317   9.716  1.00  1.35           H  
ATOM   4357  HB1 PRO A 262     -12.147 -43.530   9.800  1.00  1.35           H  
ATOM   4358  HB2 PRO A 262     -11.013 -44.487   8.861  1.00  1.35           H  
ATOM   4359  HG1 PRO A 262     -12.175 -45.564  11.045  1.00  1.35           H  
ATOM   4360  HG2 PRO A 262     -10.454 -45.823  10.753  1.00  1.35           H  
ATOM   4361  HD1 PRO A 262     -11.682 -43.754  12.609  1.00  1.35           H  
ATOM   4362  HD2 PRO A 262     -10.395 -44.943  12.906  1.00  1.35           H  
ATOM   4363  N   GLY A 263     -10.176 -41.233   8.633  1.00  1.45           N  
ATOM   4364  CA  GLY A 263     -10.752 -40.072   7.971  1.00  1.45           C  
ATOM   4365  C   GLY A 263     -10.939 -40.427   6.492  1.00  1.45           C  
ATOM   4366  O   GLY A 263     -10.474 -41.466   6.018  1.00  1.45           O  
ATOM   4367  H   GLY A 263      -9.655 -41.862   8.037  1.00  1.45           H  
ATOM   4368  HA1 GLY A 263     -10.078 -39.220   8.068  1.00  1.45           H  
ATOM   4369  HA2 GLY A 263     -11.715 -39.794   8.403  1.00  1.45           H  
ATOM   4370  N   GLU A 264     -11.587 -39.515   5.757  1.00  1.16           N  
ATOM   4371  CA  GLU A 264     -11.546 -39.462   4.297  1.00  1.16           C  
ATOM   4372  C   GLU A 264     -11.092 -38.062   3.878  1.00  1.16           C  
ATOM   4373  O   GLU A 264     -11.379 -37.084   4.573  1.00  1.16           O  
ATOM   4374  CB  GLU A 264     -12.905 -39.831   3.673  1.00  1.16           C  
ATOM   4375  CG  GLU A 264     -13.232 -41.330   3.782  1.00  1.16           C  
ATOM   4376  CD  GLU A 264     -14.400 -41.710   2.876  1.00  1.16           C  
ATOM   4377  OE1 GLU A 264     -14.124 -42.274   1.796  1.00  1.16           O  
ATOM   4378  OE2 GLU A 264     -15.550 -41.410   3.260  1.00  1.16           O1-
ATOM   4379  H   GLU A 264     -11.960 -38.688   6.202  1.00  1.16           H  
ATOM   4380  HA  GLU A 264     -10.795 -40.156   3.914  1.00  1.16           H  
ATOM   4381  HB1 GLU A 264     -12.912 -39.536   2.622  1.00  1.16           H  
ATOM   4382  HB2 GLU A 264     -13.697 -39.255   4.154  1.00  1.16           H  
ATOM   4383  HG1 GLU A 264     -13.471 -41.596   4.812  1.00  1.16           H  
ATOM   4384  HG2 GLU A 264     -12.365 -41.928   3.499  1.00  1.16           H  
ATOM   4385  N   ASP A 265     -10.375 -38.006   2.744  1.00  1.06           N  
ATOM   4386  CA  ASP A 265      -9.682 -36.818   2.231  1.00  1.06           C  
ATOM   4387  C   ASP A 265     -10.604 -35.764   1.580  1.00  1.06           C  
ATOM   4388  O   ASP A 265     -10.093 -34.826   0.975  1.00  1.06           O  
ATOM   4389  CB  ASP A 265      -8.525 -37.229   1.273  1.00  1.06           C  
ATOM   4390  CG  ASP A 265      -7.166 -36.584   1.582  1.00  1.06           C  
ATOM   4391  OD1 ASP A 265      -6.986 -36.021   2.682  1.00  1.06           O  
ATOM   4392  OD2 ASP A 265      -6.282 -36.695   0.707  1.00  1.06           O1-
ATOM   4393  H   ASP A 265     -10.213 -38.858   2.227  1.00  1.06           H  
ATOM   4394  HA  ASP A 265      -9.293 -36.313   3.115  1.00  1.06           H  
ATOM   4395  HB1 ASP A 265      -8.784 -36.992   0.239  1.00  1.06           H  
ATOM   4396  HB2 ASP A 265      -8.377 -38.309   1.316  1.00  1.06           H  
ATOM   4397  N   ASP A 266     -11.926 -35.925   1.739  1.00  0.97           N  
ATOM   4398  CA  ASP A 266     -13.019 -35.057   1.297  1.00  0.97           C  
ATOM   4399  C   ASP A 266     -12.887 -33.588   1.743  1.00  0.97           C  
ATOM   4400  O   ASP A 266     -12.270 -33.317   2.771  1.00  0.97           O  
ATOM   4401  CB  ASP A 266     -14.367 -35.610   1.798  1.00  0.97           C  
ATOM   4402  CG  ASP A 266     -14.608 -37.094   1.518  1.00  0.97           C  
ATOM   4403  OD1 ASP A 266     -14.350 -37.522   0.372  1.00  0.97           O  
ATOM   4404  OD2 ASP A 266     -15.122 -37.768   2.434  1.00  0.97           O1-
ATOM   4405  H   ASP A 266     -12.227 -36.732   2.266  1.00  0.97           H  
ATOM   4406  HA  ASP A 266     -13.016 -35.075   0.205  1.00  0.97           H  
ATOM   4407  HB1 ASP A 266     -15.179 -35.057   1.350  1.00  0.97           H  
ATOM   4408  HB2 ASP A 266     -14.438 -35.453   2.876  1.00  0.97           H  
ATOM   4409  N   LEU A 267     -13.511 -32.678   0.973  1.00  0.87           N  
ATOM   4410  CA  LEU A 267     -13.488 -31.221   1.138  1.00  0.87           C  
ATOM   4411  C   LEU A 267     -13.848 -30.721   2.547  1.00  0.87           C  
ATOM   4412  O   LEU A 267     -13.135 -29.845   3.028  1.00  0.87           O  
ATOM   4413  CB  LEU A 267     -14.397 -30.541   0.085  1.00  0.87           C  
ATOM   4414  CG  LEU A 267     -13.823 -30.537  -1.351  1.00  0.87           C  
ATOM   4415  CD1 LEU A 267     -14.898 -30.136  -2.382  1.00  0.87           C  
ATOM   4416  CD2 LEU A 267     -12.567 -29.649  -1.472  1.00  0.87           C  
ATOM   4417  H   LEU A 267     -14.044 -33.008   0.177  1.00  0.87           H  
ATOM   4418  HA  LEU A 267     -12.456 -30.913   0.959  1.00  0.87           H  
ATOM   4419  HB1 LEU A 267     -14.592 -29.505   0.369  1.00  0.87           H  
ATOM   4420  HB2 LEU A 267     -15.372 -31.028   0.101  1.00  0.87           H  
ATOM   4421  HG  LEU A 267     -13.532 -31.561  -1.591  1.00  0.87           H  
ATOM   4422 1HD1 LEU A 267     -14.811 -30.741  -3.284  1.00  0.87           H  
ATOM   4423 2HD1 LEU A 267     -15.910 -30.271  -1.998  1.00  0.87           H  
ATOM   4424 3HD1 LEU A 267     -14.811 -29.091  -2.683  1.00  0.87           H  
ATOM   4425 1HD2 LEU A 267     -12.567 -29.049  -2.380  1.00  0.87           H  
ATOM   4426 2HD2 LEU A 267     -12.465 -28.963  -0.631  1.00  0.87           H  
ATOM   4427 3HD2 LEU A 267     -11.665 -30.257  -1.502  1.00  0.87           H  
ATOM   4428  N   LEU A 268     -14.884 -31.284   3.201  1.00  0.88           N  
ATOM   4429  CA  LEU A 268     -15.248 -30.907   4.576  1.00  0.88           C  
ATOM   4430  C   LEU A 268     -14.215 -31.378   5.616  1.00  0.88           C  
ATOM   4431  O   LEU A 268     -14.026 -30.678   6.605  1.00  0.88           O  
ATOM   4432  CB  LEU A 268     -16.674 -31.387   4.939  1.00  0.88           C  
ATOM   4433  CG  LEU A 268     -17.270 -30.884   6.273  1.00  0.88           C  
ATOM   4434  CD1 LEU A 268     -17.457 -29.357   6.337  1.00  0.88           C  
ATOM   4435  CD2 LEU A 268     -18.577 -31.624   6.595  1.00  0.88           C  
ATOM   4436  H   LEU A 268     -15.422 -32.025   2.773  1.00  0.88           H  
ATOM   4437  HA  LEU A 268     -15.262 -29.822   4.588  1.00  0.88           H  
ATOM   4438  HB1 LEU A 268     -16.649 -32.470   5.026  1.00  0.88           H  
ATOM   4439  HB2 LEU A 268     -17.361 -31.146   4.126  1.00  0.88           H  
ATOM   4440  HG  LEU A 268     -16.576 -31.157   7.064  1.00  0.88           H  
ATOM   4441 1HD1 LEU A 268     -17.188 -28.974   7.321  1.00  0.88           H  
ATOM   4442 2HD1 LEU A 268     -16.848 -28.820   5.614  1.00  0.88           H  
ATOM   4443 3HD1 LEU A 268     -18.490 -29.075   6.139  1.00  0.88           H  
ATOM   4444 1HD2 LEU A 268     -19.072 -31.204   7.471  1.00  0.88           H  
ATOM   4445 2HD2 LEU A 268     -19.274 -31.581   5.759  1.00  0.88           H  
ATOM   4446 3HD2 LEU A 268     -18.378 -32.674   6.812  1.00  0.88           H  
ATOM   4447  N   GLY A 269     -13.555 -32.522   5.367  1.00  1.02           N  
ATOM   4448  CA  GLY A 269     -12.509 -33.076   6.229  1.00  1.02           C  
ATOM   4449  C   GLY A 269     -11.178 -32.317   6.088  1.00  1.02           C  
ATOM   4450  O   GLY A 269     -10.394 -32.316   7.034  1.00  1.02           O  
ATOM   4451  H   GLY A 269     -13.749 -33.026   4.513  1.00  1.02           H  
ATOM   4452  HA1 GLY A 269     -12.347 -34.119   5.955  1.00  1.02           H  
ATOM   4453  HA2 GLY A 269     -12.834 -33.067   7.271  1.00  1.02           H  
ATOM   4454  N   VAL A 270     -10.933 -31.656   4.943  1.00  0.90           N  
ATOM   4455  CA  VAL A 270      -9.774 -30.788   4.712  1.00  0.90           C  
ATOM   4456  C   VAL A 270     -10.047 -29.364   5.243  1.00  0.90           C  
ATOM   4457  O   VAL A 270      -9.157 -28.776   5.860  1.00  0.90           O  
ATOM   4458  CB  VAL A 270      -9.401 -30.711   3.206  1.00  0.90           C  
ATOM   4459  CG1 VAL A 270      -8.224 -29.758   2.916  1.00  0.90           C  
ATOM   4460  CG2 VAL A 270      -9.060 -32.101   2.641  1.00  0.90           C  
ATOM   4461  H   VAL A 270     -11.596 -31.729   4.183  1.00  0.90           H  
ATOM   4462  HA  VAL A 270      -8.914 -31.190   5.252  1.00  0.90           H  
ATOM   4463  HB  VAL A 270     -10.271 -30.349   2.653  1.00  0.90           H  
ATOM   4464 1HG1 VAL A 270      -7.878 -29.867   1.891  1.00  0.90           H  
ATOM   4465 2HG1 VAL A 270      -8.494 -28.711   3.057  1.00  0.90           H  
ATOM   4466 3HG1 VAL A 270      -7.374 -29.974   3.565  1.00  0.90           H  
ATOM   4467 1HG2 VAL A 270      -8.983 -32.070   1.554  1.00  0.90           H  
ATOM   4468 2HG2 VAL A 270      -8.115 -32.470   3.042  1.00  0.90           H  
ATOM   4469 3HG2 VAL A 270      -9.815 -32.845   2.880  1.00  0.90           H  
ATOM   4470  N   LEU A 271     -11.297 -28.887   5.079  1.00  0.85           N  
ATOM   4471  CA  LEU A 271     -11.870 -27.701   5.733  1.00  0.85           C  
ATOM   4472  C   LEU A 271     -12.009 -27.847   7.258  1.00  0.85           C  
ATOM   4473  O   LEU A 271     -12.296 -26.843   7.908  1.00  0.85           O  
ATOM   4474  CB  LEU A 271     -13.267 -27.401   5.147  1.00  0.85           C  
ATOM   4475  CG  LEU A 271     -13.277 -26.743   3.755  1.00  0.85           C  
ATOM   4476  CD1 LEU A 271     -14.688 -26.796   3.129  1.00  0.85           C  
ATOM   4477  CD2 LEU A 271     -12.704 -25.313   3.803  1.00  0.85           C  
ATOM   4478  H   LEU A 271     -11.953 -29.430   4.533  1.00  0.85           H  
ATOM   4479  HA  LEU A 271     -11.209 -26.855   5.547  1.00  0.85           H  
ATOM   4480  HB1 LEU A 271     -13.828 -26.747   5.814  1.00  0.85           H  
ATOM   4481  HB2 LEU A 271     -13.829 -28.329   5.132  1.00  0.85           H  
ATOM   4482  HG  LEU A 271     -12.622 -27.326   3.107  1.00  0.85           H  
ATOM   4483 1HD1 LEU A 271     -14.659 -27.280   2.152  1.00  0.85           H  
ATOM   4484 2HD1 LEU A 271     -15.380 -27.368   3.745  1.00  0.85           H  
ATOM   4485 3HD1 LEU A 271     -15.134 -25.811   2.988  1.00  0.85           H  
ATOM   4486 1HD2 LEU A 271     -13.387 -24.569   3.396  1.00  0.85           H  
ATOM   4487 2HD2 LEU A 271     -12.463 -24.995   4.817  1.00  0.85           H  
ATOM   4488 3HD2 LEU A 271     -11.779 -25.264   3.230  1.00  0.85           H  
ATOM   4489  N   LEU A 272     -11.818 -29.069   7.787  1.00  1.10           N  
ATOM   4490  CA  LEU A 272     -11.795 -29.411   9.207  1.00  1.10           C  
ATOM   4491  C   LEU A 272     -10.534 -30.247   9.534  1.00  1.10           C  
ATOM   4492  O   LEU A 272     -10.593 -31.122  10.395  1.00  1.10           O  
ATOM   4493  CB  LEU A 272     -13.131 -30.057   9.643  1.00  1.10           C  
ATOM   4494  CG  LEU A 272     -14.379 -29.151   9.481  1.00  1.10           C  
ATOM   4495  CD1 LEU A 272     -15.653 -29.957   9.760  1.00  1.10           C  
ATOM   4496  CD2 LEU A 272     -14.329 -27.875  10.349  1.00  1.10           C  
ATOM   4497  H   LEU A 272     -11.625 -29.837   7.160  1.00  1.10           H  
ATOM   4498  HA  LEU A 272     -11.684 -28.507   9.799  1.00  1.10           H  
ATOM   4499  HB1 LEU A 272     -13.065 -30.356  10.690  1.00  1.10           H  
ATOM   4500  HB2 LEU A 272     -13.273 -30.984   9.085  1.00  1.10           H  
ATOM   4501  HG  LEU A 272     -14.449 -28.831   8.442  1.00  1.10           H  
ATOM   4502 1HD1 LEU A 272     -16.547 -29.340   9.673  1.00  1.10           H  
ATOM   4503 2HD1 LEU A 272     -15.748 -30.787   9.063  1.00  1.10           H  
ATOM   4504 3HD1 LEU A 272     -15.625 -30.389  10.757  1.00  1.10           H  
ATOM   4505 1HD2 LEU A 272     -15.235 -27.746  10.939  1.00  1.10           H  
ATOM   4506 2HD2 LEU A 272     -13.495 -27.884  11.051  1.00  1.10           H  
ATOM   4507 3HD2 LEU A 272     -14.226 -26.983   9.731  1.00  1.10           H  
ATOM   4508  N   GLU A 273      -9.407 -29.907   8.876  1.00  1.25           N  
ATOM   4509  CA  GLU A 273      -8.025 -30.053   9.364  1.00  1.25           C  
ATOM   4510  C   GLU A 273      -7.481 -28.625   9.519  1.00  1.25           C  
ATOM   4511  O   GLU A 273      -7.077 -28.245  10.617  1.00  1.25           O  
ATOM   4512  CB  GLU A 273      -7.167 -30.998   8.466  1.00  1.25           C  
ATOM   4513  CG  GLU A 273      -5.863 -30.469   7.792  1.00  1.25           C  
ATOM   4514  CD  GLU A 273      -4.757 -29.916   8.712  1.00  1.25           C  
ATOM   4515  OE1 GLU A 273      -4.644 -30.401   9.860  1.00  1.25           O  
ATOM   4516  OE2 GLU A 273      -4.067 -28.971   8.264  1.00  1.25           O1-
ATOM   4517  H   GLU A 273      -9.505 -29.227   8.136  1.00  1.25           H  
ATOM   4518  HA  GLU A 273      -8.051 -30.491  10.362  1.00  1.25           H  
ATOM   4519  HB1 GLU A 273      -7.800 -31.394   7.671  1.00  1.25           H  
ATOM   4520  HB2 GLU A 273      -6.903 -31.874   9.060  1.00  1.25           H  
ATOM   4521  HG1 GLU A 273      -6.123 -29.701   7.063  1.00  1.25           H  
ATOM   4522  HG2 GLU A 273      -5.419 -31.277   7.212  1.00  1.25           H  
ATOM   4523  N   SER A 274      -7.596 -27.815   8.446  1.00  1.36           N  
ATOM   4524  CA  SER A 274      -7.742 -26.362   8.572  1.00  1.36           C  
ATOM   4525  C   SER A 274      -9.021 -26.088   9.386  1.00  1.36           C  
ATOM   4526  O   SER A 274      -9.931 -26.901   9.319  1.00  1.36           O  
ATOM   4527  CB  SER A 274      -7.729 -25.710   7.172  1.00  1.36           C  
ATOM   4528  OG  SER A 274      -8.915 -25.925   6.434  1.00  1.36           O  
ATOM   4529  H   SER A 274      -7.902 -28.206   7.566  1.00  1.36           H  
ATOM   4530  HA  SER A 274      -6.883 -25.993   9.130  1.00  1.36           H  
ATOM   4531  HB1 SER A 274      -6.877 -26.065   6.591  1.00  1.36           H  
ATOM   4532  HB2 SER A 274      -7.605 -24.632   7.277  1.00  1.36           H  
ATOM   4533  HG  SER A 274      -8.962 -26.854   6.184  1.00  1.36           H  
ATOM   4534  N   ASN A 275      -9.037 -25.057  10.235  1.00  1.55           N  
ATOM   4535  CA  ASN A 275     -10.009 -24.884  11.329  1.00  1.55           C  
ATOM   4536  C   ASN A 275      -9.804 -25.820  12.519  1.00  1.55           C  
ATOM   4537  O   ASN A 275      -9.910 -25.299  13.619  1.00  1.55           O  
ATOM   4538  CB  ASN A 275     -11.505 -24.971  10.925  1.00  1.55           C  
ATOM   4539  CG  ASN A 275     -12.013 -23.756  10.177  1.00  1.55           C  
ATOM   4540  ND2 ASN A 275     -13.336 -23.584  10.199  1.00  1.55           N  
ATOM   4541  OD1 ASN A 275     -11.237 -22.980   9.624  1.00  1.55           O  
ATOM   4542  H   ASN A 275      -8.263 -24.410  10.238  1.00  1.55           H  
ATOM   4543  HA  ASN A 275      -9.805 -23.865  11.664  1.00  1.55           H  
ATOM   4544  HB1 ASN A 275     -12.109 -25.024  11.831  1.00  1.55           H  
ATOM   4545  HB2 ASN A 275     -11.774 -25.876  10.387  1.00  1.55           H  
ATOM   4546 1HD2 ASN A 275     -13.933 -24.248  10.668  1.00  1.55           H  
ATOM   4547 2HD2 ASN A 275     -13.745 -22.770   9.764  1.00  1.55           H  
ATOM   4548  N   ILE A 276      -9.554 -27.137  12.363  1.00  3.48           N  
ATOM   4549  CA  ILE A 276      -9.454 -28.041  13.530  1.00  3.48           C  
ATOM   4550  C   ILE A 276      -8.306 -27.672  14.486  1.00  3.48           C  
ATOM   4551  O   ILE A 276      -8.369 -28.026  15.663  1.00  3.48           O  
ATOM   4552  CB  ILE A 276      -9.373 -29.557  13.165  1.00  3.48           C  
ATOM   4553  CG1 ILE A 276     -10.335 -30.353  14.075  1.00  3.48           C  
ATOM   4554  CG2 ILE A 276      -7.966 -30.208  13.194  1.00  3.48           C  
ATOM   4555  CD1 ILE A 276     -10.404 -31.863  13.803  1.00  3.48           C  
ATOM   4556  H   ILE A 276      -9.470 -27.545  11.441  1.00  3.48           H  
ATOM   4557  HA  ILE A 276     -10.372 -27.875  14.099  1.00  3.48           H  
ATOM   4558  HB  ILE A 276      -9.730 -29.638  12.145  1.00  3.48           H  
ATOM   4559 1HG1 ILE A 276     -11.342 -29.942  13.995  1.00  3.48           H  
ATOM   4560 2HG1 ILE A 276     -10.031 -30.204  15.110  1.00  3.48           H  
ATOM   4561 1HG2 ILE A 276      -7.973 -31.192  12.727  1.00  3.48           H  
ATOM   4562 2HG2 ILE A 276      -7.235 -29.613  12.655  1.00  3.48           H  
ATOM   4563 3HG2 ILE A 276      -7.596 -30.342  14.212  1.00  3.48           H  
ATOM   4564  HD1 ILE A 276     -10.215 -32.100  12.757  1.00  3.48           H  
ATOM   4565  HD2 ILE A 276      -9.669 -32.402  14.402  1.00  3.48           H  
ATOM   4566  HD3 ILE A 276     -11.388 -32.260  14.053  1.00  3.48           H  
ATOM   4567  N   GLN A 277      -7.330 -26.914  13.965  1.00  5.12           N  
ATOM   4568  CA  GLN A 277      -6.365 -26.199  14.768  1.00  5.12           C  
ATOM   4569  C   GLN A 277      -7.024 -24.895  15.279  1.00  5.12           C  
ATOM   4570  O   GLN A 277      -7.331 -24.882  16.458  1.00  5.12           O  
ATOM   4571  CB  GLN A 277      -5.045 -26.003  13.996  1.00  5.12           C  
ATOM   4572  CG  GLN A 277      -4.589 -27.134  13.041  1.00  5.12           C  
ATOM   4573  CD  GLN A 277      -4.500 -28.532  13.665  1.00  5.12           C  
ATOM   4574  NE2 GLN A 277      -4.479 -29.568  12.824  1.00  5.12           N  
ATOM   4575  OE1 GLN A 277      -4.430 -28.684  14.883  1.00  5.12           O  
ATOM   4576  H   GLN A 277      -7.349 -26.696  12.980  1.00  5.12           H  
ATOM   4577  HA  GLN A 277      -6.138 -26.818  15.636  1.00  5.12           H  
ATOM   4578  HB1 GLN A 277      -4.248 -25.844  14.716  1.00  5.12           H  
ATOM   4579  HB2 GLN A 277      -5.113 -25.085  13.437  1.00  5.12           H  
ATOM   4580  HG1 GLN A 277      -3.606 -26.889  12.638  1.00  5.12           H  
ATOM   4581  HG2 GLN A 277      -5.260 -27.175  12.183  1.00  5.12           H  
ATOM   4582 1HE2 GLN A 277      -4.540 -29.440  11.820  1.00  5.12           H  
ATOM   4583 2HE2 GLN A 277      -4.414 -30.508  13.188  1.00  5.12           H  
ATOM   4584  N   GLU A 278      -7.272 -23.855  14.452  1.00  6.64           N  
ATOM   4585  CA  GLU A 278      -7.724 -22.504  14.878  1.00  6.64           C  
ATOM   4586  C   GLU A 278      -9.052 -22.398  15.672  1.00  6.64           C  
ATOM   4587  O   GLU A 278      -9.145 -21.546  16.554  1.00  6.64           O  
ATOM   4588  CB  GLU A 278      -7.786 -21.555  13.655  1.00  6.64           C  
ATOM   4589  CG  GLU A 278      -6.982 -20.243  13.780  1.00  6.64           C  
ATOM   4590  CD  GLU A 278      -7.358 -19.361  14.967  1.00  6.64           C  
ATOM   4591  OE1 GLU A 278      -6.727 -19.535  16.032  1.00  6.64           O  
ATOM   4592  OE2 GLU A 278      -8.287 -18.542  14.806  1.00  6.64           O1-
ATOM   4593  H   GLU A 278      -7.041 -23.945  13.474  1.00  6.64           H  
ATOM   4594  HA  GLU A 278      -6.937 -22.158  15.548  1.00  6.64           H  
ATOM   4595  HB1 GLU A 278      -8.820 -21.299  13.419  1.00  6.64           H  
ATOM   4596  HB2 GLU A 278      -7.435 -22.086  12.777  1.00  6.64           H  
ATOM   4597  HG1 GLU A 278      -7.075 -19.659  12.865  1.00  6.64           H  
ATOM   4598  HG2 GLU A 278      -5.930 -20.473  13.877  1.00  6.64           H  
ATOM   4599  N   ILE A 279     -10.053 -23.240  15.378  1.00  8.02           N  
ATOM   4600  CA  ILE A 279     -11.311 -23.345  16.134  1.00  8.02           C  
ATOM   4601  C   ILE A 279     -11.098 -24.010  17.516  1.00  8.02           C  
ATOM   4602  O   ILE A 279     -11.849 -23.721  18.446  1.00  8.02           O  
ATOM   4603  CB  ILE A 279     -12.407 -24.105  15.315  1.00  8.02           C  
ATOM   4604  CG1 ILE A 279     -12.781 -23.347  14.015  1.00  8.02           C  
ATOM   4605  CG2 ILE A 279     -13.685 -24.500  16.089  1.00  8.02           C  
ATOM   4606  CD1 ILE A 279     -13.401 -21.954  14.210  1.00  8.02           C  
ATOM   4607  H   ILE A 279      -9.927 -23.924  14.640  1.00  8.02           H  
ATOM   4608  HA  ILE A 279     -11.671 -22.334  16.329  1.00  8.02           H  
ATOM   4609  HB  ILE A 279     -11.973 -25.052  15.000  1.00  8.02           H  
ATOM   4610 1HG1 ILE A 279     -13.466 -23.957  13.426  1.00  8.02           H  
ATOM   4611 2HG1 ILE A 279     -11.891 -23.233  13.397  1.00  8.02           H  
ATOM   4612 1HG2 ILE A 279     -14.423 -24.945  15.422  1.00  8.02           H  
ATOM   4613 2HG2 ILE A 279     -13.480 -25.243  16.860  1.00  8.02           H  
ATOM   4614 3HG2 ILE A 279     -14.150 -23.642  16.573  1.00  8.02           H  
ATOM   4615  HD1 ILE A 279     -14.062 -21.713  13.378  1.00  8.02           H  
ATOM   4616  HD2 ILE A 279     -13.988 -21.880  15.124  1.00  8.02           H  
ATOM   4617  HD3 ILE A 279     -12.627 -21.187  14.247  1.00  8.02           H  
ATOM   4618  N   GLN A 280     -10.024 -24.810  17.638  1.00  9.20           N  
ATOM   4619  CA  GLN A 280      -9.474 -25.335  18.890  1.00  9.20           C  
ATOM   4620  C   GLN A 280      -8.355 -24.409  19.453  1.00  9.20           C  
ATOM   4621  O   GLN A 280      -7.865 -24.676  20.548  1.00  9.20           O  
ATOM   4622  CB  GLN A 280      -8.945 -26.760  18.587  1.00  9.20           C  
ATOM   4623  CG  GLN A 280      -8.863 -27.710  19.796  1.00  9.20           C  
ATOM   4624  CD  GLN A 280     -10.220 -28.328  20.129  1.00  9.20           C  
ATOM   4625  NE2 GLN A 280     -10.876 -27.832  21.178  1.00  9.20           N  
ATOM   4626  OE1 GLN A 280     -10.670 -29.248  19.447  1.00  9.20           O  
ATOM   4627  H   GLN A 280      -9.455 -24.983  16.821  1.00  9.20           H  
ATOM   4628  HA  GLN A 280     -10.268 -25.394  19.636  1.00  9.20           H  
ATOM   4629  HB1 GLN A 280      -7.957 -26.695  18.133  1.00  9.20           H  
ATOM   4630  HB2 GLN A 280      -9.572 -27.229  17.827  1.00  9.20           H  
ATOM   4631  HG1 GLN A 280      -8.433 -27.217  20.668  1.00  9.20           H  
ATOM   4632  HG2 GLN A 280      -8.186 -28.530  19.553  1.00  9.20           H  
ATOM   4633 1HE2 GLN A 280     -10.478 -27.079  21.720  1.00  9.20           H  
ATOM   4634 2HE2 GLN A 280     -11.774 -28.210  21.439  1.00  9.20           H  
ATOM   4635  N   LYS A 281      -7.986 -23.345  18.707  1.00  9.58           N  
ATOM   4636  CA  LYS A 281      -6.961 -22.317  18.954  1.00  9.58           C  
ATOM   4637  C   LYS A 281      -5.483 -22.705  18.702  1.00  9.58           C  
ATOM   4638  O   LYS A 281      -4.592 -22.051  19.242  1.00  9.58           O  
ATOM   4639  CB  LYS A 281      -7.243 -21.527  20.261  1.00  9.58           C  
ATOM   4640  CG  LYS A 281      -8.305 -20.431  20.063  1.00  9.58           C  
ATOM   4641  CD  LYS A 281      -7.719 -19.154  19.427  1.00  9.58           C  
ATOM   4642  CE  LYS A 281      -8.773 -18.212  18.829  1.00  9.58           C  
ATOM   4643  NZ  LYS A 281      -9.324 -18.743  17.572  1.00  9.58           N1+
ATOM   4644  H   LYS A 281      -8.472 -23.224  17.829  1.00  9.58           H  
ATOM   4645  HA  LYS A 281      -7.127 -21.618  18.137  1.00  9.58           H  
ATOM   4646  HB1 LYS A 281      -6.346 -21.038  20.641  1.00  9.58           H  
ATOM   4647  HB2 LYS A 281      -7.547 -22.200  21.062  1.00  9.58           H  
ATOM   4648  HG1 LYS A 281      -8.748 -20.178  21.026  1.00  9.58           H  
ATOM   4649  HG2 LYS A 281      -9.121 -20.822  19.454  1.00  9.58           H  
ATOM   4650  HD1 LYS A 281      -6.972 -19.400  18.673  1.00  9.58           H  
ATOM   4651  HD2 LYS A 281      -7.173 -18.608  20.198  1.00  9.58           H  
ATOM   4652  HE1 LYS A 281      -8.320 -17.244  18.609  1.00  9.58           H  
ATOM   4653  HE2 LYS A 281      -9.579 -18.035  19.541  1.00  9.58           H  
ATOM   4654  HZ1 LYS A 281     -10.023 -18.114  17.205  1.00  9.58           H  
ATOM   4655  HZ2 LYS A 281      -8.581 -18.837  16.887  1.00  9.58           H  
ATOM   4656  HZ3 LYS A 281      -9.732 -19.655  17.726  1.00  9.58           H  
ATOM   4657  N   GLN A 282      -5.230 -23.704  17.838  1.00  9.37           N  
ATOM   4658  CA  GLN A 282      -3.895 -24.160  17.418  1.00  9.37           C  
ATOM   4659  C   GLN A 282      -3.402 -23.596  16.056  1.00  9.37           C  
ATOM   4660  O   GLN A 282      -2.374 -24.060  15.562  1.00  9.37           O  
ATOM   4661  CB  GLN A 282      -3.788 -25.706  17.533  1.00  9.37           C  
ATOM   4662  CG  GLN A 282      -3.552 -26.231  18.966  1.00  9.37           C  
ATOM   4663  CD  GLN A 282      -4.818 -26.251  19.822  1.00  9.37           C  
ATOM   4664  NE2 GLN A 282      -4.882 -25.395  20.843  1.00  9.37           N  
ATOM   4665  OE1 GLN A 282      -5.726 -27.039  19.569  1.00  9.37           O  
ATOM   4666  H   GLN A 282      -6.014 -24.197  17.426  1.00  9.37           H  
ATOM   4667  HA  GLN A 282      -3.164 -23.762  18.124  1.00  9.37           H  
ATOM   4668  HB1 GLN A 282      -2.957 -26.071  16.929  1.00  9.37           H  
ATOM   4669  HB2 GLN A 282      -4.673 -26.179  17.115  1.00  9.37           H  
ATOM   4670  HG1 GLN A 282      -2.760 -25.665  19.459  1.00  9.37           H  
ATOM   4671  HG2 GLN A 282      -3.193 -27.259  18.909  1.00  9.37           H  
ATOM   4672 1HE2 GLN A 282      -4.124 -24.756  21.030  1.00  9.37           H  
ATOM   4673 2HE2 GLN A 282      -5.716 -25.360  21.413  1.00  9.37           H  
ATOM   4674  N   GLY A 283      -4.078 -22.575  15.496  1.00  7.00           N  
ATOM   4675  CA  GLY A 283      -3.510 -21.675  14.478  1.00  7.00           C  
ATOM   4676  C   GLY A 283      -3.800 -22.058  13.012  1.00  7.00           C  
ATOM   4677  O   GLY A 283      -4.171 -21.190  12.225  1.00  7.00           O  
ATOM   4678  H   GLY A 283      -4.927 -22.258  15.942  1.00  7.00           H  
ATOM   4679  HA1 GLY A 283      -2.428 -21.608  14.599  1.00  7.00           H  
ATOM   4680  HA2 GLY A 283      -3.880 -20.669  14.675  1.00  7.00           H  
ATOM   4681  N   ASN A 284      -3.578 -23.323  12.625  1.00  4.07           N  
ATOM   4682  CA  ASN A 284      -3.674 -23.886  11.263  1.00  4.07           C  
ATOM   4683  C   ASN A 284      -2.715 -23.289  10.204  1.00  4.07           C  
ATOM   4684  O   ASN A 284      -2.829 -23.680   9.042  1.00  4.07           O  
ATOM   4685  CB  ASN A 284      -5.136 -24.131  10.764  1.00  4.07           C  
ATOM   4686  CG  ASN A 284      -5.841 -23.026   9.962  1.00  4.07           C  
ATOM   4687  ND2 ASN A 284      -5.630 -22.975   8.645  1.00  4.07           N  
ATOM   4688  OD1 ASN A 284      -6.623 -22.260  10.510  1.00  4.07           O  
ATOM   4689  H   ASN A 284      -3.256 -23.971  13.331  1.00  4.07           H  
ATOM   4690  HA  ASN A 284      -3.242 -24.884  11.346  1.00  4.07           H  
ATOM   4691  HB1 ASN A 284      -5.798 -24.412  11.579  1.00  4.07           H  
ATOM   4692  HB2 ASN A 284      -5.109 -25.008  10.118  1.00  4.07           H  
ATOM   4693 1HD2 ASN A 284      -4.967 -23.601   8.211  1.00  4.07           H  
ATOM   4694 2HD2 ASN A 284      -6.097 -22.279   8.082  1.00  4.07           H  
ATOM   4695  N   LYS A 285      -1.740 -22.471  10.647  1.00  3.31           N  
ATOM   4696  CA  LYS A 285      -0.505 -22.019   9.985  1.00  3.31           C  
ATOM   4697  C   LYS A 285      -0.415 -20.482   9.864  1.00  3.31           C  
ATOM   4698  O   LYS A 285       0.224 -19.885  10.731  1.00  3.31           O  
ATOM   4699  CB  LYS A 285      -0.071 -22.839   8.738  1.00  3.31           C  
ATOM   4700  CG  LYS A 285       0.195 -24.335   9.066  1.00  3.31           C  
ATOM   4701  CD  LYS A 285      -0.049 -25.306   7.892  1.00  3.31           C  
ATOM   4702  CE  LYS A 285      -0.639 -26.671   8.312  1.00  3.31           C  
ATOM   4703  NZ  LYS A 285      -2.104 -26.619   8.485  1.00  3.31           N1+
ATOM   4704  H   LYS A 285      -1.786 -22.210  11.621  1.00  3.31           H  
ATOM   4705  HA  LYS A 285       0.254 -22.263  10.731  1.00  3.31           H  
ATOM   4706  HB1 LYS A 285       0.836 -22.411   8.308  1.00  3.31           H  
ATOM   4707  HB2 LYS A 285      -0.823 -22.734   7.957  1.00  3.31           H  
ATOM   4708  HG1 LYS A 285      -0.392 -24.660   9.923  1.00  3.31           H  
ATOM   4709  HG2 LYS A 285       1.228 -24.440   9.399  1.00  3.31           H  
ATOM   4710  HD1 LYS A 285       0.905 -25.484   7.393  1.00  3.31           H  
ATOM   4711  HD2 LYS A 285      -0.688 -24.848   7.136  1.00  3.31           H  
ATOM   4712  HE1 LYS A 285      -0.165 -27.040   9.222  1.00  3.31           H  
ATOM   4713  HE2 LYS A 285      -0.438 -27.405   7.531  1.00  3.31           H  
ATOM   4714  HZ1 LYS A 285      -2.467 -27.537   8.716  1.00  3.31           H  
ATOM   4715  HZ2 LYS A 285      -2.339 -25.965   9.217  1.00  3.31           H  
ATOM   4716  HZ3 LYS A 285      -2.533 -26.315   7.623  1.00  3.31           H  
ATOM   4717  N   LYS A 286      -1.007 -19.858   8.825  1.00  2.91           N  
ATOM   4718  CA  LYS A 286      -0.945 -18.399   8.599  1.00  2.91           C  
ATOM   4719  C   LYS A 286      -2.223 -17.873   7.923  1.00  2.91           C  
ATOM   4720  O   LYS A 286      -2.749 -18.547   7.036  1.00  2.91           O  
ATOM   4721  CB  LYS A 286       0.284 -18.021   7.732  1.00  2.91           C  
ATOM   4722  CG  LYS A 286       1.650 -18.247   8.402  1.00  2.91           C  
ATOM   4723  CD  LYS A 286       2.821 -17.684   7.584  1.00  2.91           C  
ATOM   4724  CE  LYS A 286       4.179 -17.990   8.231  1.00  2.91           C  
ATOM   4725  NZ  LYS A 286       5.291 -17.431   7.443  1.00  2.91           N1+
ATOM   4726  H   LYS A 286      -1.534 -20.389   8.146  1.00  2.91           H  
ATOM   4727  HA  LYS A 286      -0.862 -17.893   9.563  1.00  2.91           H  
ATOM   4728  HB1 LYS A 286       0.216 -16.962   7.479  1.00  2.91           H  
ATOM   4729  HB2 LYS A 286       0.248 -18.559   6.783  1.00  2.91           H  
ATOM   4730  HG1 LYS A 286       1.813 -19.315   8.546  1.00  2.91           H  
ATOM   4731  HG2 LYS A 286       1.651 -17.796   9.395  1.00  2.91           H  
ATOM   4732  HD1 LYS A 286       2.700 -16.605   7.476  1.00  2.91           H  
ATOM   4733  HD2 LYS A 286       2.791 -18.099   6.575  1.00  2.91           H  
ATOM   4734  HE1 LYS A 286       4.322 -19.067   8.320  1.00  2.91           H  
ATOM   4735  HE2 LYS A 286       4.221 -17.574   9.239  1.00  2.91           H  
ATOM   4736  HZ1 LYS A 286       6.167 -17.653   7.892  1.00  2.91           H  
ATOM   4737  HZ2 LYS A 286       5.281 -17.828   6.514  1.00  2.91           H  
ATOM   4738  HZ3 LYS A 286       5.191 -16.428   7.381  1.00  2.91           H  
ATOM   4739  N   ASP A 287      -2.672 -16.668   8.340  1.00  2.18           N  
ATOM   4740  CA  ASP A 287      -3.863 -15.925   7.868  1.00  2.18           C  
ATOM   4741  C   ASP A 287      -5.143 -16.801   7.882  1.00  2.18           C  
ATOM   4742  O   ASP A 287      -5.956 -16.750   6.960  1.00  2.18           O  
ATOM   4743  CB  ASP A 287      -3.612 -15.224   6.501  1.00  2.18           C  
ATOM   4744  CG  ASP A 287      -4.642 -14.148   6.109  1.00  2.18           C  
ATOM   4745  OD1 ASP A 287      -5.150 -13.451   7.016  1.00  2.18           O  
ATOM   4746  OD2 ASP A 287      -4.846 -13.987   4.886  1.00  2.18           O1-
ATOM   4747  H   ASP A 287      -2.151 -16.197   9.066  1.00  2.18           H  
ATOM   4748  HA  ASP A 287      -4.025 -15.152   8.621  1.00  2.18           H  
ATOM   4749  HB1 ASP A 287      -3.608 -15.989   5.721  1.00  2.18           H  
ATOM   4750  HB2 ASP A 287      -2.624 -14.764   6.491  1.00  2.18           H  
ATOM   4751  N   GLY A 288      -5.241 -17.657   8.909  1.00  1.58           N  
ATOM   4752  CA  GLY A 288      -6.153 -18.791   8.952  1.00  1.58           C  
ATOM   4753  C   GLY A 288      -7.448 -18.431   9.666  1.00  1.58           C  
ATOM   4754  O   GLY A 288      -7.871 -17.273   9.703  1.00  1.58           O  
ATOM   4755  H   GLY A 288      -4.544 -17.618   9.638  1.00  1.58           H  
ATOM   4756  HA1 GLY A 288      -5.653 -19.605   9.478  1.00  1.58           H  
ATOM   4757  HA2 GLY A 288      -6.394 -19.159   7.958  1.00  1.58           H  
ATOM   4758  N   GLY A 289      -8.077 -19.480  10.214  1.00  1.81           N  
ATOM   4759  CA  GLY A 289      -9.308 -19.407  10.982  1.00  1.81           C  
ATOM   4760  C   GLY A 289     -10.463 -18.947  10.096  1.00  1.81           C  
ATOM   4761  O   GLY A 289     -10.924 -17.813  10.220  1.00  1.81           O  
ATOM   4762  H   GLY A 289      -7.652 -20.395  10.140  1.00  1.81           H  
ATOM   4763  HA1 GLY A 289      -9.187 -18.729  11.829  1.00  1.81           H  
ATOM   4764  HA2 GLY A 289      -9.537 -20.393  11.386  1.00  1.81           H  
ATOM   4765  N   MET A 290     -10.974 -19.856   9.249  1.00  1.06           N  
ATOM   4766  CA  MET A 290     -12.361 -19.787   8.787  1.00  1.06           C  
ATOM   4767  C   MET A 290     -13.252 -20.003  10.025  1.00  1.06           C  
ATOM   4768  O   MET A 290     -12.904 -20.814  10.884  1.00  1.06           O  
ATOM   4769  CB  MET A 290     -12.638 -20.844   7.685  1.00  1.06           C  
ATOM   4770  CG  MET A 290     -11.566 -20.999   6.592  1.00  1.06           C  
ATOM   4771  SD  MET A 290     -11.426 -19.610   5.433  1.00  1.06           S  
ATOM   4772  CE  MET A 290     -12.699 -20.077   4.232  1.00  1.06           C  
ATOM   4773  H   MET A 290     -10.547 -20.771   9.194  1.00  1.06           H  
ATOM   4774  HA  MET A 290     -12.562 -18.799   8.375  1.00  1.06           H  
ATOM   4775  HB1 MET A 290     -13.581 -20.614   7.196  1.00  1.06           H  
ATOM   4776  HB2 MET A 290     -12.799 -21.818   8.132  1.00  1.06           H  
ATOM   4777  HG1 MET A 290     -11.769 -21.901   6.014  1.00  1.06           H  
ATOM   4778  HG2 MET A 290     -10.592 -21.164   7.047  1.00  1.06           H  
ATOM   4779  HE1 MET A 290     -12.749 -19.340   3.432  1.00  1.06           H  
ATOM   4780  HE2 MET A 290     -12.467 -21.044   3.785  1.00  1.06           H  
ATOM   4781  HE3 MET A 290     -13.677 -20.140   4.706  1.00  1.06           H  
ATOM   4782  N   SER A 291     -14.377 -19.288  10.130  1.00  1.08           N  
ATOM   4783  CA  SER A 291     -15.395 -19.640  11.118  1.00  1.08           C  
ATOM   4784  C   SER A 291     -16.112 -20.930  10.677  1.00  1.08           C  
ATOM   4785  O   SER A 291     -15.991 -21.351   9.523  1.00  1.08           O  
ATOM   4786  CB  SER A 291     -16.333 -18.440  11.375  1.00  1.08           C  
ATOM   4787  OG  SER A 291     -17.280 -18.235  10.351  1.00  1.08           O  
ATOM   4788  H   SER A 291     -14.637 -18.602   9.428  1.00  1.08           H  
ATOM   4789  HA  SER A 291     -14.896 -19.843  12.067  1.00  1.08           H  
ATOM   4790  HB1 SER A 291     -15.756 -17.525  11.515  1.00  1.08           H  
ATOM   4791  HB2 SER A 291     -16.884 -18.599  12.303  1.00  1.08           H  
ATOM   4792  HG  SER A 291     -16.816 -17.837   9.601  1.00  1.08           H  
ATOM   4793  N   ILE A 292     -16.863 -21.535  11.604  1.00  0.95           N  
ATOM   4794  CA  ILE A 292     -17.741 -22.668  11.299  1.00  0.95           C  
ATOM   4795  C   ILE A 292     -18.824 -22.283  10.259  1.00  0.95           C  
ATOM   4796  O   ILE A 292     -19.157 -23.107   9.411  1.00  0.95           O  
ATOM   4797  CB  ILE A 292     -18.373 -23.231  12.606  1.00  0.95           C  
ATOM   4798  CG1 ILE A 292     -17.281 -23.852  13.515  1.00  0.95           C  
ATOM   4799  CG2 ILE A 292     -19.523 -24.239  12.397  1.00  0.95           C  
ATOM   4800  CD1 ILE A 292     -17.681 -23.949  14.994  1.00  0.95           C  
ATOM   4801  H   ILE A 292     -16.909 -21.167  12.543  1.00  0.95           H  
ATOM   4802  HA  ILE A 292     -17.128 -23.453  10.853  1.00  0.95           H  
ATOM   4803  HB  ILE A 292     -18.797 -22.380  13.143  1.00  0.95           H  
ATOM   4804 1HG1 ILE A 292     -16.359 -23.272  13.466  1.00  0.95           H  
ATOM   4805 2HG1 ILE A 292     -17.017 -24.842  13.143  1.00  0.95           H  
ATOM   4806 1HG2 ILE A 292     -19.886 -24.622  13.349  1.00  0.95           H  
ATOM   4807 2HG2 ILE A 292     -20.383 -23.779  11.912  1.00  0.95           H  
ATOM   4808 3HG2 ILE A 292     -19.205 -25.091  11.796  1.00  0.95           H  
ATOM   4809  HD1 ILE A 292     -16.806 -24.125  15.619  1.00  0.95           H  
ATOM   4810  HD2 ILE A 292     -18.151 -23.029  15.343  1.00  0.95           H  
ATOM   4811  HD3 ILE A 292     -18.378 -24.768  15.170  1.00  0.95           H  
ATOM   4812  N   ASN A 293     -19.262 -21.009  10.293  1.00  0.90           N  
ATOM   4813  CA  ASN A 293     -20.157 -20.360   9.329  1.00  0.90           C  
ATOM   4814  C   ASN A 293     -19.527 -20.221   7.926  1.00  0.90           C  
ATOM   4815  O   ASN A 293     -20.212 -20.493   6.940  1.00  0.90           O  
ATOM   4816  CB  ASN A 293     -20.601 -18.956   9.819  1.00  0.90           C  
ATOM   4817  CG  ASN A 293     -20.949 -18.881  11.310  1.00  0.90           C  
ATOM   4818  ND2 ASN A 293     -20.032 -18.341  12.118  1.00  0.90           N  
ATOM   4819  OD1 ASN A 293     -22.025 -19.303  11.725  1.00  0.90           O  
ATOM   4820  H   ASN A 293     -18.899 -20.402  11.013  1.00  0.90           H  
ATOM   4821  HA  ASN A 293     -21.049 -20.973   9.188  1.00  0.90           H  
ATOM   4822  HB1 ASN A 293     -21.462 -18.619   9.239  1.00  0.90           H  
ATOM   4823  HB2 ASN A 293     -19.818 -18.222   9.625  1.00  0.90           H  
ATOM   4824 1HD2 ASN A 293     -19.159 -17.997  11.740  1.00  0.90           H  
ATOM   4825 2HD2 ASN A 293     -20.215 -18.260  13.108  1.00  0.90           H  
ATOM   4826  N   ASP A 294     -18.238 -19.823   7.867  1.00  0.86           N  
ATOM   4827  CA  ASP A 294     -17.426 -19.752   6.644  1.00  0.86           C  
ATOM   4828  C   ASP A 294     -17.289 -21.109   5.946  1.00  0.86           C  
ATOM   4829  O   ASP A 294     -17.631 -21.187   4.772  1.00  0.86           O  
ATOM   4830  CB  ASP A 294     -16.021 -19.139   6.833  1.00  0.86           C  
ATOM   4831  CG  ASP A 294     -15.986 -17.672   7.246  1.00  0.86           C  
ATOM   4832  OD1 ASP A 294     -16.329 -16.843   6.383  1.00  0.86           O  
ATOM   4833  OD2 ASP A 294     -15.510 -17.390   8.365  1.00  0.86           O1-
ATOM   4834  H   ASP A 294     -17.754 -19.609   8.729  1.00  0.86           H  
ATOM   4835  HA  ASP A 294     -17.971 -19.100   5.957  1.00  0.86           H  
ATOM   4836  HB1 ASP A 294     -15.407 -19.246   5.938  1.00  0.86           H  
ATOM   4837  HB2 ASP A 294     -15.502 -19.703   7.602  1.00  0.86           H  
ATOM   4838  N   VAL A 295     -16.843 -22.152   6.673  1.00  0.90           N  
ATOM   4839  CA  VAL A 295     -16.717 -23.528   6.165  1.00  0.90           C  
ATOM   4840  C   VAL A 295     -18.035 -24.103   5.622  1.00  0.90           C  
ATOM   4841  O   VAL A 295     -18.020 -24.778   4.593  1.00  0.90           O  
ATOM   4842  CB  VAL A 295     -16.140 -24.489   7.249  1.00  0.90           C  
ATOM   4843  CG1 VAL A 295     -16.410 -26.002   7.064  1.00  0.90           C  
ATOM   4844  CG2 VAL A 295     -14.633 -24.259   7.377  1.00  0.90           C  
ATOM   4845  H   VAL A 295     -16.590 -22.007   7.642  1.00  0.90           H  
ATOM   4846  HA  VAL A 295     -16.020 -23.491   5.325  1.00  0.90           H  
ATOM   4847  HB  VAL A 295     -16.582 -24.218   8.210  1.00  0.90           H  
ATOM   4848 1HG1 VAL A 295     -15.852 -26.596   7.789  1.00  0.90           H  
ATOM   4849 2HG1 VAL A 295     -17.462 -26.251   7.208  1.00  0.90           H  
ATOM   4850 3HG1 VAL A 295     -16.118 -26.341   6.070  1.00  0.90           H  
ATOM   4851 1HG2 VAL A 295     -14.191 -24.934   8.108  1.00  0.90           H  
ATOM   4852 2HG2 VAL A 295     -14.121 -24.424   6.430  1.00  0.90           H  
ATOM   4853 3HG2 VAL A 295     -14.430 -23.237   7.687  1.00  0.90           H  
ATOM   4854  N   ILE A 296     -19.140 -23.785   6.309  1.00  0.90           N  
ATOM   4855  CA  ILE A 296     -20.497 -24.141   5.921  1.00  0.90           C  
ATOM   4856  C   ILE A 296     -20.924 -23.517   4.577  1.00  0.90           C  
ATOM   4857  O   ILE A 296     -21.447 -24.248   3.735  1.00  0.90           O  
ATOM   4858  CB  ILE A 296     -21.482 -23.838   7.093  1.00  0.90           C  
ATOM   4859  CG1 ILE A 296     -21.378 -24.980   8.125  1.00  0.90           C  
ATOM   4860  CG2 ILE A 296     -22.957 -23.590   6.730  1.00  0.90           C  
ATOM   4861  CD1 ILE A 296     -21.967 -24.679   9.505  1.00  0.90           C  
ATOM   4862  H   ILE A 296     -19.052 -23.235   7.153  1.00  0.90           H  
ATOM   4863  HA  ILE A 296     -20.493 -25.221   5.760  1.00  0.90           H  
ATOM   4864  HB  ILE A 296     -21.137 -22.927   7.581  1.00  0.90           H  
ATOM   4865 1HG1 ILE A 296     -20.335 -25.266   8.263  1.00  0.90           H  
ATOM   4866 2HG1 ILE A 296     -21.878 -25.857   7.719  1.00  0.90           H  
ATOM   4867 1HG2 ILE A 296     -23.553 -23.403   7.622  1.00  0.90           H  
ATOM   4868 2HG2 ILE A 296     -23.073 -22.709   6.101  1.00  0.90           H  
ATOM   4869 3HG2 ILE A 296     -23.385 -24.457   6.228  1.00  0.90           H  
ATOM   4870  HD1 ILE A 296     -21.366 -25.146  10.284  1.00  0.90           H  
ATOM   4871  HD2 ILE A 296     -22.014 -23.609   9.712  1.00  0.90           H  
ATOM   4872  HD3 ILE A 296     -22.969 -25.091   9.588  1.00  0.90           H  
ATOM   4873  N   GLU A 297     -20.649 -22.218   4.367  1.00  0.87           N  
ATOM   4874  CA  GLU A 297     -20.979 -21.517   3.121  1.00  0.87           C  
ATOM   4875  C   GLU A 297     -19.967 -21.700   1.984  1.00  0.87           C  
ATOM   4876  O   GLU A 297     -20.365 -21.547   0.831  1.00  0.87           O  
ATOM   4877  CB  GLU A 297     -21.285 -20.035   3.407  1.00  0.87           C  
ATOM   4878  CG  GLU A 297     -22.560 -19.798   4.248  1.00  0.87           C  
ATOM   4879  CD  GLU A 297     -23.891 -20.066   3.525  1.00  0.87           C  
ATOM   4880  OE1 GLU A 297     -24.796 -19.223   3.659  1.00  0.87           O  
ATOM   4881  OE2 GLU A 297     -24.033 -21.112   2.861  1.00  0.87           O1-
ATOM   4882  H   GLU A 297     -20.200 -21.670   5.089  1.00  0.87           H  
ATOM   4883  HA  GLU A 297     -21.869 -21.986   2.713  1.00  0.87           H  
ATOM   4884  HB1 GLU A 297     -21.367 -19.485   2.468  1.00  0.87           H  
ATOM   4885  HB2 GLU A 297     -20.436 -19.590   3.929  1.00  0.87           H  
ATOM   4886  HG1 GLU A 297     -22.552 -18.766   4.589  1.00  0.87           H  
ATOM   4887  HG2 GLU A 297     -22.534 -20.402   5.155  1.00  0.87           H  
ATOM   4888  N   GLU A 298     -18.723 -22.096   2.299  1.00  0.83           N  
ATOM   4889  CA  GLU A 298     -17.758 -22.587   1.316  1.00  0.83           C  
ATOM   4890  C   GLU A 298     -18.166 -23.964   0.775  1.00  0.83           C  
ATOM   4891  O   GLU A 298     -18.084 -24.157  -0.434  1.00  0.83           O  
ATOM   4892  CB  GLU A 298     -16.334 -22.614   1.912  1.00  0.83           C  
ATOM   4893  CG  GLU A 298     -15.707 -21.232   2.198  1.00  0.83           C  
ATOM   4894  CD  GLU A 298     -15.211 -20.467   0.968  1.00  0.83           C  
ATOM   4895  OE1 GLU A 298     -14.110 -19.890   1.082  1.00  0.83           O  
ATOM   4896  OE2 GLU A 298     -15.938 -20.427  -0.047  1.00  0.83           O1-
ATOM   4897  H   GLU A 298     -18.441 -22.145   3.269  1.00  0.83           H  
ATOM   4898  HA  GLU A 298     -17.781 -21.911   0.463  1.00  0.83           H  
ATOM   4899  HB1 GLU A 298     -15.668 -23.172   1.252  1.00  0.83           H  
ATOM   4900  HB2 GLU A 298     -16.352 -23.180   2.845  1.00  0.83           H  
ATOM   4901  HG1 GLU A 298     -14.867 -21.369   2.878  1.00  0.83           H  
ATOM   4902  HG2 GLU A 298     -16.411 -20.580   2.709  1.00  0.83           H  
ATOM   4903  N   CYS A 299     -18.670 -24.859   1.647  1.00  0.90           N  
ATOM   4904  CA  CYS A 299     -19.252 -26.148   1.263  1.00  0.90           C  
ATOM   4905  C   CYS A 299     -20.437 -25.981   0.300  1.00  0.90           C  
ATOM   4906  O   CYS A 299     -20.388 -26.559  -0.782  1.00  0.90           O  
ATOM   4907  CB  CYS A 299     -19.671 -27.002   2.472  1.00  0.90           C  
ATOM   4908  SG  CYS A 299     -18.227 -27.809   3.204  1.00  0.90           S  
ATOM   4909  H   CYS A 299     -18.693 -24.633   2.632  1.00  0.90           H  
ATOM   4910  HA  CYS A 299     -18.482 -26.694   0.712  1.00  0.90           H  
ATOM   4911  HB1 CYS A 299     -20.368 -27.786   2.181  1.00  0.90           H  
ATOM   4912  HB2 CYS A 299     -20.168 -26.396   3.226  1.00  0.90           H  
ATOM   4913  HG  CYS A 299     -17.686 -26.690   3.699  1.00  0.90           H  
ATOM   4914  N   LYS A 300     -21.438 -25.159   0.666  1.00  0.91           N  
ATOM   4915  CA  LYS A 300     -22.590 -24.858  -0.192  1.00  0.91           C  
ATOM   4916  C   LYS A 300     -22.264 -24.123  -1.500  1.00  0.91           C  
ATOM   4917  O   LYS A 300     -22.987 -24.332  -2.472  1.00  0.91           O  
ATOM   4918  CB  LYS A 300     -23.704 -24.161   0.608  1.00  0.91           C  
ATOM   4919  CG  LYS A 300     -24.654 -25.182   1.261  1.00  0.91           C  
ATOM   4920  CD  LYS A 300     -25.745 -24.549   2.135  1.00  0.91           C  
ATOM   4921  CE  LYS A 300     -25.361 -24.471   3.617  1.00  0.91           C  
ATOM   4922  NZ  LYS A 300     -24.190 -23.629   3.838  1.00  0.91           N1+
ATOM   4923  H   LYS A 300     -21.403 -24.693   1.563  1.00  0.91           H  
ATOM   4924  HA  LYS A 300     -22.981 -25.821  -0.514  1.00  0.91           H  
ATOM   4925  HB1 LYS A 300     -24.315 -23.549  -0.058  1.00  0.91           H  
ATOM   4926  HB2 LYS A 300     -23.274 -23.466   1.329  1.00  0.91           H  
ATOM   4927  HG1 LYS A 300     -24.084 -25.912   1.838  1.00  0.91           H  
ATOM   4928  HG2 LYS A 300     -25.141 -25.753   0.471  1.00  0.91           H  
ATOM   4929  HD1 LYS A 300     -26.671 -25.114   2.030  1.00  0.91           H  
ATOM   4930  HD2 LYS A 300     -25.978 -23.546   1.772  1.00  0.91           H  
ATOM   4931  HE1 LYS A 300     -25.160 -25.456   4.034  1.00  0.91           H  
ATOM   4932  HE2 LYS A 300     -26.163 -24.032   4.193  1.00  0.91           H  
ATOM   4933  HZ1 LYS A 300     -24.329 -22.704   3.436  1.00  0.91           H  
ATOM   4934  HZ2 LYS A 300     -24.023 -23.534   4.828  1.00  0.91           H  
ATOM   4935  HZ3 LYS A 300     -23.375 -24.047   3.408  1.00  0.91           H  
ATOM   4936  N   LEU A 301     -21.176 -23.336  -1.528  1.00  0.79           N
[truncated: 318,764 more chars]
